# Supplementary material for: Structure-Based Comparative Analysis Reveals the Landscape of Powdery Mildew Secretomes Across Five Genera
Source: Pathogens. 2026 Jun 8;15(6):612. doi: 10.3390/pathogens15060612 (PMC13304671; doi:10.3390/pathogens15060612)
Supplement: Supplementary file 1 [file pathogens-15-00612-s001.zip › supplementary files.xlsx]

## Sheet: Table S1
Table S1: Structural features and annotation summary of 7,545 powdery mildew secretome candidates.
Protein ID	Mature sequence (Signal peptide removed)	Isolates	Short name of isolates	Host	Host type	pLDDT	pTM	Structure cluster No.	CATH Description{CATH Code,TM-Score}	PDB Description {PDB chain, TM-Score}	SCOP Description {SCOP Target,TM-Score}	Structure homologous hits of identified powdery mildew fungi effectors (TM-Score of Foldseek & US-align >= 0.5)	Structure homologous hits of structurally defined fungal effector (TM-Score of Foldseek & US-align >= 0.5)
CAD6500425.1	ADIPYSDMYLPGETNGFVCETDNFTIDHLREVVKRIMELTFFEKYYQKFPKLFEDTHLFNVKSDILLSWPVLPNQKFHSSNPGRIRLIINIRGQIMGMVIVNPKERKKKVTFEKCNPVRRFIEEASNELQISDENLGMSRPVLGFKCGLKVVPWSNIDRITEFFSDDSFRKRLKEKNYLANLKKYTGDDFVGVDLYYFPVHKKLSNRITFVTTSQFWLVFDMSNNKFKGIVNLHDRNDKCVALWDLSSTSSDNIYVPSSILNLDRIKSKTIWLYLEFALKNWKSRLHGRQLNFPLVKNRIIKLWPMRFPETDDNRLYHGFAIGHDTSLETYHLYHAQIRDGIFINLEPCLDFSHEIIHHLQKILLPATDF	Blumeria graminis f. sp. triticale THUN-12	Bgtl THUN-12	Triticale	Monocot	76.1	0.795	1	Microbial ribonucleases{3.10.450.30,0.7509}	RIBONUCLEASE MS{1rms_A,0.7509}|RIBONUCLEASE T1 ISOZYME{1rn1_B,0.7355}|Guanyl-specific ribonuclease Po1{3who_A,0.7352}|RIBONUCLEASE T1{1lra_A,0.7271}|PROTEIN (RIBONUCLEASE T1){5hoh_D,0.7266}|RNase T1{1tto_C,0.7255}|GUANYL-SPECIFIC RIBONUCLEASE T1{1i3f_A,0.7247}|Guanyl-specific ribonuclease T1 precursor{1q9e_C,0.6896}|RIBONUCLEASE F1{1rck_A,0.6169}	RNase T1{d1i0va_,0.7246}|RNase U2{d3agna_,0.5836}	CSEP0247|CSEP0025|CSEP0081|CSEP0027|CSEP0128|AVRPM2(BgtE-5845)_PDB_8PHY_A|AVRPM2(BgtE-5845)|AVRPM2(BgtE-5845)_PDB_8OXI_A|AVRA13(CSEP0372)|BEC5(CSEP0004)|BEC1054(CSEP0064)|BgtE-5843|BEC1054(CSEP0064)_PDB_6FMB_A|CSEP0105	NA
CAD6500659.1	TISEPIAGYLCANKIIWFQDVANAAQIAYNHFRQHIERGQFPAFFTEGHLFGLNNNFLLSWPVCLNWNRNLSGSAGKARVVINTDGFIVGVVRINFSITPPGFTIPQKCEPIYHFLEADQYLSDSKNDRLSLRYKWIGYTCNSDFKSKESFDHTLKIIQQFTPKTRRKKSISPYVGNLYTGRGLYKCPIRNLNSKGHVTSHTGKFWIVFRPGFTFMGVITNKDTEKKCMKTWSIKTTEANTYNTPSINPDDTMEQHNYIDLSCNGHWLSMSYVVNFISLAEENLHQIKDGNVRGYPIVQDSDLFLWPISVPERQVAIARYVFAVGFHERSQYLGNHENGYIYTGLYISDKNADDKRFKVCL	Blumeria graminis f. sp. triticale THUN-12	Bgtl THUN-12	Triticale	Monocot	63.9	0.624	1	Microbial ribonucleases{3.10.450.30,0.6905}	CSEP0141 putative effector protein{8oxk_A,0.7178}|RIBONUCLEASE T1{1rn4_A,0.6913}|RIBONUCLEASE MS{1rms_A,0.6905}|PROTEIN (RIBONUCLEASE T1){2hoh_D,0.6847}|RIBONUCLEASE F1{1rck_A,0.6792}|Guanyl-specific ribonuclease Po1{3who_A,0.6722}|RIBONUCLEASE T1 ISOZYME{1trp_B,0.6654}|GUANYL-SPECIFIC RIBONUCLEASE T1{1i3f_A,0.6614}|AVRA22{8oxj_B,0.6588}|RNase T1{1tto_C,0.6576}|Guanyl-specific ribonuclease T1 pre…	RNase T1{d1i0va_,0.6707}|RNase U2{d3agna_,0.552}	CSEP0247|EpCSEP009|CSEP0128|CSEP0025|AVRA10_PDB_8OXK_A|BEC1054(CSEP0064)|AVRA22_PDB_8OXJ_A|AVRPM2(BgtE-5845)|AVRPM2(BgtE-5845)_PDB_8OXI_A|BEC5(CSEP0004)|BEC1011(CSEP0264)|CSEP0105|CSEP0081|BEC1054(CSEP0064)_PDB_6FMB_A|AVRA13(CSEP0372)|AVRPM2(BgtE-5845)_PDB_8PHY_A	NA
CAD6501483.1	TNVPYSDMYLPEGTNGFVCGMDLFTIDHLREVVNKVMESTFFEEYYHKYPTLFEDTHLFNVKSDILLSWPTMLNEKFFYSHAGKIRLIINTRGQIMGLLTVGPKNDAQKINFEKCYPVYRSLRGKDDERGIPYESTTKPRLGYSCGLRVILRSTVDKTMKIVSNDYLLRGMVRKDKPANLEKYTGDEFVGVDLYSFPIHRKTHSNTLLGTPGVLRIVFDIRDSKVKGIINIQDRKKKCVPVWDLSSTPSTSIYSPSSVLDLEIIEDNFWPETCFGHRIKAKTIWLYLEFAVRNWMSKLPGRKLNFPIVKQNIIQLWPMRIPETQDNKFNDVFAIGHHTRLGTYSLYYVNTRHGTLVKPRACLDFSHSIILHLQRIHGQVTEF	Blumeria graminis f. sp. triticale THUN-12	Bgtl THUN-12	Triticale	Monocot	79.9	0.828	1	Microbial ribonucleases{3.10.450.30,0.6742}	RIBONUCLEASE T1{5bir_B,0.7669}|PROTEIN (RIBONUCLEASE T1){5hoh_D,0.7615}|Guanyl-specific ribonuclease Po1{3who_A,0.7569}|AVRA22{8oxj_B,0.7398}|RIBONUCLEASE F1{1rck_A,0.6913}|RIBONUCLEASE T1 ISOZYME{1rn1_B,0.69}|Guanyl-specific ribonuclease T1{1loy_A,0.681}|Ribonuclease U2{3ahs_C,0.6742}	RNase T1{d1i0va_,0.6966}|RNase U2{d3agna_,0.6887}	CSEP0247|CSEP0025|CSEP0128|CSEP0081|AVRA10_PDB_8OXK_A|AVRPM2(BgtE-5845)_PDB_8OXI_A|CSEP0027|AVRPM2(BgtE-5845)_PDB_8PHY_A|AVRPM2(BgtE-5845)|BEC1054(CSEP0064)|AVRA22_PDB_8OXJ_A|AVRA13(CSEP0372)_PDB_9FYC_B|AVRA13(CSEP0372)|SVRPM3A1/F1|BEC1054(CSEP0064)_PDB_6FMB_A|CSEP087|BgtE-5843|Bgt_Bcg-7|Bgt_Bcg-6|BEC5(CSEP0004)|BEC1011(CSEP0264)|CSEP0105	NA
CAD6501754.1	KKIPFSDFFLPLSIDGYLCGENLYNILSIRDAATKAHRSFLFESPPSKFPAYFEDWSTFSVVDEIFLTWPLILSDRSSSTIGRDRVVINSKGQIMGAITVNFDETVNSASNYKKCTPISFNPSPEENLSADLDLFWSKEYPTMGYGCGPYLLPNLEIDRLRIFISNRHLKRQVQYMRGTDQPREYTGNLFNGDKLLAYNPYKKNELGSASGQSMPCRIIFNLSEGIKGVIYGANLDTKCQKVFDISKLVYDPPQIPVTITDYEKMEEKNREYSCANEMLRLGLVLNFINFAKAQISRGLVDDGSQYPILQDSNLLLWPIRLPEKLNDNLPIIFAVGYSLNDKKFEVYYSLLLLDKYIKYTKC	Blumeria graminis f. sp. triticale THUN-12	Bgtl THUN-12	Triticale	Monocot	78.6	0.811	1	Microbial ribonucleases{3.10.450.30,0.6835}	CSEP0141 putative effector protein{8oxk_A,0.7087}|AVRA22{8oxj_B,0.6978}|RIBONUCLEASE T1 ISOZYME{1rn1_B,0.6861}|RIBONUCLEASE MS{1rms_A,0.6835}|GUANYL-SPECIFIC RIBONUCLEASE T1{1fzu_A,0.6808}|RIBONUCLEASE T1{5bir_B,0.6807}|RNase T1{1tto_C,0.6785}|PROTEIN (RIBONUCLEASE T1){1ch0_C,0.675}|Guanyl-specific ribonuclease Po1{3who_A,0.6686}|Guanyl-specific ribonuclease T1 precursor{1q9e_C,0.6644}|RIBONUCLEA…	RNase T1{d1i0va_,0.6792}|RNase U2{d3agna_,0.6583}	CSEP0247|CSEP0025|EpCSEP009|CSEP0081|AVRA22_PDB_8OXJ_A|AVRA10_PDB_8OXK_A|CSEP0128|SVRPM3A1/F1|CSEP0027|BEC1054(CSEP0064)|AVRPM2(BgtE-5845)_PDB_8PHY_A|BEC1011(CSEP0264)|CSEP087|BgtE-5843|AVRPM2(BgtE-5845)_PDB_8OXI_A|AVRA13(CSEP0372)|AVRPM3D3|AVRPM2(BgtE-5845)|BEC1054(CSEP0064)_PDB_6FMB_A|CSEP0105|Bcg1|Bgt_Bcg-7	NA
CAD6501755.1	TNVPFLDMNIPDGTTGFICDIHYFKISYLWSSAQGALTKFLRRSPYHQFPAFFEDAHAFGIADQLLLSWPLVISNKVYTTGVVGTYRVVINAFGQIIGVIAITQLNDVLQKPSFRKCAPVHVSDEQDQNNSISEDLIWDYVYPTKGYICDLKFLEISQVNYAQEMIVDPEFQRELRNTGYHKYVENYNGKLFTGSELQAFKIQKLDKYGKLNGKPGSFRMIFNLDQGFMGIIHVTDSERKCVKVWDLTESPHMTDNSSNSHVFDGKVPEKYTPYYCLRQVYKFEYIKLQANFFTSQLHTVSGKDEDMYPIVLGQNLILWPLRLPESNYRLNYNLAIGLNQSGGTFNIYYSRARGDFKIPEPCGIDFTI	Blumeria graminis f. sp. triticale THUN-12	Bgtl THUN-12	Triticale	Monocot	80.4	0.819	1	Microbial ribonucleases{3.10.450.30,0.7607}	RIBONUCLEASE MS{1rms_A,0.7607}|AVRA22{8oxj_B,0.7307}|CSEP0141 putative effector protein{8oxk_A,0.7304}|Guanyl-specific ribonuclease Po1{3who_A,0.7298}|RIBONUCLEASE T1 ISOZYME{1rn1_B,0.728}|RIBONUCLEASE T1{5bir_B,0.7274}|PROTEIN (RIBONUCLEASE T1){5hoh_D,0.7229}|GUANYL-SPECIFIC RIBONUCLEASE T1{1fzu_A,0.7214}|Guanyl-specific ribonuclease T1 precursor{1q9e_C,0.721}|RNase T1{1tto_C,0.718}|RIBONUCLEASE…	RNase T1{d1i0va_,0.7162}|RNase U2{d3agna_,0.6386}	CSEP0247|CSEP0081|CSEP0025|AVRA22_PDB_8OXJ_A|AVRA10_PDB_8OXK_A|BEC1011(CSEP0264)|EpCSEP009|CSEP0128|CSEP0027|BEC1054(CSEP0064)|AVRPM2(BgtE-5845)_PDB_8PHY_A|AVRPM2(BgtE-5845)|AVRPM2(BgtE-5845)_PDB_8OXI_A|BgtE-5843|CSEP087|AVRA13(CSEP0372)|BEC1054(CSEP0064)_PDB_6FMB_A|SVRPM3A1/F1|AVRPM3D3|BEC5(CSEP0004)	NA
CAD6501758.1	TDVSVEAALPGKVNAYMCDTTFFSMKYLTQEAENAYRKFTHPSYNTRFPALFDDTLLFKLDTQILLSWPIKASRIPHKASSPDIYRLIINTDKDVIGVVSIIYQSDAQKGLKKGLKYHKCKPVYLSSRPTNEQSNFEILNSLQSFEFIGYLCDSTLIRKEAFVYTREIIEKYDPVSSIGSRKFISKFSRYTGKLSTRADLYQYPLRNLSTKGQPTGQVSGHRIIYHHDQKKKIVYDGVISKGPKEDFCAEVWYIIPLQDRTCENSLIKSQDDDLSGIDIMVPCGTQELSMTTIQLFQFFGQSQVRQVQSYNPRNYPTLQEDIWLWPISLPETSLANSHFAFATAYDSSSNFIGIYHAPRIHGLVLTYKPCF	Blumeria graminis f. sp. triticale THUN-12	Bgtl THUN-12	Triticale	Monocot	75.9	0.739	1	Microbial ribonucleases{3.10.450.30,0.6644}	CSEP0141 putative effector protein{8oxk_A,0.6865}|RIBONUCLEASE MS{1rms_A,0.6644}|RIBONUCLEASE F1{1rck_A,0.663}|RIBONUCLEASE T1 ISOZYME{1rn1_B,0.6537}|RIBONUCLEASE T1{5bir_B,0.6487}|PROTEIN (RIBONUCLEASE T1){2hoh_D,0.6485}|GUANYL-SPECIFIC RIBONUCLEASE T1{1i2f_A,0.6482}|AVRA22{8oxj_B,0.6144}|Guanyl-specific ribonuclease T1 precursor{1q9e_C,0.6007}	RNase T1{d1i0va_,0.6485}	AVRA10_PDB_8OXK_A|CSEP0247|CSEP0025|CSEP0128|AVRA22_PDB_8OXJ_A|CSEP0081|BEC1054(CSEP0064)|AVRPM2(BgtE-5845)_PDB_8OXI_A|AVRPM2(BgtE-5845)_PDB_8PHY_A|BgtE-5843|BEC1011(CSEP0264)|EpCSEP009|CSEP087|AVRA13(CSEP0372)_PDB_9FYC_B	NA
CAD6501759.1	YPEQGGNFHLISGFICDNRIIHMGDLREEADEAYARYLRRAFIDKYPALFEDFYLFSNEAQTLLSWPILESLTSIKSGPAGKYRLIIDVNKNVLGVVTKSSPKSETDQEEFTTCEPIHLFSDKNDNISKLWIQYLDNYYKTLGFICDGEFLDEKAYLYTVNMIKKYGPGNGKKAASTPTKFSSFTDKHDPNLTLYGYPLRKLNTKGHPSGPVKTHRVIFYLQEDKEVVIKAVVSSGHDDKRCSKVWSLLPPRTTRKSSSAIIRAVKLMDNYHFKCKNMYIKASTLQLQVNFARDQVRYATFPDGINYPILQNESLRLWPLRLPESSTWSK	Blumeria graminis f. sp. triticale THUN-12	Bgtl THUN-12	Triticale	Monocot	76.2	0.766	1	Microbial ribonucleases{3.10.450.30,0.785}	RIBONUCLEASE MS{1rms_A,0.785}|PROTEIN (RIBONUCLEASE T1){1ch0_C,0.769}|CSEP0141 putative effector protein{8oxk_A,0.7652}|AVRA22{8oxj_B,0.7609}|RIBONUCLEASE T1{1lra_A,0.758}|Guanyl-specific ribonuclease T1{1low_A,0.7552}|RIBONUCLEASE T1 ISOZYME{1rn1_B,0.7465}|Guanyl-specific ribonuclease T1 precursor{1q9e_C,0.7373}|Guanyl-specific ribonuclease Po1{3who_A,0.7349}|RNase T1{1tto_C,0.7215}|RIBONUCLEASE…	RNase T1{d1i0va_,0.7229}|RNase U2{d3agna_,0.5927}	AVRA10_PDB_8OXK_A|AVRA22_PDB_8OXJ_A|CSEP0247|CSEP0081|CSEP0025|CSEP0128|AVRPM2(BgtE-5845)_PDB_8OXI_A|EpCSEP009|BEC1054(CSEP0064)|BEC1011(CSEP0264)|Bgt_Bcg-6|AVRPM3D3	NA
CAD6505994.1	IDTPYSDMYLPDGADGFVCENIFFSIEYARQATNKMIDTFFYEKYFQRFPKLFEDTRLFNVRSDILLSWPAKPNENFFTCGNPGKFRLISNIRGQIMGMVIINSKQHNNEVSFGKCKPVRSSNIEGNTEGNIESRLLDEYWSLAYPRFGYKCGSKYFPLSMIKSGNDIDTNYYFQSALEAKDRAICFEEYRGDQFIGDDLRLYPLHYSSSSKPGSGSQGHCRVVFDMKSRQFKGIINLKDKEAKCAIVWDLSSASSDTIYSPFSVLNMERMSEMFWPETCFGHRFKYKTIWLYIEFALKQWSTNKGGKVFNFPIVKEDGLRFWPVRTPETHANSLMNAFAIGHDTNVNVYGLYRAEVRDGILRKFQLCLNLPLHDIRRLQRKVSPGTSL	Blumeria graminis f. sp. triticale THUN-12	Bgtl THUN-12	Triticale	Monocot	79.6	0.832	1	Microbial ribonucleases{3.10.450.30,0.8013}	RIBONUCLEASE MS{1rms_A,0.8013}|Guanyl-specific ribonuclease Po1{3who_A,0.7702}|RIBONUCLEASE T1{5bir_B,0.7394}|RIBONUCLEASE T1 ISOZYME{1rn1_B,0.7388}|GUANYL-SPECIFIC RIBONUCLEASE T1{1i3f_A,0.737}|PROTEIN (RIBONUCLEASE T1){1ch0_C,0.7279}|RNase T1{1tto_C,0.7242}|Guanyl-specific ribonuclease T1 precursor{1q9e_C,0.7104}|CSEP0141 putative effector protein{8oxk_A,0.7079}	RNase T1{d1i0va_,0.7297}|RNase U2{d3agna_,0.6581}|Restrictocin{d1aqza_,0.5044}	CSEP0025|CSEP0247|CSEP0081|AVRA22_PDB_8OXJ_A|AVRA10_PDB_8OXK_A|CSEP0128|EpCSEP009|AVRPM2(BgtE-5845)_PDB_8PHY_A|CSEP0105|CSEP087|BgtE-20069a	NA
CAD6505995.1	IDTPYSDMYLPDRTNGFLCQKDLIAIDHVRDIAKKAFKSLFFDHRFQRFPKLFEDTHLFNVRTDIFFSWPAKPDGKLYIRNPGKLRLIINIRGQIMGMVIINSKQHNSQVSIEKCKPVRSSNTEGNNESRILDEYWSLACPILGYKCGLKYIPKSMIKSGDDSDSNYYFQNALEANIRPDTFEKYSGN	Blumeria graminis f. sp. triticale THUN-12	Bgtl THUN-12	Triticale	Monocot	79.4	0.762	1	Microbial ribonucleases{3.10.450.30,0.7854}	RIBONUCLEASE MS{1rms_A,0.7854}|RIBONUCLEASE T1 ISOZYME{1rn1_B,0.7849}|Guanyl-specific ribonuclease T1 precursor{1q9e_C,0.7795}|GUANYL-SPECIFIC RIBONUCLEASE T1{1fzu_A,0.7771}|RNase T1{1tto_C,0.7728}|PROTEIN (RIBONUCLEASE T1){1rhl_A,0.76}|RIBONUCLEASE T1{1lra_A,0.7551}|AVRA22{8oxj_B,0.7348}|CSEP0141 putative effector protein{8oxk_A,0.7188}|RIBONUCLEASE F1{1rck_A,0.71}|Ribonuclease U2{3ahs_C,0.6891}…	RNase T1{d1i0va_,0.778}|RNase U2{d3agna_,0.6805}	CSEP0128|EpCSEP009|CSEP087|CSEP0027|CSEP0081|AVRPM2(BgtE-5845)_PDB_8OXI_A|BEC1054(CSEP0064)|AVRPM2(BgtE-5845)_PDB_8PHY_A|AVRA13(CSEP0372)|AVRPM2(BgtE-5845)|BgtE-5843|AVRA13(CSEP0372)_PDB_9FYC_B|BEC1054(CSEP0064)_PDB_6FMB_A|Bgt_Bcg-7|Bgt_Bcg-6|BEC5(CSEP0004)	NA
CAD6505996.1	INVPYSDMYLPVATNGFVCRTDFFTIHHLREAAENAMESTFFKEYYRHFPRIFEDTHLFNVKSDILLSWPVMSTGKIYHAGKPGRVRLIINIRGQIMGLMMINSKIQGHNISFEKCNPVRRSLQEEDDEENFLNQNWSVTRPTFGYSCGLKFISVSTVDGLMEIASNSNFLHKSTGRAKLANLEKFMGDDFLGDDLYSFPVHQTLTDKITNGAPGPFRVIFDMKNSELKGIINLEDRNEKCVTLWDLSSTSSGITYSPSSVLNLETMQESYWHDTCFGYKFKTKTILLYLEFVLKEWESKLNGRKLNFPYLLKNSVKLWPMRTPESHDNYIAIYDAFAIGYDIEQATYGIYRAKVRVGNFITAELCLKFSHDHVHNIQRILGPAAL	Blumeria graminis f. sp. triticale THUN-12	Bgtl THUN-12	Triticale	Monocot	82.6	0.853	1	Microbial ribonucleases{3.10.450.30,0.7555}	RIBONUCLEASE MS{1rms_A,0.7555}|Guanyl-specific ribonuclease Po1{3who_A,0.7541}|RIBONUCLEASE T1{1lra_A,0.7355}|PROTEIN (RIBONUCLEASE T1){1ch0_C,0.7286}|GUANYL-SPECIFIC RIBONUCLEASE T1{1i3i_A,0.7284}|Guanyl-specific ribonuclease T1 precursor{1q9e_C,0.7153}|CSEP0141 putative effector protein{8oxk_A,0.7116}|RNase T1{1tto_C,0.7097}|RIBONUCLEASE T1 ISOZYME{1rn1_B,0.7056}|RIBONUCLEASE F1{1rck_A,0.7036}|…	RNase T1{d1i0va_,0.7112}|RNase U2{d3agna_,0.6693}	CSEP0247|CSEP0025|CSEP0081|AVRA10_PDB_8OXK_A|EpCSEP009|CSEP0128|CSEP0027|AVRPM2(BgtE-5845)_PDB_8OXI_A|AVRPM2(BgtE-5845)|BEC1054(CSEP0064)|AVRA22_PDB_8OXJ_A|BEC1054(CSEP0064)_PDB_6FMB_A|BgtE-5843|BgtE-20069a|CSEP0105|CSEP087	NA
CAD6505999.1	INVPYSDMYLPVATNGFVCRTDFFTIHHLREAAENAMESTFFKEYYRHFPRIFEDTHLFNVKSDILLSWPVMSTGKIYHGKPGRVRLIINIRGQIMGVMMINSKIQGHNISFEKCNPVRRSLQEEDDEENFLNQNWSVTRPTFGYSCGLKFISVSTVDRLVGLISNKYFRQRSTGRAKLANLDKFMGDEFLGDDLYTFPVHQTLTDKITYGAPGPFRVVFDMKNSELKGIINLEDRNEKCVTLWDLSSTSSGITYSPSSALNLETMQESYWHDTCFGYRFKTKTILLYLEFALKEWKSKFNDRKLNFPHLLWKVVKLWPLRIPEGHDNSPNDAFAIGYNIQLATYGIYRVNVREGAFHKIELCLKFSRDDILNVQRVLGSAAL	Blumeria graminis f. sp. triticale THUN-12	Bgtl THUN-12	Triticale	Monocot	82.9	0.857	1	Microbial ribonucleases{3.10.450.30,0.75}	Guanyl-specific ribonuclease Po1{3who_A,0.7538}|RIBONUCLEASE MS{1rms_A,0.75}|GUANYL-SPECIFIC RIBONUCLEASE T1{1i3i_A,0.716}|Guanyl-specific ribonuclease T1 precursor{1q9e_C,0.7102}|RIBONUCLEASE T1{1lra_A,0.7073}|RNase T1{1tto_C,0.7055}|PROTEIN (RIBONUCLEASE T1){1ch0_C,0.7025}|RIBONUCLEASE T1 ISOZYME{1rn1_B,0.6936}|RIBONUCLEASE F1{1rck_A,0.6724}|Ribonuclease U2{3ahs_B,0.6691}|BgtE-5845_p{8oxi_A,0.6…	RNase T1{d1i0va_,0.7161}|RNase U2{d3agna_,0.6641}	CSEP0247|CSEP0025|AVRA10_PDB_8OXK_A|CSEP0027|CSEP0128|AVRA22_PDB_8OXJ_A|AVRPM2(BgtE-5845)_PDB_8OXI_A|AVRPM2(BgtE-5845)_PDB_8PHY_A|BEC1054(CSEP0064)_PDB_6FMB_A|CSEP0081|BgtE-5843|AVRPM2(BgtE-5845)|BgtE-20069a|BEC1054(CSEP0064)|AVRPM3D3|CSEP087|Bgt_Bcg-6|AVRA13(CSEP0372)_PDB_9FYC_B|Bgt_Bcg-7	NA
CAD6506004.1	DVYLPDGTNGFVCNLDFYPIDHVRVVAQHAIESFFSKYHFRRFPKLFEDSQLFNVKSDILLSWPTMPGLNFYDNRNKGKVRLVVNTRGQIMGMVLIKPEDSNKEVSFERCNPVRKSLEEDNREKTSLNEYWDLVHPTIGYNCGLIFFPESTISRVKNLSSKIYSKKNPNRSRTSALLKKFTGHEFSGVDLHMYPVYHKRSYKVVFGSSAKYRAVFDMSNREFKGIINIENRKEKCASVWDLSSTLSHETYRPFSTINLEGMQHSYWPQTCLGHKFKSKTIWLTLEFALNHLMTVLNDRSPSLPFVRKKLLHLWLMRTPESHHNYLNDAYAIGYHTIDETYSLYHTKIQDSVLGNFQPCLQSDDDTIRRIQKDRIEIHNY	Blumeria graminis f. sp. triticale THUN-12	Bgtl THUN-12	Triticale	Monocot	79.2	0.821	1	Microbial ribonucleases{3.10.450.30,0.8029}	RIBONUCLEASE MS{1rms_A,0.8029}|RIBONUCLEASE T1{5bir_B,0.7238}|GUANYL-SPECIFIC RIBONUCLEASE T1{1i3f_A,0.7228}|PROTEIN (RIBONUCLEASE T1){3hoh_D,0.7221}|RIBONUCLEASE T1 ISOZYME{1rn1_B,0.7202}|RNase T1{1tto_C,0.71}|Guanyl-specific ribonuclease T1 precursor{1q9e_C,0.7093}|AVRA22{8oxj_B,0.7073}|RIBONUCLEASE F1{1rck_A,0.7036}|CSEP0141 putative effector protein{8oxk_A,0.701}|Ribonuclease U2{3ahs_C,0.6901}	RNase T1{d1i0va_,0.7118}|RNase U2{d3agna_,0.6235}	CSEP0247|CSEP0025|CSEP0081|EpCSEP009|CSEP0128|AVRA22_PDB_8OXJ_A|AVRA10_PDB_8OXK_A|CSEP0027|AVRPM3D3|AVRPM2(BgtE-5845)|Bgt_Bcg-7|CSEP0105|AVRA13(CSEP0372)|BgtE-5843|BEC1054(CSEP0064)_PDB_6FMB_A|AVRPM2(BgtE-5845)_PDB_8PHY_A|AVRPM2(BgtE-5845)_PDB_8OXI_A|CSEP087|Bgt_Bcg-6|BgtE-20069a|BEC1011(CSEP0264)|Bcg1|SVRPM3A1/F1|BEC1054(CSEP0064)|BEC5(CSEP0004)	NA
CAD6506005.1	DVYLPDGTNGFVCQLHFYPIDRVREEAKKVIELFFFGNYNRRFPASFEDTQLFNVKSDILLSWPIFPSGVPYSSKNPGKIRLVINIRGQIMGVVTKKPKVPNQKTSFERCNPVRRFFERDTDDQATLNERLTATYSTFGYHCGSKFFPESVVKWIKGPELSIYFQQRLSGKYKLCNLEKFTGDEFRGADLYWYPVHHKISHRAATGPPGKFRAVFDMSNSEFKGIINIEDRKEKCAPVRDLSSTSSHEIYRPSSLSNFERIQDSYWPQTCLGHKFKSKTILLYLEFALKNWVNALNGRKPYFPLVEDLVINLWLIRTPENHDNSFRHAFAIGHNTGLDRYSLYHAEVQKGVIEKFHPCLEFSRDIIRGLQENLAWPPSSGESYSPVH	Blumeria graminis f. sp. triticale THUN-12	Bgtl THUN-12	Triticale	Monocot	80.1	0.83	1	Microbial ribonucleases{3.10.450.30,0.7437}	RIBONUCLEASE MS{1rms_A,0.7437}|RIBONUCLEASE T1 ISOZYME{1rn1_B,0.7297}|Guanyl-specific ribonuclease Po1{3who_A,0.7294}|RIBONUCLEASE T1{1lra_A,0.7282}|Guanyl-specific ribonuclease T1{1low_A,0.7186}|RNase T1{1tto_C,0.7151}|Ribonuclease U2{3ahs_C,0.6947}|Guanyl-specific ribonuclease T1 precursor{1q9e_C,0.6904}|PROTEIN (RIBONUCLEASE T1){1rhl_A,0.688}	RNase T1{d1i0va_,0.7179}|RNase U2{d3agna_,0.6286}	CSEP0247|CSEP0025|EpCSEP009|CSEP0128|CSEP0081|AVRA13(CSEP0372)|AVRPM2(BgtE-5845)|AVRPM2(BgtE-5845)_PDB_8OXI_A|BEC1054(CSEP0064)|BEC5(CSEP0004)|BgtE-5843|AVRA13(CSEP0372)_PDB_9FYC_B|CSEP087|AVRPM2(BgtE-5845)_PDB_8PHY_A|Bgt_Bcg-7	NA
CAD6506006.1	DDILDSDMYLPDGMNGFVCDLEFYPIEHVREVAKRGIEIFLSEKKVGKFPKTFEDTRLFNVKSDILLSWPIMSSGAFYSRNPGKVRLIMNTRGQIMGIIMITSGRQQQRFRFNKCSPVRRSLEESNEEQILLNEYWSIAYASFGYSCGMDFFPVSMVNKILGRDAKIYYEQRLSGKHKLASLKEYKGDQFSGVNLYWYPMHQKISNTLTSGPPGKFRIVFDLSNGEFKGILNIEEGKKCVLVWNLSSIPPNKIYISSSNLNLERFKSKTIWLYLEFALKHWMQTFNEIEPKVTRTKQKLIRFWQVRPEEANNDSSDHIFAIGHNIKSDTYNLYLVETQKLRMGKYEQCLQFSSHEIRRLQKFIGDRHNSDESYSPGR	Blumeria graminis f. sp. triticale THUN-12	Bgtl THUN-12	Triticale	Monocot	79.8	0.818	1	Microbial ribonucleases{3.10.450.30,0.7343}	GUANYL-SPECIFIC RIBONUCLEASE T1{1fzu_A,0.7902}|RIBONUCLEASE T1{1lra_A,0.79}|RIBONUCLEASE T1 ISOZYME{1rn1_B,0.7878}|PROTEIN (RIBONUCLEASE T1){3hoh_D,0.7823}|Guanyl-specific ribonuclease T1 precursor{1q9e_C,0.7764}|RNase T1{1tto_C,0.7764}|Guanyl-specific ribonuclease Po1{3who_A,0.754}|RIBONUCLEASE MS{1rms_A,0.7343}|AVRA22{8oxj_B,0.719}|RIBONUCLEASE F1{1rck_A,0.7104}|BgtE-5845_p{8oxi_A,0.7017}|Ribon…	RNase T1{d1i0va_,0.7789}|RNase U2{d3agna_,0.6899}	CSEP0247|CSEP0025|CSEP0081|CSEP0128|AVRPM2(BgtE-5845)|AVRA22_PDB_8OXJ_A|CSEP0027|BEC1054(CSEP0064)|EpCSEP009|AVRPM2(BgtE-5845)_PDB_8OXI_A|AVRPM2(BgtE-5845)_PDB_8PHY_A|AVRA13(CSEP0372)|BEC1054(CSEP0064)_PDB_6FMB_A|BgtE-5843|BEC1011(CSEP0264)|CSEP0105|AVRPM3D3|BgtE-20069a|CSEP087|Bgt_Bcg-6|SVRPM3A1/F1|AVRA13(CSEP0372)_PDB_9FYC_B|Bcg1|Bgt_Bcg-7	NA
CAD6506016.1	TDIPYSDFHLPDGTNGFVCKMDIFTIDQVREVAKNAFESFYLGLSYRKFPKLFEDTHLFHEQAEILLSWPVVLSRSLYINGNPGKIRLVINIWGQIIGLVMVDFDIKSQEANHEKCSPVRNSVQEDNTQNSFWNELLSIASPTLGFSCGLNFFSVPTVDMVMNMIRNNKSRVRGGQKMNENYLVKYTGTDFKGVDLYSYPVRKSVRDNATSGLPGTFRIVFDANNYEFKGIINVQDSEIKFGTVWDLSSTKPHKFYSPSSVLNLGSNPDSYWPRTCFGHNFKSTAIWLYLEFVLKEWPSQMDGYKLNFPIVKKQVLRLWPIRIPETQISDLKHAFAIGYNSTLDAYGLYQAKINDGKLSNFQKCMDFTQDEMQLVRGVIDPSTQS	Blumeria graminis f. sp. triticale THUN-12	Bgtl THUN-12	Triticale	Monocot	82.3	0.836	1	Microbial ribonucleases{3.10.450.30,0.6812}	RIBONUCLEASE T1 ISOZYME{1rn1_B,0.7439}|Guanyl-specific ribonuclease T1 precursor{1q9e_C,0.7339}|PROTEIN (RIBONUCLEASE T1){5hoh_D,0.7327}|GUANYL-SPECIFIC RIBONUCLEASE T1{1i3f_A,0.7325}|RNase T1{1tto_C,0.7298}|RIBONUCLEASE T1{1lra_A,0.7271}|Ribonuclease U2{3ahs_C,0.6812}|Guanyl-specific ribonuclease Po1{3who_A,0.5818}|RIBONUCLEASE MS{1rms_A,0.539}	RNase T1{d1i0va_,0.7335}|RNase U2{d3agna_,0.6614}	CSEP0247|CSEP0025|CSEP0128|EpCSEP009|CSEP0027|CSEP0081|BEC1054(CSEP0064)|BgtE-20069a|BEC1011(CSEP0264)|AVRPM2(BgtE-5845)|Bgt_Bcg-7|SVRPM3A1/F1|BEC5(CSEP0004)	NA
CAD6506028.1	IDRPYSDMYLPDGTNGFVCGINYFTIEYARQVANVIVDTIFFENHFQKYPKIFEDTHLFNVKSDILLSWPAKPDGRDYINGNPGKFRLIINIRGQIMGMVIIDYSNLNKNVSFEKCKPVHSSIAEDNIQSRLLDECWRIAFPRYGFNCGAKYLPLSTVKSGNDIVSNYYFQNALKAQVNPSYFEKYEGDQFIGDDLRVYPLHRTSTIKAKSGPLNQFRAVFELKDGEFKGIINLKDEEAKCVSIWDLSSSSSETIYSPSSILHMERVLDKYWPKACFGYWFKYKTIWLFIEFALKDWSANWGGRILNFPIVEQNGSLFWPVRIPETHIKNFAHPFAIGYDKNLNSYGLYQARVHDGILSNFRKCLDLPLDDIHRLQGKLSPAT	Blumeria graminis f. sp. triticale THUN-12	Bgtl THUN-12	Triticale	Monocot	82.5	0.844	1	Microbial ribonucleases{3.10.450.30,0.7889}	RIBONUCLEASE T1 ISOZYME{1rn1_B,0.7899}|RIBONUCLEASE MS{1rms_A,0.7889}|PROTEIN (RIBONUCLEASE T1){1rhl_A,0.781}|GUANYL-SPECIFIC RIBONUCLEASE T1{1i3f_A,0.7757}|RIBONUCLEASE T1{1lra_A,0.7741}|Guanyl-specific ribonuclease T1 precursor{1q9e_C,0.7717}|RNase T1{1tto_C,0.7699}|Guanyl-specific ribonuclease Po1{3who_A,0.7649}	RNase T1{d1i0va_,0.7772}|RNase U2{d3agna_,0.6884}	CSEP0025|CSEP0247|CSEP0027|CSEP0081|CSEP0128|BEC1054(CSEP0064)|AVRPM2(BgtE-5845)_PDB_8OXI_A|AVRPM2(BgtE-5845)|AVRPM2(BgtE-5845)_PDB_8PHY_A|AVRA13(CSEP0372)|BgtE-5843|EpCSEP009|CSEP087|Bgt_Bcg-6|BEC5(CSEP0004)|BEC1011(CSEP0264)	NA
CAD6506030.1	IDTPYSDMYLPDGTNGFLCETEFLSIEYARQEKYEAMESFFYERRFQTFPKLFEDTHLFNVKTDILLSWPVKPSGKIYIKDPGKFRIIINIRGQIMGMVVIVHDDDKNKVSFEKCKPVRSSVAEEDFTSSLLDEYWSLAYPTNGFRCGSKYFPLSIVKSGNDPNSDYYFKNALAAKSRRAYFGKYSGDQFIGSDLRTYPLHHSSTSEQICGPHGRFRAVFDMTNREFKGIIDVKAKDVKCVCLGSTIGFTRYNLQPIFYLKHGENTKYVLAQDLRWT	Blumeria graminis f. sp. triticale THUN-12	Bgtl THUN-12	Triticale	Monocot	72.3	0.687	1	Microbial ribonucleases{3.10.450.30,0.7908}	RIBONUCLEASE MS{1rms_A,0.7908}|GUANYL-SPECIFIC RIBONUCLEASE T1{1i3f_A,0.7825}|RIBONUCLEASE T1{1lra_A,0.7807}|RIBONUCLEASE T1 ISOZYME{1rn1_B,0.7654}|PROTEIN (RIBONUCLEASE T1){1rhl_A,0.7622}|RNase T1{1tto_C,0.7565}|Guanyl-specific ribonuclease T1 precursor{1q9e_C,0.7535}|AVRA22{8oxj_B,0.7532}|Guanyl-specific ribonuclease Po1{3who_A,0.7238}|RIBONUCLEASE F1{1rck_A,0.6973}|Ribonuclease U2{3ahs_C,0.691…	RNase T1{d1i0va_,0.7627}|RNase U2{d3agna_,0.6885}	CSEP0128|CSEP0247|CSEP0025|CSEP0081|EpCSEP009|AVRA22_PDB_8OXJ_A|CSEP087|CSEP0027|AVRPM3D3|BEC1054(CSEP0064)|AVRPM2(BgtE-5845)_PDB_8OXI_A|AVRPM2(BgtE-5845)_PDB_8PHY_A|CSEP0105|BgtE-5843|Bgt_Bcg-6|AVRPM2(BgtE-5845)|Bgt_Bcg-7|Bcg1|BEC1011(CSEP0264)|BEC1054(CSEP0064)_PDB_6FMB_A|BEC5(CSEP0004)|AVRA9(CSEP0174)|AVRA13(CSEP0372)	NA
CAD6506035.1	EDISYSDIYLPAGTNGFVCQLNFYPIEHVREAVERAFRSFFFEKLYRKFPKLFEDTQLFDVKPDILLSWPILFREIFYDNNVGKVRLVFNTRGQIMGLVMIKPKETGQKISFERCNPVRKSLEEDNAEKSSLNQWWNLVHPAFGYKCGLKFFPESSVNKLKEPDWIASFPKRRSRSKKAIDKKYTGDEFSGDDLYWYPVHHKLSRDPASGSPGVFRAVFDMSNHEFKGIINTINRNEKCVTVWDLSSIRSENIYTPSSVLNLERIKDSYWPETCFGHRILSKTIWLYLEFALKDWESAFYGRIPNFPIIKKKVIRLWPIRTPENHDNSFKNMFAIGYHTELDSYSLYHSKIKNNLFSGFSPCFEFSLSTIRNLRKHLAEPHGHGESSFLVY	Blumeria graminis f. sp. triticale THUN-12	Bgtl THUN-12	Triticale	Monocot	81.7	0.846	1	Microbial ribonucleases{3.10.450.30,0.7457}	Guanyl-specific ribonuclease Po1{3who_A,0.7561}|RIBONUCLEASE MS{1rms_A,0.7457}|Guanyl-specific ribonuclease T1 precursor{1q9e_C,0.7356}|RIBONUCLEASE T1 ISOZYME{1rn1_B,0.7315}|RIBONUCLEASE T1{1lra_A,0.7302}|PROTEIN (RIBONUCLEASE T1){1ch0_C,0.7298}|GUANYL-SPECIFIC RIBONUCLEASE T1{1i3f_A,0.7285}|RNase T1{1tto_C,0.728}|AVRA22{8oxj_B,0.7063}|RIBONUCLEASE F1{1rck_A,0.6933}	RNase T1{d1i0va_,0.7219}|RNase U2{d3agna_,0.6661}	CSEP0247|CSEP0025|AVRA10_PDB_8OXK_A|AVRA22_PDB_8OXJ_A|CSEP0128|CSEP0027|CSEP0081|BEC1054(CSEP0064)|BgtE-5843|BgtE-20069a|CSEP0105|CSEP087|BEC5(CSEP0004)	NA
EPQ61577.1	TSGLPDIFVPSTSGYLCSMTIFDIKFLKEEAGRAFKKFTHQSFQSDFPALFEDSYLFGKFDEILLAWPLSFPGVPYENRVPGNYRIIIDSNGEVIGVVTVIYPEKVLQQKEFRRCTPIHSFKDGKDDKAKLHTKQLERRFRFMGYSCNGEFLEERAFSKNLDLIRISNLNSKTRFTWAKKISRYDGKEFTGNNLLGFPLRKLDSSNKTNGPLDTHRIIFQRGKDNEILVKGVVSKSRNKSSPGKQCPKLWDLSPLLEITPDVSSPISRKIILANNDGTFTCAKQELNISTILLQVPVGMIQAEKTTKPSDEKYPILQNNALWLWPIRLPESYRWSEYVPYHLISYTNITILGLEKLFAIGYSLEFQVVGLFFTDNTDEKNPRFYECGKNELSLLAF	Blumeria graminis f. sp. tritici 96224	Bgt 96224	Wheat	Monocot	77.9	0.795	1	Microbial ribonucleases{3.10.450.30,0.7053}	PROTEIN (RIBONUCLEASE T1){2hoh_D,0.7545}|RIBONUCLEASE T1 ISOZYME{1rn1_B,0.749}|RIBONUCLEASE T1{5bir_B,0.7426}|Guanyl-specific ribonuclease T1{1low_A,0.7235}|CSEP0141 putative effector protein{8oxk_A,0.7163}|RIBONUCLEASE MS{1rms_A,0.7053}|AVRA22{8oxj_B,0.6732}|RNase T1{1tto_C,0.6659}|Guanyl-specific ribonuclease Po1{3who_A,0.6324}|Guanyl-specific ribonuclease T1 precursor{1q9e_C,0.5758}	RNase T1{d1i0va_,0.7228}	AVRA10_PDB_8OXK_A|CSEP0247|CSEP0025|CSEP0081|CSEP0128|AVRA22_PDB_8OXJ_A|BEC5(CSEP0004)|Bgt_Bcg-7|EpCSEP009|CSEP0105|SVRPM3A1/F1|Bgt_Bcg-6|Bcg1	NA
EPQ61578.1	TDVSVEAALPGKVNAYMCDTTFFSMKYLTQEAENAYRKFTHPSYNTRFPALFDDTLLFKLDTQILLSWPIKASRIPHKASSPDIYRLIINTDKDVIGVVSIIYQSDAQKGLKKGLKYHKCKPVYLSSRPTNEQSNFEILNSLQSFEFIGYLCDSTLIRKEAFVYTREIIEKYDPVSSIGSRKFISKFSRYTGKLSTRADLYQYPLRNLSTKGQPTGQVSGHRIIYHHDQKKKIVYDGVISKGPKEDFCAEVWYIIPLQDRTCENSLIKSQDDDLSGIDIMVPCGTQELSMTTIQLFQFFGQSQVRQVQSYNPRNYPILQEDIWLWPISLPETSLANSHFAFATAYDSSSNFIGIYHAPRIHGLVLTYKPCF	Blumeria graminis f. sp. tritici 96224	Bgt 96224	Wheat	Monocot	77.1	0.771	1	Microbial ribonucleases{3.10.450.30,0.6892}	RIBONUCLEASE MS{1rms_A,0.6892}|RIBONUCLEASE T1 ISOZYME{1rn1_B,0.6745}|PROTEIN (RIBONUCLEASE T1){1bvi_A,0.6649}|RNase T1{1tto_C,0.6647}|RIBONUCLEASE T1{5bir_B,0.6593}|GUANYL-SPECIFIC RIBONUCLEASE T1{1fzu_A,0.6593}|AVRA22{8oxj_B,0.6131}|CSEP0141 putative effector protein{8oxk_A,0.598}|Guanyl-specific ribonuclease T1 precursor{1q9e_C,0.5916}|RIBONUCLEASE F1{1rck_A,0.5265}	RNase T1{d1i0va_,0.6664}|RNase U2{d3agna_,0.5043}	CSEP0247|CSEP0025|CSEP0128|AVRA22_PDB_8OXJ_A|CSEP0081|EpCSEP009|AVRA10_PDB_8OXK_A|CSEP087|BEC1054(CSEP0064)|CSEP0105|BEC1011(CSEP0264)|Bgt_Bcg-6|AVRPM2(BgtE-5845)|BgtE-5843|AVRPM2(BgtE-5845)_PDB_8OXI_A	NA
EPQ62287.1	IDTPYSDMYLPDGADGFVCENIFFSIEYARQATNKMIDTFFYEKYFQRFPKLFEDTRLFNVRSDILLSWPAKPNENFFTCGNPGKFRLISNIRGQIMGMVIINSKQHNNEVSFGKCKPVRSSNIEGNTEGNIESRLLDEYWSLAYPRFGYKCGSKYFPLSMIKSGNDIDTNYYFQSALEAKDRAICFEEYRGDQFIGDDLRLYPLHYSSSSKPGSGSQGHCRVVFDMKSRQFKGIINLKDKEAKCAIVWDLSSASSDTIYSPFSVLNMERMSEMFWPETCFGHRFKYKTIWLYIEFALKQWSTNKGGKVFNFPIVKEDGLRFWPVRTPETHANSLMNAFAIGHDTNVNVYGLYRAEVRDGILRKFQLCLNLPLHDIRRLQRKVSPGTSL	Blumeria graminis f. sp. tritici 96224	Bgt 96224	Wheat	Monocot	79.9	0.828	1	Microbial ribonucleases{3.10.450.30,0.7815}	RIBONUCLEASE MS{1rms_A,0.7815}|Guanyl-specific ribonuclease Po1{3who_A,0.7709}|RIBONUCLEASE T1{5bir_B,0.7396}|RIBONUCLEASE T1 ISOZYME{1rn1_B,0.7359}|Guanyl-specific ribonuclease T1 precursor{1q9e_C,0.732}|Guanyl-specific ribonuclease T1{1loy_A,0.728}|RNase T1{1tto_C,0.7256}|PROTEIN (RIBONUCLEASE T1){1ch0_C,0.7246}|CSEP0141 putative effector protein{8oxk_A,0.7027}	RNase T1{d1i0va_,0.7269}|RNase U2{d3agna_,0.6625}	CSEP0025|CSEP0247|CSEP0081|AVRA22_PDB_8OXJ_A|AVRA10_PDB_8OXK_A|EpCSEP009|AVRPM2(BgtE-5845)_PDB_8OXI_A|CSEP0027|AVRPM2(BgtE-5845)_PDB_8PHY_A|CSEP0128|AVRA13(CSEP0372)|BgtE-5843|CSEP0105|CSEP087|BEC5(CSEP0004)|AVRA9(CSEP0174)	NA
EPQ63800.1	ADIPYSDMYLPGETNGFVCETDNFTIDHLREVVKRIMELTFFEKYYQKFPKLFEDTHLFNVKSDILLSWPVLPNQKFHSSNPGRIRLIINIRGQIMGMVIVNPKERKKKVTFEKCNPVRRFIEEASNELQISDENLGMSRPVLGFKCGLKVVPWSNIDRITEFFSDDSFRKRLKEKNYLANLKKYTGDDFVGVDLYYFPVHKKLSNRITFVTTSQFWLVFDMSNNKFKGIVNLHDRNDKCVALWDLSSTSSDNIYVPSSILNLDRMPDKYWPETCSGHKIKSKTIWLYLEFALKNWKSRLHGRQLNFPLVKNRIIKLWPMRFPETDDNRLYHGFAIGHDTSLETYHLYHAQIRDGIFINLEPCLDFSHEIIHHLQKILLPATDF	Blumeria graminis f. sp. tritici 96224	Bgt 96224	Wheat	Monocot	78	0.821	1	Microbial ribonucleases{3.10.450.30,0.7281}	Guanyl-specific ribonuclease Po1{3who_A,0.7302}|RIBONUCLEASE MS{1rms_A,0.7281}|RIBONUCLEASE T1 ISOZYME{1rn1_B,0.7279}|RIBONUCLEASE T1{1lra_A,0.7273}|PROTEIN (RIBONUCLEASE T1){2hoh_D,0.7267}|GUANYL-SPECIFIC RIBONUCLEASE T1{1i3f_A,0.7255}|Guanyl-specific ribonuclease T1 precursor{1q9e_C,0.6832}|RNase T1{1tto_C,0.68}|RIBONUCLEASE F1{1rck_A,0.6506}	RNase T1{d1i0va_,0.7186}|RNase U2{d3agna_,0.6052}	CSEP0247|CSEP0025|AVRA22_PDB_8OXJ_A|CSEP0128|CSEP0027|AVRPM2(BgtE-5845)_PDB_8OXI_A|AVRPM2(BgtE-5845)_PDB_8PHY_A|AVRPM2(BgtE-5845)|CSEP0081|BgtE-5843|AVRA13(CSEP0372)|AVRA13(CSEP0372)_PDB_9FYC_B|BEC5(CSEP0004)|BEC1054(CSEP0064)|CSEP087|BEC1011(CSEP0264)|BEC1054(CSEP0064)_PDB_6FMB_A|BgtE-20069a|CSEP0105	NA
EPQ63959.1	DDILDSDMYLPDGMNGFVCDLEFYPIEHVREVAKRGIEIFLSEKKVGKFPKTFEDTRLFNVKSDILLSWPIMSSGAFYSRNPGKVRLIMNTRGQIMGIIMITSGRQQQRFRFNKCSPVRRSLEESNEEQILLNEYWSIAYASFGYSCGMDFFPVSMVNKILGRDAKIYYEQRLSGKHKLASLKEYKGDQFSGVNLYWYPMHQKISNTLTSGPPGKFRIVFDLSNGEFKGILNIEEGKKCVLVWNLSSIPPNKIYISSSNLNLERVPDSYWPQTCFGHKFKSKTIWLYLEFALKHWMQTFNEIEPKVTRTKQKLIHFWQVRPEEANNDCKYS	Blumeria graminis f. sp. tritici 96224	Bgt 96224	Wheat	Monocot	82.4	0.83	1	Microbial ribonucleases{3.10.450.30,0.7389}	RIBONUCLEASE T1{1lra_A,0.7931}|PROTEIN (RIBONUCLEASE T1){5hoh_D,0.7915}|GUANYL-SPECIFIC RIBONUCLEASE T1{1fzu_A,0.7914}|RIBONUCLEASE T1 ISOZYME{1rn1_B,0.7833}|RNase T1{1tto_C,0.7786}|Guanyl-specific ribonuclease T1 precursor{1q9e_C,0.7714}|Guanyl-specific ribonuclease Po1{3who_A,0.7425}|RIBONUCLEASE MS{1rms_A,0.7389}|AVRA22{8oxj_B,0.7232}|RIBONUCLEASE F1{1rck_A,0.7122}|CSEP0141 putative effector p…	RNase T1{d1i0va_,0.7803}|RNase U2{d3agna_,0.695}	CSEP0247|CSEP0025|CSEP0081|CSEP0027|AVRA22_PDB_8OXJ_A|AVRPM2(BgtE-5845)|BEC1054(CSEP0064)|CSEP0128|AVRA10_PDB_8OXK_A|AVRPM2(BgtE-5845)_PDB_8OXI_A|AVRPM3D3|BEC1011(CSEP0264)|BgtE-20069a|AVRPM2(BgtE-5845)_PDB_8PHY_A|AVRA13(CSEP0372)|CSEP0105|BgtE-5843|Bgt_Bcg-6|BEC1054(CSEP0064)_PDB_6FMB_A|Bgt_Bcg-7|CSEP080|BEC5(CSEP0004)	NA
EPQ63964.1	DVYLPDGTNGFVCQLHFYPIDRVREEAKKVIELFFFGNYNRRFPASFEDTQLFNVKSDILLSWPIFPSGVPYSSNKTIPLGSISLFED	Blumeria graminis f. sp. tritici 96224	Bgt 96224	Wheat	Monocot	67.9	0.538	1	NA	NA	NA	AVRPM2(BgtE-5845)	NA
EPQ64452.1	TISEPIAGYLCANKIIWFQDVANAAQIAYNHFRQHIERGQFPAFFTEGHLFGLNNNFLLSWPVCLNWNRNLSGSAGKARVVINTDGFIVGVVRINFSITPPGFTIPQKCEPIYHFLEADQYLSDSKNDRLSLRYKWIGYTCNSDFKSKESFDHTLKIIQQFTPKTRRKKSISPYVGNLYTGRGLYKCPIRNLNSKGHVTSHTGKFWIVFRPGFTFMGVITNKDTEKKCMKTWSIKTTEANTYNTPSINPDDTMEQHNYIDLSCNGHWLSMSYVVNFISLAEENLHQIKDGNVRGYPIVQDSDLFLWPISVPERQVASKCHRSIYTDYSNVYIKLRDTCLQ	Blumeria graminis f. sp. tritici 96224	Bgt 96224	Wheat	Monocot	49.3	0.371	1	Microbial ribonucleases{3.10.450.30,0.7618}	RIBONUCLEASE MS{1rms_A,0.7618}|RIBONUCLEASE T1 ISOZYME{1rn1_A,0.7386}|RIBONUCLEASE T1{5bir_B,0.7178}|PROTEIN (RIBONUCLEASE T1){3hoh_D,0.7159}|RNase T1{1tto_C,0.7112}|Guanyl-specific ribonuclease T1 precursor{1q9e_C,0.7084}|GUANYL-SPECIFIC RIBONUCLEASE T1{1g02_A,0.6427}|AVRA22{8oxj_B,0.6275}|CSEP0141 putative effector protein{8oxk_A,0.5966}	RNase U2{d3agna_,0.6477}|RNase T1{d1i0va_,0.6442}	EpCSEP009|AVRA22_PDB_8OXJ_A|CSEP0128|AVRA10_PDB_8OXK_A|CSEP0081|AVRA9(CSEP0174)|AVRA13(CSEP0372)|BgtE-5843|BEC5(CSEP0004)|AVRPM2(BgtE-5845)_PDB_8OXI_A	NA
EPQ64922.1	TNVPYSDMYLPEGTNGFVCGMDLFTIDHLREVVNKVMESTFFEEYYHKYPTLFEDTHLFNVKSDILLSWPTMLNEKFFYSHAGKIRLIINTRGQIMGLLTVGPKNDAQKINFEKCYPVYRSLRGKDDERGIPYESTTKPRLGYSCGLRVILRSTVDKTMKIVSNDYLLRGMVRKDKPANLEKYTGDEFVGVDLYSFPIHRKTHSNTLLGTPGVLRIVFDIRDSKVKGIINIQDRKKKCVPVWDLSSTPSTSIYSPSSVLDLEIIEDNFWPETCFGHRIKAKTIWLYLEFAVRNWMSKKPKITVNMRDIISEIY	Blumeria graminis f. sp. tritici 96224	Bgt 96224	Wheat	Monocot	73.5	0.743	1	Microbial ribonucleases{3.10.450.30,0.687}	RIBONUCLEASE T1 ISOZYME{1rn1_B,0.7624}|GUANYL-SPECIFIC RIBONUCLEASE T1{1i3f_A,0.7599}|RIBONUCLEASE MS{1rms_A,0.7449}|Ribonuclease T1{7w05_A,0.7266}|Ribonuclease U2{3ahs_C,0.687}|PROTEIN (RIBONUCLEASE T1){1rhl_A,0.6809}|Guanyl-specific ribonuclease T1 precursor{1q9e_C,0.6786}|RNase T1{1tto_C,0.6753}|AVRA22{8oxj_B,0.6686}|CSEP0141 putative effector protein{8oxk_A,0.668}|RIBONUCLEASE F1{1rck_A,0.667…	RNase T1{d1i0va_,0.7597}|RNase U2{d3agna_,0.6766}	CSEP0247|CSEP0025|CSEP0081|CSEP0128|CSEP0027|EpCSEP009|AVRA22_PDB_8OXJ_A|AVRPM2(BgtE-5845)|AVRPM2(BgtE-5845)_PDB_8OXI_A|AVRPM2(BgtE-5845)_PDB_8PHY_A|BgtE-5843|Bcg1|BEC5(CSEP0004)|BEC1054(CSEP0064)|AVRA13(CSEP0372)_PDB_9FYC_B|SVRPM3A1/F1|AVRA13(CSEP0372)|CSEP0105	NA
EPQ65775.1	IDRPYSDMYLPDGTNGFVCGTEFLPIDTAREETNAIMKAFYEEKRFQTFPRLFEESHLFNVKSEILLSWPARSSGKVYTKGKTRLIINIRGQIMGMVIIKTQQHNYQLSFEKCSPVRSSIAGGNIESRHLDEFWSIAFPIFGFHCGSKYFPLSVVKSGNDLDSNYYFQNVLDAKFRRNEFVEYSGDQFIGSDLRIYPLHHSSSNKAVFGNFISQYWLLQTSNIPSLGSQGNFRVVFDMTNREFKGIINIKDNEVKCVTVWDLSSASPDTIYEPTSILHMENTSNVYWPETCVGHRFKYKTIWLFIEFALKKWPANRNRKKLGFPIIKQNGLRFWPVRIPETKTRSKYS	Blumeria graminis f. sp. tritici 96224	Bgt 96224	Wheat	Monocot	74.6	0.784	1	Microbial ribonucleases{3.10.450.30,0.6732}	RIBONUCLEASE T1{5bir_B,0.6924}|PROTEIN (RIBONUCLEASE T1){1ch0_C,0.6861}|AVRA22{8oxj_B,0.6838}|Ribonuclease U2{3ahs_C,0.6732}|Guanyl-specific ribonuclease T1 precursor{1q9e_C,0.6511}|Guanyl-specific ribonuclease T1{1low_A,0.5924}|Guanyl-specific ribonuclease Po1{3who_A,0.591}	RNase T1{d1i0va_,0.6771}|RNase U2{d3agna_,0.525}	CSEP0025|CSEP0247|CSEP0128|CSEP0081|BEC1054(CSEP0064)|AVRPM2(BgtE-5845)_PDB_8PHY_A|AVRA13(CSEP0372)_PDB_9FYC_B|BgtE-5843|BEC1018(CSEP0135)|AVRPM2(BgtE-5845)|CSEP0182|CSEP087	NA
EPQ66843.1	IDTPYSDMYLPDRTNGFLCETEFLSIEYARQEKYEAMESFFYERRFQTFPKLFEDTHLFNVKTDILLSWPVKPSGKIYIKGNPGKFRIIINIRGQIMGMVVIVHDDDKNKVSFEKCKPVRSSVAEEDFTSSLLDEYWSLAYPTNGFRCGSKYFPLSMVKSGNDPNSDYYFKNALAAKSRRAYFGKYSGDQFIGSDLRTYPLHHSSTSAPSPGPHGRFRAVFDMTNRDFKGIIDVKAKDVKCVSVWDLPSASPDTIYSPSSILNMERTPNVYWPKTCVGHRFKYKTIWLFIEFALKRWSANEDRKRLGFPIVKQNGLLFWPVRIPETRSKSKYLAFAIGYHISLNTYGLYIADSKNGILSKYELCLDLPLDEIRRLEKKLSQAL	Blumeria graminis f. sp. tritici 96224	Bgt 96224	Wheat	Monocot	82.1	0.845	1	Microbial ribonucleases{3.10.450.30,0.7863}	RIBONUCLEASE MS{1rms_A,0.7863}|PROTEIN (RIBONUCLEASE T1){1ch0_C,0.7569}|RIBONUCLEASE T1 ISOZYME{1rn1_B,0.7548}|RIBONUCLEASE T1{1lra_A,0.7508}|Guanyl-specific ribonuclease T1 precursor{1q9e_C,0.7296}|GUANYL-SPECIFIC RIBONUCLEASE T1{1i3f_A,0.7283}|RNase T1{1tto_C,0.7272}|CSEP0141 putative effector protein{8oxk_A,0.6979}|Ribonuclease U2{3ahs_C,0.6961}|Guanyl-specific ribonuclease Po1{3who_A,0.6123}	RNase T1{d1i0va_,0.7415}|RNase U2{d3agna_,0.63}|Restrictocin{d1aqza_,0.53}	CSEP0025|CSEP0247|CSEP0081|BEC1054(CSEP0064)|EpCSEP009|AVRPM2(BgtE-5845)_PDB_8OXI_A|CSEP0128|BgtE-5843|BEC1011(CSEP0264)|AVRPM2(BgtE-5845)|AVRPM2(BgtE-5845)_PDB_8PHY_A|Bgt_Bcg-7|CSEP087	NA
EPQ66846.1	EDISYSDIYLPAGTNGFVCQLNFYPIEHVREAVERAFRSFFFEKLYRKFPKLFEDTQLFDVKPDILLSWPILFREIFYDNSKLIP	Blumeria graminis f. sp. tritici 96224	Bgt 96224	Wheat	Monocot	73.4	0.618	1	NA	NA	NA	NA	NA
EPQ66860.1	IDRPYSDMYLPDGTDGFVCETKFFSIDYARQVARAVIGEFFFGKYFQNYPTLFEDRKLFNVKSDIFLSWPAKPRETIFTGGK	Blumeria graminis f. sp. tritici 96224	Bgt 96224	Wheat	Monocot	69.9	0.564	1	NA	NA	NA	NA	NA
EPQ66862.1	IDRPYSDMYLPDGTNGFVCGINYFTIEYARQVANVIVDTIFFENHFQKYPKIFEDTHLFNVKSDILLSWPAKPDGRDYINGK	Blumeria graminis f. sp. tritici 96224	Bgt 96224	Wheat	Monocot	75.9	0.643	1	NA	NA	NA	NA	NA
EPQ67138.1	IDTPYSDMYLPDRTNGFLCQKDLIAIDHVRDIAKKAFKSLFFDNRFQRFPKLFEDTHLFNVRTDIFFSWPAKPDGKLYISGNPGKLRLIINIRGQIMGMVIINSKQHNSQVSIEKCKPVRSSNTEGNNESRILDEYWSLACPILGYKCGLKYIPKSMIKSGDDSNSNYYFQNALKANIRPDTFGKYSGN	Blumeria graminis f. sp. tritici 96224	Bgt 96224	Wheat	Monocot	78.6	0.729	1	Microbial ribonucleases{3.10.450.30,0.8059}	RIBONUCLEASE MS{1rms_A,0.8059}|RIBONUCLEASE T1 ISOZYME{1rn1_B,0.7971}|Guanyl-specific ribonuclease T1 precursor{1q9e_C,0.785}|AVRA22{8oxj_B,0.7832}|PROTEIN (RIBONUCLEASE T1){2hoh_D,0.7765}|RIBONUCLEASE T1{1lra_A,0.7762}|GUANYL-SPECIFIC RIBONUCLEASE T1{1i3f_A,0.7758}|RNase T1{1tto_C,0.7633}|Guanyl-specific ribonuclease Po1{3who_A,0.7589}|CSEP0141 putative effector protein{8oxk_A,0.7574}|BgtE-5845_…	RNase T1{d1i0va_,0.7354}|RNase U2{d3agna_,0.6906}	CSEP0081|AVRA10_PDB_8OXK_A|AVRPM2(BgtE-5845)_PDB_8OXI_A|BEC1054(CSEP0064)|EpCSEP009|AVRPM2(BgtE-5845)|CSEP0128|AVRPM2(BgtE-5845)_PDB_8PHY_A|BgtE-5843|CSEP0027|BgtE-20069a|AVRA13(CSEP0372)|AVRPM3D3|Bgt_Bcg-7|AVRA9(CSEP0174)	NA
BGHR1_11400	IDTPHSDMYLPDGINGFVCETEFTSMNYARQETNVVMQSFFFDNRFQMFPKLFEDTHLFNVKSDILLSWPAKPTGITYTKGNPGKFRLIINLRGQIMGMVIIDHAKQNKNVSFKRCNPVRSSIPEGDIESRLLDECWSLAYPICGYKCGSKYFPLSAVKSGNDPDLNYYFQDVLEAKDSRIKFKNYFGDQFIGSDLRVYPLHHSLSSKASPGNFFPNSGSSKALTSLR	Blumeria hordei RACE1	Bh RACE1	Barley	Monocot	69.6	0.643	1	Microbial ribonucleases{3.10.450.30,0.7991}	RIBONUCLEASE MS{1rms_A,0.7991}|RIBONUCLEASE T1{1lra_A,0.7839}|GUANYL-SPECIFIC RIBONUCLEASE T1{1i2f_A,0.7825}|PROTEIN (RIBONUCLEASE T1){4hoh_A,0.7808}|RIBONUCLEASE T1 ISOZYME{1rn1_B,0.7798}|Guanyl-specific ribonuclease T1 precursor{1q9e_C,0.7685}|RNase T1{1tto_C,0.7664}|Guanyl-specific ribonuclease Po1{3who_A,0.7571}|CSEP0141 putative effector protein{8oxk_A,0.7173}|AVRA22{8oxj_B,0.7154}|Ribonucle…	RNase T1{d1i0va_,0.7387}|RNase U2{d3agna_,0.671}	CSEP0081|CSEP0128|AVRA10_PDB_8OXK_A|AVRPM2(BgtE-5845)_PDB_8OXI_A|EpCSEP009|BEC1054(CSEP0064)|BgtE-5843|AVRPM2(BgtE-5845)|CSEP087|CSEP0105|AVRPM3D3|Bcg1|Bgt_Bcg-7|AVRA13(CSEP0372)|AVRA9(CSEP0174)	NA
BGHR1_11402	IDPSFSDMYLPGGTNGFLCGTEILSIDTARQTIKIALETFFLERDFQRYPKLFEDTNLFNVKSDILLSWPIKLNGNIYLNGHGGKFRLIINTRGQIIGVVTTDTKQFGSQLSFAKCNPVRSSDPEGNAESRHLDEFWSLAYPIFGFNCGWKFLPLSMVKSGNGHYSNYYFQNAIRDKKMHKYFDKYNGVEFIGDDLQVYPLHLSSSSKPSSGSNGKFRVVFDAKNLDFKGLTNINDQRMKCVTVWDLSSAPLDTIYSPSSILNMDGMADNYWPQTCFRQKIKEKVMWLFIEFALKNWSGVANHREPYFANVNHNELRLWPIRIPEITDNSLTYAYAIGHNTIEDSYGLYQAEIYNGTLENFRLCLNIPLEYIRELQKTLSQATWQ	Blumeria hordei RACE1	Bh RACE1	Barley	Monocot	82.9	0.849	1	Microbial ribonucleases{3.10.450.30,0.7948}	RIBONUCLEASE MS{1rms_A,0.7948}|GUANYL-SPECIFIC RIBONUCLEASE T1{1i3f_A,0.7923}|PROTEIN (RIBONUCLEASE T1){1rhl_A,0.7704}|RIBONUCLEASE T1 ISOZYME{1rn1_B,0.7692}|RNase T1{1tto_C,0.7593}|RIBONUCLEASE T1{5bir_B,0.7528}|Guanyl-specific ribonuclease T1 precursor{1q9e_C,0.7429}|AVRA22{8oxj_B,0.7271}|CSEP0141 putative effector protein{8oxk_A,0.7195}|Guanyl-specific ribonuclease Po1{3who_A,0.6719}	RNase T1{d1i0va_,0.7752}|RNase U2{d3agna_,0.6992}	CSEP0025|CSEP0247|CSEP0081|CSEP0027|AVRA10_PDB_8OXK_A|AVRA22_PDB_8OXJ_A|EpCSEP009|CSEP0128|AVRPM2(BgtE-5845)_PDB_8OXI_A|BEC1054(CSEP0064)|AVRPM2(BgtE-5845)|AVRA13(CSEP0372)|CSEP0105|CSEP087|BEC5(CSEP0004)|Bgt_Bcg-7	NA
BGHR1_11403	VNIPYSDMYLPDGIDGFLCGREVIWIEYARQSANKMMKSYFYDKYFHTFPKLFEDTHLFNVKSDILLSWPAKPSGIIYISGNPGKYRLIINLRGQIMGVVIIDHAKHSKNISFKRCNPVHSSIPEGNTESRLLDEFWSLAYPIHGYKCGSKYFPQSTVKSGNDLDSNYYFQKALETIESPIKFKKYRGDQFTGSDLRVYPLHHSLSSKPGSGSQGLFRVVFEMKDRKFKGITDLKDGAKCVTLWDLSSASPDTIYRPSSILNMEGLSEKFWPATCFGHRFKYKTIWLFIEFASKDWSKNRDDMAHNFPIVREDRFLFWPVRNKETHDIKQDTALAFAIGYDTKEDTYGLYRARVKNGFLNMFQQCIDLPLKDIRSLQRRLSSVIQL	Blumeria hordei RACE1	Bh RACE1	Barley	Monocot	82.9	0.853	1	Microbial ribonucleases{3.10.450.30,0.7596}	Guanyl-specific ribonuclease Po1{3who_A,0.772}|RIBONUCLEASE MS{1rms_A,0.7596}|RIBONUCLEASE T1 ISOZYME{1rn1_B,0.7549}|RIBONUCLEASE T1{5bir_B,0.7548}|GUANYL-SPECIFIC RIBONUCLEASE T1{1i2f_A,0.7522}|RNase T1{1tto_C,0.7452}|PROTEIN (RIBONUCLEASE T1){1ch0_C,0.7443}|Guanyl-specific ribonuclease T1 precursor{1q9e_C,0.7013}|Ribonuclease U2{3ahs_C,0.6848}	RNase T1{d1i0va_,0.7172}|RNase U2{d3agna_,0.6202}	CSEP0025|CSEP0247|CSEP0081|AVRPM2(BgtE-5845)_PDB_8OXI_A|EpCSEP009|AVRPM2(BgtE-5845)|CSEP0128|CSEP087|CSEP0105|AVRPM3D3|SVRPM3A1/F1	NA
BGHR1_11409	DDIPDSDMYLPAGINGFVCDLEFHSIDHVREVAKRGVEAFFSKTMFGKFPTTFEDTQLFNVKSDILLSWPIISSRLFYTRNPGKSRLIINTRGQIMGIVMITSKKPAHKISYKKCTPVRRYLEENNEEQTLSNKRWGLANPTFGYNCGEKFFPKSMLNSIVGPDTIRYHQQRLSGNFKLHSLQKYSGDEFGGVDLYCYPVQQRISEKPSSGPPGKYRAVFDMSNGEFKGIINLKERNEKCVTVWDVSSISSNNIYISPSTLDLDRVQDSIWPQTCFGHKFKTKIIWLYLELALKNRMPTLNESNPNLPIEDQALRDILLLRPEETKKDSKYHVFAIGHNTNFDVFSLYLVRPTKDKSGSFKPCLQFPRDDIKRLQKYIGDKHNPEESLSIDH	Blumeria hordei RACE1	Bh RACE1	Barley	Monocot	77.9	0.827	1	Microbial ribonucleases{3.10.450.30,0.7783}	RIBONUCLEASE MS{1rms_A,0.7783}|RIBONUCLEASE T1 ISOZYME{1rn1_B,0.777}|RIBONUCLEASE T1{1lra_A,0.7764}|PROTEIN (RIBONUCLEASE T1){4hoh_A,0.7752}|GUANYL-SPECIFIC RIBONUCLEASE T1{1i3f_A,0.7718}|Guanyl-specific ribonuclease T1 precursor{1q9e_C,0.7666}|RNase T1{1tto_C,0.766}|RIBONUCLEASE F1{1rck_A,0.6747}|Ribonuclease U2{3ahs_C,0.6681}|AVRA22{8oxj_B,0.6306}|CSEP0141 putative effector protein{8oxk_A,0.628…	RNase T1{d1i0va_,0.7665}|RNase U2{d3agna_,0.6615}	CSEP0247|CSEP0025|CSEP0128|CSEP0027|BEC1054(CSEP0064)|AVRPM2(BgtE-5845)|AVRA22_PDB_8OXJ_A|CSEP0081|BgtE-20069a|BEC1054(CSEP0064)_PDB_6FMB_A|AVRA13(CSEP0372)|BgtE-5843|AVRA13(CSEP0372)_PDB_9FYC_B|BEC5(CSEP0004)|AVRPM2(BgtE-5845)_PDB_8PHY_A|AVRPM2(BgtE-5845)_PDB_8OXI_A|BEC1011(CSEP0264)|CSEP080	NA
BGHR1_11410	INVPYSDMYLPVATNGFVCRTEFFTIDNLRGATDKAMESTFFKGYLQKFPRLFEDTHLFNVKSDILLSWPVFDSGKFLHGKSGRIRLIINIRGQIMGMVMINSALPDQKIIFEKCNPVRRYLKEEDDEENFLNQNWSVTRPTFGYSCGLKFISGSTVDGLMKIASNNHFIRRSTRGVKLARFEKFMGDEFLGDDLYSFPVHQGLTDKVTHGIFLSLNRFLQGSNFSSLGAPGPFRIIFEMKNYEFKGIINLENRNEKCVTLWDLSSTSLGITYSPSSVLNLEATQESYWQDTCFGHKFKTKTVLLYLEFALKEWKSKLEGRKLNFPYLLGNVVKLWPMRTPEVHDKTLNDSFAIGYNIKLATYGIYLVDIRKGAFHEVNLCLKFSGNDILNIQRILGPA…	Blumeria hordei RACE1	Bh RACE1	Barley	Monocot	78.4	0.813	1	Microbial ribonucleases{3.10.450.30,0.6882}	Guanyl-specific ribonuclease Po1{3who_A,0.7653}|RIBONUCLEASE T1 ISOZYME{1rn1_B,0.7571}|PROTEIN (RIBONUCLEASE T1){3hoh_D,0.757}|GUANYL-SPECIFIC RIBONUCLEASE T1{1i3f_A,0.7515}|Guanyl-specific ribonuclease T1 precursor{1q9e_C,0.7478}|RNase T1{1tto_C,0.7449}|RIBONUCLEASE T1{5bir_B,0.7115}|RIBONUCLEASE F1{1rck_A,0.6979}|Ribonuclease U2{3ahs_C,0.6882}|RIBONUCLEASE MS{1rms_A,0.654}|BgtE-5845_p{8phy_A,0.…	RNase T1{d1i0va_,0.7519}|RNase U2{d3agna_,0.5536}	CSEP0247|CSEP0025|CSEP0081|CSEP0128|AVRPM2(BgtE-5845)|AVRA22_PDB_8OXJ_A|AVRPM2(BgtE-5845)_PDB_8PHY_A|AVRPM2(BgtE-5845)_PDB_8OXI_A|BEC1054(CSEP0064)|AVRA13(CSEP0372)|BgtE-5843|CSEP0105|BEC1011(CSEP0264)|Bgt_Bcg-6	NA
BGHR1_11413	DDIPYSDMYLPDGTNGFVCDLEFHSIDHVREEAKRGVEAFFSKTMFGKFPTTFDDTQLFNVKSDILLSWPIMSSRLFYRRTPGKSRLIINTRGQIMGIVLITSKKQAHEIILNKCTPVRRSLEENNEGQTMLNECWGLAYPTFGYNCGMKFFPKFMLNSILGPDSNKYYQQRLSGKYKLPSLQKYTGDEFSGVDLYWYPFQQRITEKPTSGPPGKYRAVFDMSNGEFKGIINIKERNEKCVTVWDVSSISSNNIYISSSTLNLDGVRDSIWPQTCFGHKFKSKIIWLYLELALKNLMSTSNRTSPNLPIKNQTLKDFLLLRPEETNKESKYHVFAMGHDPISNAFKLYLVRQSKDKLGSFTPCLQFSDDNIQHLQKYIGDKHNPEESLSLDHW	Blumeria hordei RACE1	Bh RACE1	Barley	Monocot	79.1	0.829	1	Microbial ribonucleases{3.10.450.30,0.8226}	RIBONUCLEASE MS{1rms_A,0.8226}|GUANYL-SPECIFIC RIBONUCLEASE T1{1i2g_A,0.7922}|PROTEIN (RIBONUCLEASE T1){1ch0_C,0.789}|Guanyl-specific ribonuclease T1 precursor{1q9e_C,0.7581}|Guanyl-specific ribonuclease Po1{3who_A,0.7521}|RIBONUCLEASE T1 ISOZYME{1rn1_B,0.7518}|RIBONUCLEASE T1{1lra_A,0.7445}|RNase T1{1tto_C,0.7443}|RIBONUCLEASE F1{1rck_A,0.7123}|CSEP0141 putative effector protein{8oxk_A,0.7071}|A…	RNase T1{d1i0va_,0.742}|RNase U2{d3agna_,0.659}|Restrictocin{d1aqza_,0.5069}	CSEP0247|CSEP0025|CSEP0081|CSEP0027|BEC1054(CSEP0064)|AVRPM2(BgtE-5845)_PDB_8PHY_A|AVRA10_PDB_8OXK_A|AVRA22_PDB_8OXJ_A|AVRPM2(BgtE-5845)_PDB_8OXI_A|CSEP0128|AVRPM2(BgtE-5845)|AVRA13(CSEP0372)|BEC1054(CSEP0064)_PDB_6FMB_A|BEC5(CSEP0004)|CSEP0105|BgtE-5843	NA
BGHR1_11414	DDIPYSDMYLPDGTNGFACGLKFHSIDHVREVAKRGVEAFFSKTRFGNFPTTFEDTQLFNVKSDILLSWPIVSSRKFYNSTPGKSRLIINTRGQIMGIVLITSKKPLQKISYNKCIPVRRSLEENNDEQTMLNECWSLANPTFGYNCGLKFFPKSILDNILGPDWNTNYQQRLSRKHKIPSLQKYTGDEFSGIDLYWYPFQQGITEKPSSGRPGKYRAVFDMSNGEFKGIINIKERDEKCVTVWDVSSISSNNIYISSSTLNLDGVRDSIWPQTCFGHKFKSKIIWLYLELALKNLMSTSNRTSPNLPIKNQTLKDFLLLRPEETNNDSTYHVFAMGHDPISNAFNLYFVIIRDAQFKSFKPCLQFPRDDIHSLLKYIGDTYNPEESLSLDH	Blumeria hordei RACE1	Bh RACE1	Barley	Monocot	78.8	0.829	1	Microbial ribonucleases{3.10.450.30,0.7458}	RIBONUCLEASE MS{1rms_A,0.7458}|RIBONUCLEASE T1{1lra_A,0.7348}|GUANYL-SPECIFIC RIBONUCLEASE T1{1fzu_A,0.7339}|RIBONUCLEASE T1 ISOZYME{1rn1_B,0.7333}|Guanyl-specific ribonuclease Po1{3who_A,0.7321}|RNase T1{1tto_C,0.7244}|Guanyl-specific ribonuclease T1 precursor{1q9e_C,0.7215}|PROTEIN (RIBONUCLEASE T1){1ch0_C,0.7204}|Ribonuclease U2{3ahs_C,0.6923}|RIBONUCLEASE F1{1rck_A,0.6636}	RNase T1{d1i0va_,0.726}|RNase U2{d3agna_,0.6546}	CSEP0247|CSEP0025|AVRPM2(BgtE-5845)_PDB_8OXI_A|CSEP0128|AVRA22_PDB_8OXJ_A|CSEP0081|BEC1054(CSEP0064)|CSEP0027|AVRA13(CSEP0372)_PDB_9FYC_B|AVRA13(CSEP0372)|BgtE-5843|AVRPM2(BgtE-5845)|BEC5(CSEP0004)|AVRPM2(BgtE-5845)_PDB_8PHY_A	NA
BGHR1_11415	INVPYSDMYLPVATNGFVCRTEFFTIDNLRGATDKAMESTFFKGYLQKFPRLFEDTHLFNVKSDILLSWPVLYSGKFLHGKPGKIRLIINIRGQIMGMVMINSVLPDQIISFEKCNPVRRYLQENDDEENFVNQNWSVTRPTFGYSCGLKFISRSTVDGLMKIASNNNFLRRSTRRVRIAKFEKFMGDEFLGDDLYSFPMHQGLTNKVTYGAPGPFRIIFEMKNYKFKGIINLENRNEKCVALWDLSSTLLGITYSPSSVLNLEATQESYWQDTCFGHKFKTKTVLLYLEFALKEWKSKLEGRKLNFPYLLGNVVKLWPMRTPEVHDKTLNDTFAIGYNIKLATYGIYLVDIRKGAFHEVNLCLKFSGNDILNIQRILGPAALKV	Blumeria hordei RACE1	Bh RACE1	Barley	Monocot	80.8	0.846	1	Microbial ribonucleases{3.10.450.30,0.8198}	RIBONUCLEASE T1 ISOZYME{1rn1_B,0.7748}|Guanyl-specific ribonuclease T1 precursor{1q9e_C,0.766}|PROTEIN (RIBONUCLEASE T1){1rhl_A,0.7619}|RNase T1{1tto_C,0.7533}|Ribonuclease T1{7w05_A,0.7521}|GUANYL-SPECIFIC RIBONUCLEASE T1{1i3f_A,0.7513}|Guanyl-specific ribonuclease Po1{3who_A,0.7189}|Ribonuclease U2{3ahs_C,0.687}|RIBONUCLEASE F1{1rck_A,0.6839}|RIBONUCLEASE MS{1rms_A,0.6636}|BgtE-5845_p{8oxi_A,0.…	RNase T1{d1i0va_,0.7585}|RNase U2{d3agna_,0.6692}	CSEP0247|CSEP0025|CSEP0081|CSEP0027|CSEP0128|AVRPM2(BgtE-5845)_PDB_8OXI_A|BEC1054(CSEP0064)_PDB_6FMB_A|BEC1054(CSEP0064)|BgtE-5843|AVRA22_PDB_8OXJ_A|AVRPM2(BgtE-5845)|AVRPM2(BgtE-5845)_PDB_8PHY_A|BEC5(CSEP0004)|CSEP0105|BgtE-20069a|BEC1011(CSEP0264)|Bgt_Bcg-6	NA
BGHR1_11417	DDIPDSDMYLPDGTNGFACGLEFHSIDHVREVAKRGVEAFFSKTMFGKFPTTFEDTQLFNVKSDILLSWPIMSSGLFFKRTPGKSRLIINTKGQIMGIVLITSKRLAHKISYNKCIPVRRSLEENNEEQTMLNECWGLANPTFGYNCGMKFFPKPTLDKIPGPDSIRYYQQRLSGKHKLSSLQKYTGDEFSGVDLYWYPFQQGTSEKAISGPPGKYRAVFDMSNSEFKGIINLKERNEKCITVWDVSSISPNNIYISSSTLNLDRVRDNIWPQTCFGHKLKSKIVWLYLELALKNMKSALNQSSPNLSIKKQILKDLLLLRPEETNKDSTYNVFAIYHDPNSNAFNLYLVRPRNVELRSFKPCLQFPRDDIQRLQKYIGNKHNPEESLSLDH	Blumeria hordei RACE1	Bh RACE1	Barley	Monocot	79.4	0.834	1	Microbial ribonucleases{3.10.450.30,0.7747}	RIBONUCLEASE T1{1lra_A,0.7752}|PROTEIN (RIBONUCLEASE T1){5hoh_D,0.7752}|RIBONUCLEASE MS{1rms_A,0.7747}|GUANYL-SPECIFIC RIBONUCLEASE T1{1fzu_A,0.7742}|RIBONUCLEASE T1 ISOZYME{1rn1_B,0.765}|Guanyl-specific ribonuclease T1 precursor{1q9e_C,0.7592}|RNase T1{1tto_C,0.7577}|AVRA22{8oxj_B,0.7339}|Guanyl-specific ribonuclease Po1{3who_A,0.7202}|CSEP0141 putative effector protein{8oxk_A,0.7169}|Ribonuclea…	RNase T1{d1i0va_,0.7588}|RNase U2{d3agna_,0.6554}	CSEP0247|CSEP0025|BEC1054(CSEP0064)|AVRA22_PDB_8OXJ_A|AVRA10_PDB_8OXK_A|CSEP0081|CSEP0128|AVRPM2(BgtE-5845)|AVRPM2(BgtE-5845)_PDB_8OXI_A|CSEP0027|AVRA13(CSEP0372)|AVRPM2(BgtE-5845)_PDB_8PHY_A|BgtE-20069a|BEC1054(CSEP0064)_PDB_6FMB_A|CSEP0105|BEC5(CSEP0004)|Bgt_Bcg-7|CSEP080|BEC1011(CSEP0264)|Bgt_Bcg-6	NA
BGHR1_11425	DDVPYSDMYLPDGINGFVCNSEFYSIDHVREVAKKGVEAFFYKKLPLIFPKTFEDTQLFNVKSDILLSWPILSSRNFYNRTQGKSRLIINTRGQIIGIVVISLEKPSHKISYNKCKPVRRSLEEDNEEQTLLNERWGLANPTFGYNCGSKFFPKSIVDKIFATNSSRFCKKRLSGKHKLSCLEKYSGDEFSGVDLYWYPMHQKLTYKCSSGPPGRFRVVFDISNGEFKGIIDVEERNKKCVTVWDVSSISSKNIYISSSTLNLDRFPDSYWPESCFGHMLKSKLIWLYLEFALKDLMSTFNGSNPNLPIGNQKLRHYWLLRPEETNKDSSHHVFAIDHDTQLNTYKLYHIKTRNLNINALKPCLKFSSDDIHRLQKHIADKLNPEESLSLDR	Blumeria hordei RACE1	Bh RACE1	Barley	Monocot	79.9	0.831	1	Microbial ribonucleases{3.10.450.30,0.6664}	GUANYL-SPECIFIC RIBONUCLEASE T1{1fzu_A,0.7765}|PROTEIN (RIBONUCLEASE T1){2hoh_D,0.7748}|RIBONUCLEASE MS{1rms_A,0.74}|RIBONUCLEASE T1{1lra_A,0.7338}|RIBONUCLEASE T1 ISOZYME{1rn1_B,0.7196}|AVRA22{8oxj_B,0.7139}|CSEP0141 putative effector protein{8oxk_A,0.7108}|RNase T1{1tto_C,0.7075}|Guanyl-specific ribonuclease T1 precursor{1q9e_C,0.7072}|Ribonuclease U2{3ahs_C,0.6664}|RIBONUCLEASE F1{1rck_A,0.645…	RNase T1{d1i0va_,0.71}|RNase U2{d3agna_,0.6865}	CSEP0247|CSEP0025|CSEP0081|CSEP0128|AVRA22_PDB_8OXJ_A|BEC1054(CSEP0064)|EpCSEP009|AVRA10_PDB_8OXK_A|AVRPM2(BgtE-5845)|AVRPM2(BgtE-5845)_PDB_8OXI_A|BgtE-20069a|AVRPM2(BgtE-5845)_PDB_8PHY_A|BEC1011(CSEP0264)|AVRA13(CSEP0372)|BEC1054(CSEP0064)_PDB_6FMB_A|BgtE-5843|Bgt_Bcg-7|BEC5(CSEP0004)|Bgt_Bcg-6|SVRPM3A1/F1	NA
BGHR1_11426	DDIPYSDMYLPDGTNGFVCDSEFHSIDHVREVAKKGVEAFFYRQRVVKFPTTFKDTKLFNVKSDILLSWPIMPSGLFYNKTPGKSRLIINTRGQILGIVVISFEKPSNKIIYEKCIPVRSSLEENNEEQTLLNECWGLANPTFGYNCGSKFFPKFKIDKMIGPNSTKYYQQRLSGKHRLFCLRNYTGDVFTGVDLYWYPFQLGTTEKATSGPPGRYRVVYDISNSEFKGIIDVEEGNKKCGTVWDVSSISLNNIYVSSSTLNLDRFPDSYWPESCFGHMLKSKLIWLYLEFALKDLMSTLNGSNPNLPIGNQKFRHYWLLRPEETNKDCKYS	Blumeria hordei RACE1	Bh RACE1	Barley	Monocot	79.9	0.819	1	Microbial ribonucleases{3.10.450.30,0.7894}	RIBONUCLEASE MS{1rms_A,0.7894}|Guanyl-specific ribonuclease Po1{3who_A,0.7419}|RIBONUCLEASE T1 ISOZYME{1rn1_B,0.7286}|PROTEIN (RIBONUCLEASE T1){2hoh_D,0.7214}|RIBONUCLEASE T1{1lra_A,0.7203}|GUANYL-SPECIFIC RIBONUCLEASE T1{1fzu_A,0.7201}|AVRA22{8oxj_B,0.7192}|Guanyl-specific ribonuclease T1 precursor{1q9e_C,0.7185}|RNase T1{1tto_C,0.7183}|CSEP0141 putative effector protein{8oxk_A,0.6847}|Ribonucle…	RNase T1{d1i0va_,0.7197}|RNase U2{d3agna_,0.6435}	CSEP0247|CSEP0025|CSEP0081|BEC1054(CSEP0064)|CSEP0128|CSEP0027|AVRA10_PDB_8OXK_A|AVRA13(CSEP0372)|EpCSEP009|AVRA13(CSEP0372)_PDB_9FYC_B|AVRPM2(BgtE-5845)_PDB_8OXI_A|AVRPM3D3|BEC1011(CSEP0264)|AVRPM2(BgtE-5845)|BgtE-20069a|Bgt_Bcg-6|BEC1054(CSEP0064)_PDB_6FMB_A|BEC5(CSEP0004)|AVRPM2(BgtE-5845)_PDB_8PHY_A|BgtE-5843|AVRA22_PDB_8OXJ_A|AVRA9(CSEP0174)	NA
BGHR1_11428	DDIPYSDMYLPDGINGFVCDLEFHSIDHVREVAKKGVEAFFSKKMFGKFPTTFENTKLFNVKSDILLSWPIMSSRLFYTRTPGNSRLIINTRGQIMGIVVISFQKPSHKISYNKCIPVRRSLEENNEEQTLLNEYWGLANPTFGYSCGSKFFPKSIVDKILGPDWNTNYQQRLSRQHKLPSFKKYTGDEFTGVDLYWYPFQQGTSEKPCSGRPGKYRAVFDMSNGEIKGIINIKEKNEKCVTVWDVSSISSNNIYVSSSTLNLDRVRDRIWPQACFGHQFKSKIIWLYLELAIKYWMSASNGYNCDLSIENQNFKDFFLFRTEETNKDSSNHVFAIVYNTKLNTYKLYLTEKRSVKFDTLKPCLDFPIDDIHHLQKYIGDKHNHEESLSIDHW	Blumeria hordei RACE1	Bh RACE1	Barley	Monocot	78.4	0.821	1	Microbial ribonucleases{3.10.450.30,0.7086}	Guanyl-specific ribonuclease Po1{3who_A,0.7233}|PROTEIN (RIBONUCLEASE T1){1ch0_C,0.7088}|RIBONUCLEASE MS{1rms_A,0.7086}|RIBONUCLEASE T1{5bir_B,0.7074}|RIBONUCLEASE F1{1rck_A,0.6982}|GUANYL-SPECIFIC RIBONUCLEASE T1{1fzu_A,0.6946}|RIBONUCLEASE T1 ISOZYME{1rn1_B,0.6914}|Guanyl-specific ribonuclease T1 precursor{1q9e_C,0.689}|RNase T1{1tto_C,0.687}|Ribonuclease U2{3ahs_B,0.6591}	RNase T1{d1i0va_,0.6811}|RNase U2{d3agna_,0.6418}	CSEP0247|CSEP0025|CSEP0128|CSEP0081|EpCSEP009|BEC1054(CSEP0064)|CSEP0027|Bgt_Bcg-7|BEC1054(CSEP0064)_PDB_6FMB_A|Bcg1|AVRPM2(BgtE-5845)|SVRPM3A1/F1|BgtE-5843|BEC1011(CSEP0264)	NA
BGHR1_11430	DDIPYSDMYLPDGTNGFVCDLEFHSIDHVREVAKKGVEAFFSKTRFGRFPKTFEDTQLFNVKSDILLSWPIMSSGIFFNRAPGKSRLIINTRGQILGIVVISIEKPFQKISYNKCTPVRKSLEENKEEQTLLNESWGLANPTFGYNCGSNFFPKFKVDYILGPDWNKNYQQRLSRQHKLPSFKKYTGDEFTGVDLYWYPFQQGTSEKPTSGRPGKYRAVFDMSNGEIKGNINIKERNEKCVTVWDVSSISSNNIYVSSSTLNLDRFRDSIWPQACFGHQFKSKIIWLYLELAIKYWMSASNGNNLNLPIENQNLNDFLLLRPEETNKDSTYHVFAIGHNTAFKALNLYLVRPRNHKLGSFEACLQFPGYDLHRLEIYIRDKHNPEESFFGDH	Blumeria hordei RACE1	Bh RACE1	Barley	Monocot	80	0.838	1	Microbial ribonucleases{3.10.450.30,0.7823}	GUANYL-SPECIFIC RIBONUCLEASE T1{1fzu_A,0.789}|PROTEIN (RIBONUCLEASE T1){5hoh_D,0.7875}|RIBONUCLEASE MS{1rms_A,0.7823}|RIBONUCLEASE T1{1lra_A,0.7413}|Guanyl-specific ribonuclease Po1{3who_A,0.7406}|RIBONUCLEASE T1 ISOZYME{1rn1_B,0.7338}|RNase T1{1tto_C,0.7307}|Guanyl-specific ribonuclease T1 precursor{1q9e_C,0.7219}|CSEP0141 putative effector protein{8oxk_A,0.6965}|Ribonuclease U2{3ahs_C,0.686}|RI…	RNase T1{d1i0va_,0.7322}|RNase U2{d3agna_,0.6833}	CSEP0247|CSEP0025|CSEP0027|BEC1054(CSEP0064)|EpCSEP009|AVRA10_PDB_8OXK_A|CSEP0128|CSEP0081|AVRPM2(BgtE-5845)_PDB_8OXI_A|AVRPM2(BgtE-5845)_PDB_8PHY_A|BEC1054(CSEP0064)_PDB_6FMB_A|AVRA22_PDB_8OXJ_A|AVRPM2(BgtE-5845)|AVRA13(CSEP0372)|BgtE-5843|Bgt_Bcg-6|BEC5(CSEP0004)|BEC1018(CSEP0135)	NA
BGHR1_11431	DDIPYSDMYLPDGTNGFVCDLDFYSIDHVREVAKIGVEAFFYRKRVEKYPKAFEDTQLFNVKSDILLSWPIMSSGLFYTRVPGKSRLIINTRGQIIGIVMISFEKPAHKISYNKCIPVRRSLEENNEEQTLLNECWGLATPTFGYNCGLKFFPKSILDKIIGPDATKYFKKRLSRKYKISCLIKYTGDEFSGVDLYWFHLHHKLSDNCLAGPPSRFRVVFDLSNNEFKGIIDVEDGNKKCVTVWDVSSISSNNIYISSSTLNLDKVGDSHWPESCFGHKLKAKIIWLYLEFALKYWMSTLDGSNPNLPPTKQRFIRSWFFRPEETNKDSSNHVFAIVYNTKHNNYKLYLMKTRNVKVDVPNPCLEFSTDDIDSLKKHIGDKHNPEESLFQDR	Blumeria hordei RACE1	Bh RACE1	Barley	Monocot	80.2	0.835	1	Microbial ribonucleases{3.10.450.30,0.746}	RIBONUCLEASE MS{1rms_A,0.746}|AVRA22{8oxj_B,0.7279}|PROTEIN (RIBONUCLEASE T1){2hoh_D,0.7247}|RIBONUCLEASE T1 ISOZYME{1rn1_B,0.7244}|RIBONUCLEASE T1{1lra_A,0.7214}|GUANYL-SPECIFIC RIBONUCLEASE T1{1fzu_A,0.7211}|Guanyl-specific ribonuclease Po1{3who_A,0.7177}|RNase T1{1tto_C,0.7139}|CSEP0141 putative effector protein{8oxk_A,0.7078}|Guanyl-specific ribonuclease T1 precursor{1q9e_C,0.6902}|RIBONUCLEA…	RNase T1{d1i0va_,0.7129}|RNase U2{d3agna_,0.6012}	CSEP0247|CSEP0025|CSEP0081|AVRA22_PDB_8OXJ_A|CSEP0027|AVRA10_PDB_8OXK_A|BEC1054(CSEP0064)|CSEP0128|AVRPM3D3|AVRA13(CSEP0372)|AVRPM2(BgtE-5845)_PDB_8OXI_A|BEC1054(CSEP0064)_PDB_6FMB_A|AVRPM2(BgtE-5845)_PDB_8PHY_A|BgtE-5843|Bgt_Bcg-6|CSEP087|AVRPM2(BgtE-5845)|CSEP0105|Bgt_Bcg-7	NA
BGHR1_11432	DDIPYSDMYLPDGINGFVCDLDFYSIDHVREAAKKGIQAFFYRKRLLKYPKTFEDTQLFNVKSDILLSWPIMSSGLFYTSTPGNSRLIINTRGQIMGIVVISFKKPSHKISYNKCIPARRSLEENNKGQTLLNECWGLATPTFGYNCGSMFFPKFKIDKMIGPNATKYYQQRLSGRNKIYSLKKYIGDEFSGVDLYWFSMNQKICYRYLAGVPSRFHVVFDLSNSEFKGIIDVEDSNKKCVTVWDVSSISSNNIYISSSSLNLGRFRDSYWPESCFGHRLKSKLIWLYLEFALKYWMSSLDVSNPHLPPTSQKFKHFWFLRPEETNNDSSNHVFAIAYNTKLNTYNLYLIQSRTVHFDVLKPCLDFPTNDIHRLQKHIGDNHNPEESLSQDR	Blumeria hordei RACE1	Bh RACE1	Barley	Monocot	80.2	0.837	1	Microbial ribonucleases{3.10.450.30,0.7702}	RIBONUCLEASE MS{1rms_A,0.7702}|PROTEIN (RIBONUCLEASE T1){1ch0_C,0.7675}|RIBONUCLEASE T1{1lra_A,0.7665}|RIBONUCLEASE T1 ISOZYME{1rn1_B,0.7637}|Guanyl-specific ribonuclease T1{1loy_A,0.7548}|Guanyl-specific ribonuclease T1 precursor{1q9e_C,0.7547}|RNase T1{1tto_C,0.7535}|Guanyl-specific ribonuclease Po1{3who_A,0.7099}|Ribonuclease U2{3ahs_C,0.681}|RIBONUCLEASE F1{1rck_A,0.6808}	RNase T1{d1i0va_,0.753}|RNase U2{d3agna_,0.6857}|Restrictocin{d1aqza_,0.5005}	CSEP0247|CSEP0025|CSEP0128|BEC1054(CSEP0064)|CSEP0081|CSEP0027|AVRPM2(BgtE-5845)|AVRPM2(BgtE-5845)_PDB_8OXI_A|BgtE-20069a|AVRPM2(BgtE-5845)_PDB_8PHY_A|AVRA13(CSEP0372)|BgtE-5843|BEC1011(CSEP0264)|CSEP087|AVRA13(CSEP0372)_PDB_9FYC_B|BEC1054(CSEP0064)_PDB_6FMB_A|Bgt_Bcg-7|SVRPM3A1/F1|Bgt_Bcg-6|CSEP0105|Bcg1	NA
BGHR1_11433	DNIPDSDMYLPDGTNGFVCDLDFYSIDHVREAAKKGVEAFFYKRKVDKFPKTFEDTQLYNVKSDILLSWPIMSSGLFYTRTPGNSRLIINTRGQIMGIVVISFQKPSHKISYNKCIPVRRSVEEINKGQSLLNECWGLATPTFGYNCGSKFFPKSILDKMIGPDAIKNYQQRLSGRNKLSCLIKYTGDEFSGVDLYWYPLHQKLSDKRLAGPSSRFRVVFDISNSEFKGIIDVEN	Blumeria hordei RACE1	Bh RACE1	Barley	Monocot	76.8	0.761	1	Microbial ribonucleases{3.10.450.30,0.8026}	RIBONUCLEASE MS{1rms_A,0.8026}|RIBONUCLEASE T1 ISOZYME{1rn1_B,0.7828}|PROTEIN (RIBONUCLEASE T1){5hoh_D,0.7788}|RIBONUCLEASE T1{1lra_A,0.7768}|GUANYL-SPECIFIC RIBONUCLEASE T1{1i2f_A,0.7766}|Guanyl-specific ribonuclease T1 precursor{1q9e_C,0.773}|CSEP0141 putative effector protein{8oxk_A,0.7663}|AVRA22{8oxj_B,0.7575}|RNase T1{1tto_C,0.7556}|Guanyl-specific ribonuclease Po1{3who_A,0.7345}|BgtE-5845_…	RNase T1{d1i0va_,0.7743}|RNase U2{d3agna_,0.6987}	CSEP0247|AVRA22_PDB_8OXJ_A|CSEP0081|CSEP0025|BEC1054(CSEP0064)|CSEP0128|EpCSEP009|AVRA10_PDB_8OXK_A|BgtE-5843|CSEP0027|AVRPM2(BgtE-5845)_PDB_8OXI_A|AVRPM2(BgtE-5845)|AVRPM2(BgtE-5845)_PDB_8PHY_A|AVRPM3D3|BEC1011(CSEP0264)|BgtE-20069a|BEC1054(CSEP0064)_PDB_6FMB_A|AVRA13(CSEP0372)|CSEP0105|Bgt_Bcg-6|Bgt_Bcg-7|Bcg1|AVRA9(CSEP0174)|SVRPM3A1/F1	NA
BGHR1_11434	DDIPDSDMYLPDGTNGFVCDLDFYSIDHVREVAKKGVEGFFYRRKVEKFPKTFEDTQLFNVKSDILLSWPIMSSGIFFKKNPGRSRLIINTRGQIMGIVVISFEKPSHKIRYNKCIPVRRSLEGNNEEQSFSNESWGSSNPTLGYNCGLKFFPKSKVDKMIGPDLTTYYQHILRGKDKHSCLTKYTGDEFSGVDLYSFPFLQKISDKCFAGPPRRFRVVFDLSNSEFKGIIDVEERNKKCVTVWDLSSISSNNIYISSSTLNLDKVGDSHWPETCFGHKLKSKIMWLYLEFALKYWMSTLNGNNPNLPLTSQKFIYSWFIRPEETNKDSSNYVFAIVYNTKHNTYNLYLMKRRNVKVDVPNPCLEFSTDDIDHLRKHIGDKHNPEESLSLDRW	Blumeria hordei RACE1	Bh RACE1	Barley	Monocot	79.8	0.83	1	Microbial ribonucleases{3.10.450.30,0.7543}	RIBONUCLEASE T1{5bir_B,0.7705}|PROTEIN (RIBONUCLEASE T1){2hoh_D,0.7691}|GUANYL-SPECIFIC RIBONUCLEASE T1{1fzu_A,0.7673}|RIBONUCLEASE T1 ISOZYME{1rn1_B,0.7581}|RIBONUCLEASE MS{1rms_A,0.7543}|RNase T1{1tto_C,0.7502}|Guanyl-specific ribonuclease T1 precursor{1q9e_C,0.7487}|Guanyl-specific ribonuclease Po1{3who_A,0.7225}|RIBONUCLEASE F1{1rck_A,0.6662}|Ribonuclease U2{3ahs_C,0.6649}|BgtE-5845_p{8oxi_A,…	RNase T1{d1i0va_,0.7512}|RNase U2{d3agna_,0.6291}	CSEP0247|CSEP0025|AVRA22_PDB_8OXJ_A|CSEP0128|CSEP0027|CSEP0105|BgtE-20069a|AVRA13(CSEP0372)|BEC1011(CSEP0264)|AVRPM3D3|BEC1054(CSEP0064)_PDB_6FMB_A|BEC5(CSEP0004)|CSEP0081|Bgt_Bcg-7|BEC1054(CSEP0064)|AVRPM2(BgtE-5845)|AVRPM2(BgtE-5845)_PDB_8OXI_A|Bgt_Bcg-6	NA
BGHR1_11437	DDIPDSDMYLPDGTNGFVCDLDFYSIDHVREVAKNGVEAFFYRRKIEKFPKTFEDTQLFNVKSDILLSWPIMSSGLFYYRAPGRSRLIINTRGQIMGIVVISFEKPSHKIRYNKCIPVRRSLEGNNEEQSFSNESWGSSNPTLGYNCGLKFFPKSKVDKMIGPDLTTYYQHILRGKDKHSCLTKYTGDEFSGVDLYWFPFLQKISDKCFAGPARRFRVVFDLSNSEFKGIIDVEERNKKCVTVWDLSSISSNNIYISSSTLNLDKVGDSHWPQTCFGHKLKSKIMWLYLEFALKYWMSTLNGNNPNLPVTSQKFIRSWFIRPEETNKDSSNHVFAIAYNTENNTYKLYLMKRRNVTVDVPNPCLEFSTEDIYHLRKHIGDKHNPEESLSLDR	Blumeria hordei RACE1	Bh RACE1	Barley	Monocot	79.6	0.831	1	Microbial ribonucleases{3.10.450.30,0.6735}	RIBONUCLEASE MS{1rms_A,0.7436}|Guanyl-specific ribonuclease Po1{3who_A,0.7414}|RIBONUCLEASE T1 ISOZYME{1rn1_B,0.7169}|PROTEIN (RIBONUCLEASE T1){2hoh_D,0.7165}|RIBONUCLEASE T1{1lra_A,0.7162}|GUANYL-SPECIFIC RIBONUCLEASE T1{1fzu_A,0.7136}|Guanyl-specific ribonuclease T1 precursor{1q9e_C,0.7082}|RNase T1{1tto_C,0.7081}|CSEP0141 putative effector protein{8oxk_A,0.7004}|RIBONUCLEASE F1{1rck_A,0.6901}|…	RNase T1{d1i0va_,0.705}|RNase U2{d3agna_,0.6363}	CSEP0247|CSEP0025|AVRA10_PDB_8OXK_A|CSEP0128|AVRA22_PDB_8OXJ_A|CSEP0027|AVRA13(CSEP0372)|AVRPM3D3|BEC1011(CSEP0264)|BgtE-20069a|CSEP0081|AVRPM2(BgtE-5845)_PDB_8OXI_A|BEC1054(CSEP0064)_PDB_6FMB_A|Bgt_Bcg-6|AVRPM2(BgtE-5845)|Bgt_Bcg-7|AVRPM2(BgtE-5845)_PDB_8PHY_A|BEC5(CSEP0004)|BEC1054(CSEP0064)|CSEP0105|AVRA13(CSEP0372)_PDB_9FYC_B|BgtE-5843	NA
BGHR1_11438	DDIPDSDMYLPDGTNGFVCDLDFYSIDHVREVAKNGVEAFFNRKRPLKFPKTFENTQLFNMKSDILLSWPIMSSGLFYNKNPGRSRLIINTRGQIMGIVVISFEKPSHKIRYNKCIPVRRSLEGNNEEQSFSNESWGSSNPTLGYNCGLKFFPKSKVDKMIGPKSTKYYQHILRGKDKHSCLTKYTGDEFSGVDLYWYPIHKKLSDKCSSGPPRRFRVVFDLSNSEFKGIIDVEERNKKCVTVWDLSSISSNNIYISSSTLNLDKVGDSHWPQTCFGHKLKSKIMWLYLEFALKYWMSTLNGNNPNLPVTSQKFIRSWFIRPEETNKDSSNHVFAIAYNTEHNTYNLYLMNTRNTKLDLSNPCLQFPTNFIHRLQKHIGGKHNPE	Blumeria hordei RACE1	Bh RACE1	Barley	Monocot	82.2	0.845	1	Microbial ribonucleases{3.10.450.30,0.6762}	RIBONUCLEASE T1{1lra_A,0.7698}|RIBONUCLEASE T1 ISOZYME{1rn1_B,0.7696}|GUANYL-SPECIFIC RIBONUCLEASE T1{1fzu_A,0.7684}|PROTEIN (RIBONUCLEASE T1){2hoh_D,0.7679}|Guanyl-specific ribonuclease T1 precursor{1q9e_C,0.7291}|RNase T1{1tto_C,0.7283}|CSEP0141 putative effector protein{8oxk_A,0.7014}|AVRA22{8oxj_B,0.6984}|RIBONUCLEASE F1{1rck_A,0.6784}|RIBONUCLEASE MS{1rms_A,0.6762}|Ribonuclease U2{3ahs_C,0.6…	RNase T1{d1i0va_,0.7664}|RNase U2{d3agna_,0.6509}	CSEP0247|CSEP0025|CSEP0128|AVRA10_PDB_8OXK_A|AVRA22_PDB_8OXJ_A|CSEP0027|AVRPM3D3|AVRA13(CSEP0372)|CSEP0105|CSEP087|AVRPM2(BgtE-5845)_PDB_8OXI_A|BEC1054(CSEP0064)_PDB_6FMB_A|AVRPM2(BgtE-5845)_PDB_8PHY_A|CSEP0081|BgtE-5843|Bgt_Bcg-6|BEC1054(CSEP0064)|AVRPM2(BgtE-5845)|BEC1011(CSEP0264)	NA
BGHR1_11439	DDIPYSDMYLPDGINGFVCDSDFYSIDHVREVAKKGVEAFFCTKKPLKFPKTFEDTQLFNVKSDILLSWPIMSSGLFYNKTPGNSRLIINTRGQIMGIVVISSKKPSHKISYDKCIPVRRSLEENNEEQTMLNECWGLANPTFGYNCGSNFFPKFKVDKMIGPESTKYYQQRLSGKHKLSCITKYTGDEFSGVDLYWFPLLQKLSDKCFAGPARRFRIVLDLSNSECKGIIDVEERNKKCFTVWDLSSMSSNNIYISSSTLNLDKVGDSHWPETCFGHKLKSKIMWLYLEFALKYWMSNLNGNNPNLPLTSQKFIHLWLIRPKETNKDSSNHVFAIVYNTKHNTYNLYLMNPQNVKVDVPNPCLEFSTDDIHRLQKQIGDRHNPEESLSLDR	Blumeria hordei RACE1	Bh RACE1	Barley	Monocot	79.8	0.838	1	Microbial ribonucleases{3.10.450.30,0.7748}	RIBONUCLEASE T1{1lra_A,0.7832}|GUANYL-SPECIFIC RIBONUCLEASE T1{1i3f_A,0.7829}|PROTEIN (RIBONUCLEASE T1){2hoh_D,0.7807}|RIBONUCLEASE MS{1rms_A,0.7748}|RIBONUCLEASE T1 ISOZYME{1rn1_B,0.7679}|RNase T1{1tto_C,0.7651}|Guanyl-specific ribonuclease T1 precursor{1q9e_C,0.7551}|Guanyl-specific ribonuclease Po1{3who_A,0.7341}|RIBONUCLEASE F1{1rck_A,0.6906}|Ribonuclease U2{3ahs_C,0.661}|BgtE-5845_p{8phy_A,0…	RNase T1{d1i0va_,0.7672}|RNase U2{d3agna_,0.6708}	CSEP0247|CSEP0025|CSEP0128|CSEP087|CSEP0027|AVRPM3D3|BEC1054(CSEP0064)|AVRA13(CSEP0372)|AVRA13(CSEP0372)_PDB_9FYC_B|CSEP0105|AVRPM2(BgtE-5845)_PDB_8OXI_A|AVRPM2(BgtE-5845)|CSEP0081|BgtE-5843|Bgt_Bcg-7|BEC1054(CSEP0064)_PDB_6FMB_A|AVRPM2(BgtE-5845)_PDB_8PHY_A	NA
BGHR1_11440	DDIPYSDMYLPDGINGFVCDSDFYSIDHVREVAKKGVEAFFYRKRVEKYPKTFEDTQLYNVKSDILLSWPIMSSGLFYTKTPGNSRLIINTRGQIMGIVVISFEKPSHKIGYKKCVPVRRSLEENNEEQTMLNECWALANPTYGYNCGSKFIPQFKVDKMMGPNSSTYYKNRLDAKHKLSCVTRYTGDEFSGVDLYWFPLQHKLSRKCLAGPPSRFRVVLDMNNSEFKGIIDVEERNKKCVTVWDVSSISSNNIYISSSTLNLDRVGDRYWPESCFGHKLKSKIMWLYLEFALKYWMSNLNGSNPNLPLTNQKFIHSWLIRLEETNKDSSNYGFAIVYNTKHNTYNLYLMNTRNVKLDVPNSCLEFPTDLIHRLQEHIGDKHNREESLSIDG	Blumeria hordei RACE1	Bh RACE1	Barley	Monocot	81.4	0.844	1	Microbial ribonucleases{3.10.450.30,0.7848}	RIBONUCLEASE MS{1rms_A,0.7848}|RIBONUCLEASE T1{1lra_A,0.7683}|PROTEIN (RIBONUCLEASE T1){2hoh_D,0.7674}|GUANYL-SPECIFIC RIBONUCLEASE T1{1fzu_A,0.7661}|RIBONUCLEASE T1 ISOZYME{1rn1_B,0.7622}|Guanyl-specific ribonuclease T1 precursor{1q9e_C,0.7523}|RNase T1{1tto_C,0.7512}|Guanyl-specific ribonuclease Po1{3who_A,0.7302}|CSEP0141 putative effector protein{8oxk_A,0.7015}|Ribonuclease U2{3ahs_C,0.6774}|…	RNase T1{d1i0va_,0.7505}|RNase U2{d3agna_,0.682}	CSEP0247|CSEP0025|CSEP0081|CSEP0128|AVRA22_PDB_8OXJ_A|BEC1054(CSEP0064)|CSEP0027|AVRPM2(BgtE-5845)_PDB_8OXI_A|BgtE-20069a|AVRPM2(BgtE-5845)_PDB_8PHY_A|AVRA13(CSEP0372)|BEC1011(CSEP0264)|BEC1054(CSEP0064)_PDB_6FMB_A|AVRPM3D3|AVRPM2(BgtE-5845)|CSEP0105|Bgt_Bcg-6|BgtE-5843	NA
BGHR1_11441	DDIPDSDMYLPHGTNGFVCDSDFYSIDHVREVAKKGVEAFLYTKRPLKFPKTFENTQLFNVKSDILISWPIMSSGIFFTRAPGRSRLIINTRGQIMGIVVISFEKPSHKISYNKCIPVRRSLEGNNEEQTLSNESWGLGNPTFGYNCGSKFFPKFKVDKMIGPESTKYYQQRLTRNYKLSCLIKYTGDEFSGVDLYWYPMHQKLSDTCPADLPGRFRVVFDLSNSEFKGIIDLKERNKKCGTVWDLSSISSNNIYISSSTLNLDRFGDSYWPHSCFGHKLKSKIMWLYLEFAVKYSMSNLNGSNPNLPLTSQESIHSWFIRPGETNKDSSNYVFAIVYNTKHNTYNLFLMNTRNTKLDVTDSCLEFSTDVIHRLQKHIGDKHNP	Blumeria hordei RACE1	Bh RACE1	Barley	Monocot	81.9	0.844	1	Microbial ribonucleases{3.10.450.30,0.7234}	RIBONUCLEASE T1{1lra_A,0.7591}|RIBONUCLEASE T1 ISOZYME{1rn1_B,0.7581}|GUANYL-SPECIFIC RIBONUCLEASE T1{1fzu_A,0.757}|PROTEIN (RIBONUCLEASE T1){1rhl_A,0.7489}|Guanyl-specific ribonuclease T1 precursor{1q9e_C,0.7481}|RNase T1{1tto_C,0.7475}|Guanyl-specific ribonuclease Po1{3who_A,0.7407}|RIBONUCLEASE MS{1rms_A,0.7234}|CSEP0141 putative effector protein{8oxk_A,0.7038}|AVRA22{8oxj_B,0.7004}|RIBONUCLEA…	RNase T1{d1i0va_,0.7527}|RNase U2{d3agna_,0.6669}	CSEP0247|CSEP0025|CSEP0128|CSEP0081|AVRA10_PDB_8OXK_A|AVRA22_PDB_8OXJ_A|BEC1054(CSEP0064)|CSEP087|CSEP0027|AVRPM3D3|AVRA13(CSEP0372)_PDB_9FYC_B|AVRA13(CSEP0372)|AVRPM2(BgtE-5845)|BEC1054(CSEP0064)_PDB_6FMB_A|BEC1011(CSEP0264)|BgtE-5843|BgtE-20069a|AVRPM2(BgtE-5845)_PDB_8OXI_A|AVRPM2(BgtE-5845)_PDB_8PHY_A|Bgt_Bcg-6|CSEP0105	NA
BGHR1_11442	DDIPDSDIYLPHGTNGFVCDLDFYSIDHVREVAKKGVEAFFYTKRALKFPKTFENTQLFNVKSDILLSWPIMSSGLFYNKNPGHSRLIINTRGQIMGIVVISFEKPSHKIGYKKCVPVRRSLEESNETQILSSESRGLGYPTLGYNCGSTFFPKFKVDKMIGPESTKYYQKMLSGKYKHSCLTKYTGDEFSGVDLYWYPMHQKLSDKCSYDLPGRFRVVFDLSNSEFKGIIDVKERNKKCGTVWDVPPISSNNIYISSSTLNLDRVVDSYWPHSCFGHKLKSKIMWLYLEFALKYWMSTLNGSNPNFRRTSQESIHSWFIRPEETNKDSSNYVFAIVYNSKQNTYNLYVMNTRNAKLDVPNSCLEFSTDVIHRLQKDIGDKHNPYESLTLDR	Blumeria hordei RACE1	Bh RACE1	Barley	Monocot	79.2	0.83	1	Microbial ribonucleases{3.10.450.30,0.7736}	RIBONUCLEASE T1 ISOZYME{1rn1_B,0.7839}|RIBONUCLEASE T1{5bir_B,0.7755}|PROTEIN (RIBONUCLEASE T1){2hoh_D,0.7749}|GUANYL-SPECIFIC RIBONUCLEASE T1{1fzu_A,0.7745}|RIBONUCLEASE MS{1rms_A,0.7736}|Guanyl-specific ribonuclease T1 precursor{1q9e_C,0.7573}|Guanyl-specific ribonuclease Po1{3who_A,0.7497}|AVRA22{8oxj_B,0.7314}|CSEP0141 putative effector protein{8oxk_A,0.7122}|RIBONUCLEASE F1{1rck_A,0.6869}|Ri…	RNase T1{d1i0va_,0.7723}|RNase U2{d3agna_,0.6882}	CSEP0247|CSEP0025|CSEP0128|CSEP0081|AVRA22_PDB_8OXJ_A|BEC1054(CSEP0064)|AVRPM2(BgtE-5845)_PDB_8OXI_A|AVRPM2(BgtE-5845)_PDB_8PHY_A|AVRPM3D3|BEC1054(CSEP0064)_PDB_6FMB_A|AVRA13(CSEP0372)|BgtE-20069a|AVRPM2(BgtE-5845)|CSEP0105|BgtE-5843|AVRA13(CSEP0372)_PDB_9FYC_B|BEC1011(CSEP0264)	NA
BGHR1_11443	DDIPDSDMYLPHGTNGFVCDSDFYSIDHVREVAKKGVEAFFYTRRPLKFPKTFENTQLFNVKSDILLSWPIMSSGIFFTSNKSIPLLENPGHSRLIINTRGQIMGIVVISLEKPSHKISYNKCKPVRRSLEESNEEQILSSESRGQGNPTLGYNCGSKFFPKFKVDNMIGPESTKYYQKMLSGKYKHSCLTKYTGDEFSGVDLYWYPMQQKLSDTCPADLPCRYRVVFDLSNSEFKGIIDVKERNKKCVTVWDVSSISSNNIYISSSTLNLDSVRDRYWPESCFGHKLKEKIIWLYLEFALKYWMSTLNGSNPNLPLTSQESIHSWFIRPEETNKDSSDHVFTIVYNKKYNAYNLYLMNTRIKTLDALEPCLEFPAGIIRHLQKHIGNKHNPEESL	Blumeria hordei RACE1	Bh RACE1	Barley	Monocot	78.4	0.819	1	Microbial ribonucleases{3.10.450.30,0.6974}	RIBONUCLEASE MS{1rms_A,0.7754}|PROTEIN (RIBONUCLEASE T1){2hoh_D,0.7747}|GUANYL-SPECIFIC RIBONUCLEASE T1{1fzu_A,0.7746}|RIBONUCLEASE T1{5bir_B,0.7734}|RIBONUCLEASE T1 ISOZYME{1rn1_B,0.7558}|RNase T1{1tto_C,0.7424}|Guanyl-specific ribonuclease Po1{3who_A,0.7298}|Guanyl-specific ribonuclease T1 precursor{1q9e_C,0.7246}|Ribonuclease U2{3ahs_C,0.6974}|RIBONUCLEASE F1{1rck_A,0.6409}	RNase T1{d1i0va_,0.7472}|RNase U2{d3agna_,0.6972}	CSEP0247|CSEP0025|CSEP0128|CSEP0081|AVRA13(CSEP0372)|BgtE-20069a|AVRPM3D3|AVRPM2(BgtE-5845)_PDB_8OXI_A|BEC5(CSEP0004)|AVRPM2(BgtE-5845)_PDB_8PHY_A|CSEP0105|BEC1054(CSEP0064)|BgtE-5843|Bgt_Bcg-6|BEC1011(CSEP0264)|Bgt_Bcg-7	NA
BGHR1_12437	YPQQAGGNFQLISGYMCDRTIIPIEDLREEADRAYAKYLRRAFVDNHPALFEDFYLFSDEAQTLLSWPILQSLSTIKSGTAGKYRLIIDTNKNVIGVVTTSSPESETGQEEFTTCEPIHMSSDKDDDTSKLWIQHLDKFYKTLGYRCNREFLDESAFFFF	Blumeria hordei RACE1	Bh RACE1	Barley	Monocot	69.8	0.649	1	Microbial ribonucleases{3.10.450.30,0.8034}	RIBONUCLEASE MS{1rms_A,0.8034}|RIBONUCLEASE T1 ISOZYME{1rn1_A,0.7971}|RIBONUCLEASE T1{5bir_B,0.7807}|GUANYL-SPECIFIC RIBONUCLEASE T1{1fzu_A,0.7791}|PROTEIN (RIBONUCLEASE T1){5hoh_D,0.7773}|Guanyl-specific ribonuclease T1 precursor{1q9e_C,0.7758}|RNase T1{1tto_C,0.7745}|BgtE-5845_p{8oxi_A,0.7544}|CSEP0141 putative effector protein{8oxk_A,0.7046}|RIBONUCLEASE F1{1rck_A,0.6788}|Guanyl-specific ribon…	RNase T1{d1i0va_,0.7774}|RNase U2{d3agna_,0.6794}	CSEP0128|AVRA22_PDB_8OXJ_A|AVRPM2(BgtE-5845)_PDB_8OXI_A|BEC1054(CSEP0064)|AVRA10_PDB_8OXK_A|AVRPM2(BgtE-5845)|AVRPM2(BgtE-5845)_PDB_8PHY_A|EpCSEP009|BgtE-5843|CSEP0027|CSEP0081|BEC1011(CSEP0264)|BEC1054(CSEP0064)_PDB_6FMB_A|BEC5(CSEP0004)|AVRA13(CSEP0372)|CSEP087|Bgt_Bcg-6|CSEP0105|AVRPM3D3|BgtE-20069a	NA
BGHR1_12438	TNGLPDTFVPSTGGYLCGTIIFDIKFLEEEAGRAFKKFTHQSIQKDFPALFEDSYLFGRLNEVLLAWPLSYPGVPLKHRLHGNYRLIIDSNSEVIGVVTVIYPEKMLDQKEFRRCTPIHSLKDGEGKNAIQYTENLDRIFRFMGYSCNGEFIEERAYTKTLESIRAPNLKSKNPIRPKKFIEYGNKRFIGDNLFSFPLRHLDRNDKLNGPLNTHQIIFQRDIYSNILVKGVLSKGSRGKKCSRLWDLSPLFEIIPDVSSPISREKALVNNDGTFTCTGQVINISTVLLQVPLGLIQAQKTIKPSDEKYPILQDRSLWLWPIRLPESIPWNLEYLFAIGYSLEFQVVGLFFAHNDHQKNPNFFNCGNS	Blumeria hordei RACE1	Bh RACE1	Barley	Monocot	78.4	0.795	1	Microbial ribonucleases{3.10.450.30,0.7372}	RIBONUCLEASE MS{1rms_A,0.7372}|PROTEIN (RIBONUCLEASE T1){2hoh_D,0.7174}|RIBONUCLEASE T1{5bir_B,0.7036}|RIBONUCLEASE T1 ISOZYME{1rn1_B,0.7007}|RNase T1{1tto_C,0.6975}|AVRA22{8oxj_B,0.6932}|Guanyl-specific ribonuclease T1{1low_A,0.6891}|CSEP0141 putative effector protein{8oxk_A,0.6792}|Guanyl-specific ribonuclease T1 precursor{1q9e_C,0.6523}|Guanyl-specific ribonuclease Po1{3who_A,0.5855}	RNase T1{d1i0va_,0.6907}	CSEP0247|CSEP0025|CSEP0081|CSEP0128|EpCSEP009|AVRPM2(BgtE-5845)_PDB_8PHY_A|AVRA10_PDB_8OXK_A|CSEP0105|Bgt_Bcg-7|SVRPM3A1/F1|CSEP087|AVRA22_PDB_8OXJ_A	NA
BGHR1_12439	TDVPFWDMNIPDDTSGFLCDNHYFRIGYIRSSAQEALTKFLRRSSYHQFPAFFENTHAFGIADQILLSWPLVKGNKVYTTGTVGNYRVIINTGGQVIGVIAITDLYELHPKLNFRKCAPVHISDEQHQDNSISGDLLWDYVYPVIGYICDLKFLEISQVNYVQRLIVKPEFQQELRDTSFHKYVEGYTGNIFTGNELKTYKVQKLDKNGYPNGRPGSFRVVFNLAQGFMGVINVDKGEGNCVKVWDLTQSPHGTYNPNSHVFDGIVPGMYTPYFCLNQELKSEIIQQQAYFFTRQLNTESERDDDMYPIMHGQYLILWPLRLPESNIRLKLIFALGLNLNTRTFNVYYSSLRRGFNWVQPCGVDFTI	Blumeria hordei RACE1	Bh RACE1	Barley	Monocot	81.5	0.829	1	Microbial ribonucleases{3.10.450.30,0.7753}	RIBONUCLEASE MS{1rms_A,0.7753}|PROTEIN (RIBONUCLEASE T1){2hoh_D,0.7543}|Guanyl-specific ribonuclease Po1{3who_A,0.754}|RIBONUCLEASE T1{5bir_B,0.7456}|RIBONUCLEASE T1 ISOZYME{1rn1_B,0.7435}|Guanyl-specific ribonuclease T1{1loy_A,0.7351}|RIBONUCLEASE F1{1rck_A,0.7149}|RNase T1{1tto_C,0.6957}|Guanyl-specific ribonuclease T1 precursor{1q9e_C,0.6952}|CSEP0141 putative effector protein{8oxk_A,0.6933}|A…	RNase T1{d1i0va_,0.7349}|RNase U2{d3agna_,0.6426}	CSEP0247|CSEP0081|CSEP0025|BEC1054(CSEP0064)|CSEP0027|AVRA10_PDB_8OXK_A|CSEP0128|AVRPM2(BgtE-5845)|BEC1011(CSEP0264)|AVRA22_PDB_8OXJ_A|AVRPM2(BgtE-5845)_PDB_8OXI_A|AVRPM2(BgtE-5845)_PDB_8PHY_A|AVRA13(CSEP0372)_PDB_9FYC_B|BgtE-5843|AVRA13(CSEP0372)|CSEP087|EpCSEP009|BEC1054(CSEP0064)_PDB_6FMB_A|AVRPM3D3|BEC5(CSEP0004)	NA
BGHR1_12693	TNVPYSDMYLPEGTNGFVCGTDLFTIDHLRKVVKKAMESAFFEDYYNKFPTLFEDTHLFNVKSDILLSWPTMLNEKLFYSHPGKIRIIINTRGQIMGLVTISPNDNQQKINYEKCNPVYRSLGGENDERGISDESISKPRLGYSCGLIVILWSEVGRTMEIISDDYFQSRVISNNKLTSFKKYTGNEFVGVDLYSFPIHRNPVSKYLKGTPGVLRIVFDRRNSEVKGIINIQDRNIKCVAVWDLSSTPSSSIYNPSSILDLEIIQDNFWPETCFGHKIKAKTIWLYLEFASQNWMSKVPDRRLNFPTVKQKFLRLWPMRIPETKDTTFNSLFAIGHDTRLGKYSLYYVNVQNGGLVKPRACLEFSHDIIRHLQRIHGQVTES	Blumeria hordei RACE1	Bh RACE1	Barley	Monocot	81.1	0.833	1	Microbial ribonucleases{3.10.450.30,0.683}	Ribonuclease T1{7w05_A,0.7612}|Guanyl-specific ribonuclease T1{3syu_A,0.7228}|Ribonuclease U2{3ahs_C,0.683}|Guanyl-specific ribonuclease Po1{3who_A,0.6655}|PROTEIN (RIBONUCLEASE T1){2hoh_D,0.6437}|RIBONUCLEASE F1{1rck_A,0.6398}|BgtE-5845_p{8phy_A,0.6206}	RNase T1{d1i0va_,0.7165}|RNase U2{d3agna_,0.5832}	CSEP0247|CSEP0025|CSEP0081|CSEP0128|BEC1054(CSEP0064)|Bgt_Bcg-7|AVRPM2(BgtE-5845)_PDB_8PHY_A|AVRPM2(BgtE-5845)|AVRPM2(BgtE-5845)_PDB_8OXI_A|BEC1011(CSEP0264)|CSEP087|BgtE-5843|CSEP0105	NA
BGHR1_13006	DDIPASDTYLPNGTNGFVCGLEFHSIDHVREVARRGVEAFFSKTRFGNFPTTFEDTQLFNVKSDILLSWPIVSNRKFYNRTPGKSRLIINTRGQIMGIVVIAFEKPSHKISYNKCMPVHRSLEENNEEQTLLNERWGLANPTFGYNCDSKFFPKSIVDKIIGPDSSIFFKKRLSAKHKLPSLQKYTGDEFSGVDLYWFPMHRKLTYKCSTGPPGRFRVKSFYCPV	Blumeria hordei RACE1	Bh RACE1	Barley	Monocot	76.4	0.726	1	Microbial ribonucleases{3.10.450.30,0.8269}	RIBONUCLEASE MS{1rms_A,0.8269}|GUANYL-SPECIFIC RIBONUCLEASE T1{1fzu_A,0.8009}|RIBONUCLEASE T1{1lra_A,0.8003}|PROTEIN (RIBONUCLEASE T1){5hoh_D,0.7997}|RIBONUCLEASE T1 ISOZYME{1rn1_B,0.7967}|Guanyl-specific ribonuclease T1 precursor{1q9e_C,0.7844}|RNase T1{1tto_C,0.7834}|CSEP0141 putative effector protein{8oxk_A,0.7468}|Guanyl-specific ribonuclease Po1{3who_A,0.7278}|AVRA22{8oxj_B,0.7256}|RIBONUCLE…	RNase T1{d1i0va_,0.7865}|RNase U2{d3agna_,0.7181}	CSEP0247|CSEP0081|AVRA22_PDB_8OXJ_A|BEC1054(CSEP0064)|AVRA10_PDB_8OXK_A|CSEP0128|BEC1011(CSEP0264)|EpCSEP009|AVRPM3D3|BgtE-20069a|AVRPM2(BgtE-5845)|AVRPM2(BgtE-5845)_PDB_8PHY_A|AVRPM2(BgtE-5845)_PDB_8OXI_A|BgtE-5843|SVRPM3A1/F1|AVRA13(CSEP0372)|CSEP0105|AVRA13(CSEP0372)_PDB_9FYC_B|CSEP087|AVRA9(CSEP0174)|Bgt_Bcg-6|Bcg1|BEC1054(CSEP0064)_PDB_6FMB_A|Bgt_Bcg-7|BEC5(CSEP0004)	NA
BGHR1_14082	ANIPYSDMYLPAKTRGFVCETEYFTIDHLREVATKAMESTFFEHYYQLFPKLFEDTHLFNVKSDILLSWPVLPNEKFHTSNPGKLRLIINIRGQIMGMVIVSPKGRKNKVIFQKCKPVRRSKENASNELQISDENWGMSRPVLGFKCGLKVVSWSQIERIMQFFSNDSFRERLKEHNRLTNLEKYTGDEFIGVDLYSFPVHKKLTNRITFATNSLIYLVFDMSNNKFKGITNLDDRKGKCVALRDLSFTSSDNIYIPSSVLNLDRMPDKYWPETCMEFRIKSKTMWLYLEFALKNWKSSLHGRQVNYPLVKSKVLQFWPMRFPETDNNRLHIGFGIGYDTRFETYHFYHAQIRDGKFVDLEPCMSFSNEIIHHLQKILRPATDS	Blumeria hordei RACE1	Bh RACE1	Barley	Monocot	79.8	0.829	1	Microbial ribonucleases{3.10.450.30,0.736}	RIBONUCLEASE MS{1rms_A,0.736}|GUANYL-SPECIFIC RIBONUCLEASE T1{1i3f_A,0.7201}|Guanyl-specific ribonuclease Po1{3who_A,0.7047}|RIBONUCLEASE T1{1lra_A,0.7018}|RIBONUCLEASE T1 ISOZYME{1rn1_B,0.6962}|PROTEIN (RIBONUCLEASE T1){1ch0_C,0.6867}|AVRA22{8oxj_B,0.6826}|Guanyl-specific ribonuclease T1 precursor{1q9e_C,0.6822}|RIBONUCLEASE F1{1rck_A,0.6814}|RNase T1{1tto_C,0.6774}	RNase T1{d1i0va_,0.6941}|RNase U2{d3agna_,0.6566}	CSEP0247|CSEP0025|CSEP0128|CSEP0081|CSEP0027|AVRPM2(BgtE-5845)_PDB_8PHY_A|BgtE-5843|AVRA22_PDB_8OXJ_A|AVRPM2(BgtE-5845)|AVRPM2(BgtE-5845)_PDB_8OXI_A|AVRA13(CSEP0372)|BEC1054(CSEP0064)|AVRA13(CSEP0372)_PDB_9FYC_B|Bgt_Bcg-7|BEC1054(CSEP0064)_PDB_6FMB_A|CSEP087|BEC5(CSEP0004)	NA
BGHR1_15362	TNIPYSDMFLPSGTNGFVCGIDLFKIDHLRQVAEKAMESTFFEIYYSRFPKLFEDTHLFNVKSDILLSCPVMLNELFFHTTPGSIRLIINIRGQIMGMVIVISKYQDQEVTYEKCSPTHRSLEEGNAERRKLNENSIITRPRLGYGCGLGVISESTVYEIMRLASTDYFRQRLEGRGKLAHLEKYTGDKFVGVNLYSFPVRRKTYSKVTSGRPGRFRVIFDMASSEVLGIIDVVEANEICATLWDLSSTLPETIYSPSSILDLDRVPDTFWPEACFGRHIKTKTMWLYLEFAMKNWKPNFNSRELSFPILKQKIIRLWPMRIPETNIPAVNDIFAIGYNTRSRIYSLYHAQLRDGILSNYEACLEFSPEIIHHLQGIFGPATES	Blumeria hordei RACE1	Bh RACE1	Barley	Monocot	81.9	0.842	1	Microbial ribonucleases{3.10.450.30,0.7312}	RIBONUCLEASE MS{1rms_A,0.7312}|RIBONUCLEASE T1 ISOZYME{1rn1_B,0.7152}|RIBONUCLEASE T1{5bir_B,0.714}|GUANYL-SPECIFIC RIBONUCLEASE T1{1fzu_A,0.7128}|PROTEIN (RIBONUCLEASE T1){1ch0_C,0.7108}|Ribonuclease U2{3ahs_C,0.6854}|Guanyl-specific ribonuclease T1 precursor{1q9e_C,0.6854}|RIBONUCLEASE F1{1rck_A,0.6548}|Guanyl-specific ribonuclease Po1{3who_A,0.6546}	RNase T1{d1i0va_,0.7034}|RNase U2{d3agna_,0.6263}	CSEP0247|CSEP0025|AVRA10_PDB_8OXK_A|AVRA22_PDB_8OXJ_A|CSEP0027|CSEP0081|BEC1054(CSEP0064)|BEC1054(CSEP0064)_PDB_6FMB_A|BgtE-20069a|AVRA13(CSEP0372)|AVRPM2(BgtE-5845)|BgtE-5843|AVRPM3D3|AVRPM2(BgtE-5845)_PDB_8OXI_A|BEC5(CSEP0004)|BEC1011(CSEP0264)|CSEP0128|AVRPM2(BgtE-5845)_PDB_8PHY_A|Bgt_Bcg-7	NA
BGHR1_15874	ADVPYSDLYLPDGTNGFLCQMGIFTIDHVREVAKIAFESFYTETIYRKFPKLFEDTHLFNKQVDILLSFPMMLSRSFFVIGNPGKIRLIINIWGQIIGVLVENYNSLSKETNYEKCNPLRMSVEEDSIQNSYLNELWDIAFPTLGFNCGSNFFSVLTVNSIMNLLQNSRDPDRRDRNSAYLRKYTGTDFKGVNLYSYPMRKSVSNKVASGQPGPFRIIFDMNNYEFKGIINVEDSRVKFKTVWDLSSIPPHMIYSPSSVLNLEREPDNCWPETCLGRKFKAKAIWLYLEFVMKKWPSHMNGRKLNFPILIDEVLQLWPIRAQGEYDYDPIYAVAIGHDTSLDTYGLYQAKVRNGKLDNYLKCMDFTQEEIQFVRRAIGLSAQS	Blumeria hordei RACE1	Bh RACE1	Barley	Monocot	82	0.823	1	Microbial ribonucleases{3.10.450.30,0.6192}	RIBONUCLEASE T1 ISOZYME{1rn1_B,0.7056}|GUANYL-SPECIFIC RIBONUCLEASE T1{1fys_A,0.7055}|PROTEIN (RIBONUCLEASE T1){2hoh_D,0.701}|Guanyl-specific ribonuclease T1 precursor{1q9e_C,0.6934}|RIBONUCLEASE T1{1bir_B,0.6681}|RIBONUCLEASE MS{1rms_A,0.6617}|RNase T1{1tto_C,0.656}|Guanyl-specific ribonuclease Po1{3who_A,0.6128}|Ribonuclease U2{3agn_A,0.5881}	RNase T1{d1i0va_,0.6997}|RNase U2{d3agna_,0.5886}	CSEP0247|CSEP0025|CSEP0081|AVRA22_PDB_8OXJ_A|CSEP0128|EpCSEP009|CSEP0027|SVRPM3A1/F1|BEC1054(CSEP0064)|BEC1054(CSEP0064)_PDB_6FMB_A|BEC5(CSEP0004)|AVRPM2(BgtE-5845)_PDB_8PHY_A|CSEP0105|AVRPM2(BgtE-5845)|BgtE-5843|BEC1011(CSEP0264)|Bcg1|BgtE-20069a	NA
BGHR1_15875	TDVPYSDLYLPEGTNGFLCQMDIFTIDRVREVAQYALESIYTRTFYQKYPIMFEDTHIFNEKVDILLSFPIMHNRKSFIIGNPGKIRVILNIWGQIIGVLVENYNSLSKETNYEKCNPVRMSVEEDSIQNSYLNELWDIAFPTLGFNCGLNFFPVLTVNSIMIVHQNNHELDRGNRNSAYLRKYTGSDFKGVNLYSYPVRKSGREKAIFGMPGVFRIVFDMNNYEFKGIINVDDSKVKSRTVWDLSSIPPHKIYSPSSVLNLGREPDNYWPKTCRGRKFKSKAVWLYLEFAMKKWPPYMNGSKLNFPILIDEVLQLWPIRARGYYHNDRQRAYAFAIGHDTSLDTYSLYQANVRHGKLGNFGECMDFTQEEIQFVRRAIGLSAQS	Blumeria hordei RACE1	Bh RACE1	Barley	Monocot	82.6	0.828	1	Microbial ribonucleases{3.10.450.30,0.6784}	Guanyl-specific ribonuclease T1 precursor{1q9e_C,0.7053}|PROTEIN (RIBONUCLEASE T1){5hoh_D,0.6995}|RNase T1{1tto_C,0.6975}|Ribonuclease U2{3ahs_C,0.6784}|RIBONUCLEASE T1 ISOZYME{1rn1_B,0.6737}|RIBONUCLEASE T1{1lra_A,0.6725}|GUANYL-SPECIFIC RIBONUCLEASE T1{1i3f_A,0.6662}|RIBONUCLEASE MS{1rms_A,0.6589}|Guanyl-specific ribonuclease Po1{3who_A,0.6379}	RNase T1{d1i0va_,0.666}|RNase U2{d3agna_,0.6289}	CSEP0247|CSEP0025|CSEP0128|AVRA22_PDB_8OXJ_A|CSEP0081|BEC1054(CSEP0064)_PDB_6FMB_A|AVRA10_PDB_8OXK_A|BgtE-5843|BEC1054(CSEP0064)|EpCSEP009|CSEP087|AVRPM2(BgtE-5845)_PDB_8PHY_A|BEC1011(CSEP0264)|BEC5(CSEP0004)|AVRPM2(BgtE-5845)|BgtE-20069a|AVRPM3D3|CSEP0105|Bgt_Bcg-7	NA
BGHR1_15876	ADIPYSDLYLPEGTNGFVCQMDIFTIDHVRGIARYALESFYTGLFYRKYPKLFEDTHLFNEQVDILLSFPILRTRKSFVMGKIRVIINIWGQIIGVLVENYYSLSKETNYEKCNPVRMSVEEDSIQNSYLNELWDIAFPTLGFNSGLNFFPALTVNAVINVLHINQDPDRRNRKYESAYLQKYTGTDFKGVNLYSYPVRKSVREKAIFGQPGPFRIVLDMNNYEFKGIINVEDSKVKFRNVWDLSSIPPHKIYSPSSVLNLGREPDNYWPKTCRGRRFKSKAIWLYLEFVMKKWPSHMNGRKLNFPILIDEVLQLWPIRAQGDYDYDPIYAVAIGHDTSLDTYGLYQAKVRNGKLDNFEKCMDFTQEEIQLVKSATDLSAQS	Blumeria hordei RACE1	Bh RACE1	Barley	Monocot	83.7	0.843	1	Microbial ribonucleases{3.10.450.30,0.6507}	AVRA22{8oxj_B,0.7027}|Ribonuclease T1{7w05_A,0.6896}|Guanyl-specific ribonuclease Po1{3who_A,0.6763}|RIBONUCLEASE F1{1rck_A,0.6635}|Ribonuclease U2{3ahs_C,0.6507}	RNase T1{d1i0va_,0.6921}|RNase U2{d3agna_,0.6291}	CSEP0247|CSEP0025|AVRA10_PDB_8OXK_A|AVRA22_PDB_8OXJ_A|CSEP0128|CSEP0081|BEC1054(CSEP0064)_PDB_6FMB_A|BgtE-20069a|AVRPM2(BgtE-5845)|AVRPM2(BgtE-5845)_PDB_8PHY_A|CSEP0027|BEC1054(CSEP0064)|CSEP087|BgtE-5843|CSEP0105|BEC1018(CSEP0135)|Bgt_Bcg-7|BEC1011(CSEP0264)	NA
BGHR1_15877	ADIPYSDLYLPEGTNGFVCQMDIFTIDHVREVAKNAFESFYIETIYRKFPKLFEDTHLFNKQVDMLLSFPMMLSRSYFVIGNPGKIRVIINISGQIIGVLVENYNSLSKETNYEKCSPVRMSVEEDSIQNSYLNELWDIASPTLGINCGFNFFPVLTINAVMNVLQNNHVQDRGNRNSAYLRKYTGTDFKGVNLYSYPLRKSVSNKVASGQPGPFRIIFDMNNYEFKGIINVEDSRVKFKTVWDLSSIPPHMIYSPSSVLNLEREPDNYWPKTCLGRKFKAKAIWLYLEFVMKKWPSHMNGRKLNFPILIDEVLQLWPIRAQGEYDYDRIRAVAIGHDTSLDTYGLYQAKVRNGKLDNFEKCMDFTQEEIQLVKSATDLSAQS	Blumeria hordei RACE1	Bh RACE1	Barley	Monocot	82.7	0.832	1	Microbial ribonucleases{3.10.450.30,0.6623}	RIBONUCLEASE T1{5bir_B,0.708}|GUANYL-SPECIFIC RIBONUCLEASE T1{1i2g_A,0.7037}|RNase T1{1tto_C,0.7004}|PROTEIN (RIBONUCLEASE T1){1rhl_A,0.6987}|RIBONUCLEASE T1 ISOZYME{1rn1_B,0.6924}|RIBONUCLEASE MS{1rms_A,0.6901}|Guanyl-specific ribonuclease T1 precursor{1q9e_C,0.6894}|Ribonuclease U2{3ahs_C,0.6623}|Guanyl-specific ribonuclease Po1{3who_A,0.6125}	RNase T1{d1i0va_,0.7059}|RNase U2{d3agna_,0.6128}	CSEP0247|CSEP0025|CSEP0081|CSEP0128|EpCSEP009|BEC5(CSEP0004)|BEC1054(CSEP0064)|AVRPM2(BgtE-5845)_PDB_8PHY_A|BgtE-5843|AVRPM2(BgtE-5845)|CSEP087|Bgt_Bcg-6	NA
BGHR1_17104	ATISESITGYLCADKVIWFQDAASAAQIAYDHFSQHIERDQFPAFFTDGHLFGLNDNFLLSWPVCLNWNRHSSGSAGKARVVINTNGLIVGVVTVTFSVAPPGFTIPQKCEPIYHLLGADQNLLDSNNDRLSLWYKWIGYTCDSDFRSKESFDYALKMIQQFTPKTRRKHKISPYIGHLYPVVGLYKCPMRNLNGKGFATGHTGAIWLVFRPGFKFMGVITIKKTEKKCLKTWSMKATEAATLNTPSINPDDTMEQYIDIDLSCNGNWLSSSYVVHFISLAEANLNQISDGNVRGYPIVQDSDLFLWPISLPERQVAIKRYVFAVGFHKKAQYLGNHEDGYIYTGLYISDKNADDKTFKVCR	Blumeria hordei RACE1	Bh RACE1	Barley	Monocot	60.4	0.421	1	Microbial ribonucleases{3.10.450.30,0.7591}	RIBONUCLEASE MS{1rms_A,0.7591}|GUANYL-SPECIFIC RIBONUCLEASE T1{1g02_A,0.7368}|RIBONUCLEASE T1{1lra_A,0.7235}|RIBONUCLEASE T1 ISOZYME{1rn1_B,0.7151}|PROTEIN (RIBONUCLEASE T1){1rhl_A,0.7084}|Guanyl-specific ribonuclease Po1{3who_A,0.6968}|RNase T1{1tto_C,0.6932}|Guanyl-specific ribonuclease T1 precursor{1q9e_C,0.6913}|AVRA22{8oxj_B,0.6843}|Ribonuclease U2{3ahs_C,0.6801}|CSEP0141 putative effector p…	RNase T1{d1i0va_,0.7076}|RNase U2{d3agna_,0.6739}	EpCSEP009|AVRA22_PDB_8OXJ_A|AVRA10_PDB_8OXK_A|CSEP0128|AVRPM2(BgtE-5845)_PDB_8PHY_A|BEC1054(CSEP0064)|AVRPM2(BgtE-5845)|CSEP0105|BEC1011(CSEP0264)|AVRPM2(BgtE-5845)_PDB_8OXI_A|CSEP087|BgtE-5843|BgtE-20069a|AVRA9(CSEP0174)|CSEP0081|AVRPM3D3|BEC1054(CSEP0064)_PDB_6FMB_A|BEC5(CSEP0004)|CSEP0027	NA
BgISR7-02320	ADIPYSDMYLPGETNGFVCETDNFTIDHLREVVKRIMELTFFEKYYQKFPKLFEDTHLFNVKSDILLSWPVLPNQKFHRLGNPGRIRLIINIRGQIMGMVIVNPKERKKKVTFEKCNPVRRFIEEASNELQISDENLGMSRPVLGFKCGLKVVPWSNIDRITEFFSDDSFRKRLKEKNYLANLKKYTGDDFVGVDLYYFPVHKKLSNRITFVTTSQFWLVFDMSNNKFKGIVNLHDRNDKCVALWDLSSTSSDNIYVPSSILNLDRMPDKYWPETCSGHKIKSKTIWLYLEFALKNWKSRLHGRQLNFPLVKNRIIKLWPMRFPETDDNRLYHGFAIGHDTSLETYHLYHAQIRDGIFINLEPCLDFSHEIIHHLQKILLPATDF	Blumeria graminis f. sp. tritici ISR_7	Bgt ISR_7	Wheat	Monocot	79.9	0.829	1	Microbial ribonucleases{3.10.450.30,0.7583}	RIBONUCLEASE MS{1rms_A,0.7583}|Guanyl-specific ribonuclease Po1{3who_A,0.7467}|RIBONUCLEASE T1 ISOZYME{1rn1_B,0.7402}|RIBONUCLEASE T1{5bir_B,0.7386}|GUANYL-SPECIFIC RIBONUCLEASE T1{1i3f_A,0.7383}|PROTEIN (RIBONUCLEASE T1){2hoh_D,0.7378}|Guanyl-specific ribonuclease T1 precursor{1q9e_C,0.6939}|RNase T1{1tto_C,0.6906}	RNase T1{d1i0va_,0.7318}|RNase U2{d3agna_,0.6146}	CSEP0247|CSEP0025|CSEP0081|AVRA22_PDB_8OXJ_A|CSEP0128|CSEP0027|AVRPM2(BgtE-5845)_PDB_8PHY_A|AVRPM2(BgtE-5845)_PDB_8OXI_A|EpCSEP009|AVRA13(CSEP0372)_PDB_9FYC_B|AVRA13(CSEP0372)|BgtE-5843|BEC1054(CSEP0064)|AVRPM2(BgtE-5845)|CSEP087|BEC5(CSEP0004)|CSEP0105	NA
BgISR7-02622	TISEPIAGYLCANKIIWFQDVANAAQIAYNHFRQHIERGQFPAFFTEGHLFGLNNNFLLSWPVCLNWNRNLSGSAGKARVVINTDGFIVGVVRINFSITPPGFTIPQKCEPIYHFLEADQYLSDSKNDRLSLRYKWIGYTCNSDFKSKESFDHTLKIIQQFTPKTRRKKSISPYVGNLYTGRGLYKCPIRNLNSHTGKFWIVFRPGFTFMGVITNKDTEKKCMKTWSIKTTEANTYNTPSINPDDTMEQHNYIDLSCNGHWLSMSYVVNFISLAEENLHQIKDGNVRGYPIVQDSDLFLWPISVPERQVAIARYVFAVGFHERSQYLGNHENGYIYTGLYISDKNADDKRFKVCL	Blumeria graminis f. sp. tritici ISR_7	Bgt ISR_7	Wheat	Monocot	69	0.709	1	Microbial ribonucleases{3.10.450.30,0.6778}	RIBONUCLEASE MS{1rms_A,0.6778}|Guanyl-specific ribonuclease Po1{3who_A,0.6647}|PROTEIN (RIBONUCLEASE T1){2hoh_D,0.6613}|RIBONUCLEASE T1{1bir_B,0.6552}|CSEP0141 putative effector protein{8oxk_A,0.6487}|RIBONUCLEASE T1 ISOZYME{1rn1_A,0.6433}|AVRA22{8oxj_B,0.6343}|Guanyl-specific ribonuclease T1{1loy_A,0.6313}|RNase T1{1tto_C,0.625}|Guanyl-specific ribonuclease T1 precursor{1q9e_C,0.6196}|CSEP0064 p…	RNase T1{d1i0va_,0.6355}|RNase U2{d3agna_,0.5696}	CSEP0025|CSEP0247|CSEP0128|AVRA10_PDB_8OXK_A|AVRA22_PDB_8OXJ_A|BEC1054(CSEP0064)|EpCSEP009|BEC1054(CSEP0064)_PDB_6FMB_A|BEC1011(CSEP0264)|AVRPM2(BgtE-5845)_PDB_8OXI_A|AVRPM2(BgtE-5845)|CSEP0081|BEC5(CSEP0004)|CSEP087|BgtE-5843|AVRPM2(BgtE-5845)_PDB_8PHY_A|CSEP0027|AVRA9(CSEP0174)|Bgt_Bcg-7|Bcg1|AVRA13(CSEP0372)|AVRA13(CSEP0372)_PDB_9FYC_B	NA
BgISR7-03719	TNVPYSDMYLPEGTNGFVCGMDLFTIDHLREVVNKVMESTFFEEYYHKYPTLFEDTHLFNVKSDILLSWPTMLNEKFFYSHAGKIRLIINTRGQIMGLLTVGPKNDAQKINFEKCYPVYRSLRGKDDERGIPYESTTKPRLGYSCGLRVILRSTVDKTMKIVSNDYLLRGMVRKDKPANLEKYTGDEFVGVDLYSFPIHRKTHSNTLLGTPGVLRIVFDIRDSKVKGIINIQDRKKKCVPVWDLSSTPSTSIYSPSSVLDLEIIEDNFWPETCFGHRIKAKTIWLYLEFAVRNWMSKLPGRKLNFPIVKQNIIQLWPMRIPETQDNKFNDVFAIGHHTRLGTYSLYYVNTRHGTLVKPRACLDFSHSIILHLQRIHGQVTEF	Blumeria graminis f. sp. tritici ISR_7	Bgt ISR_7	Wheat	Monocot	80.6	0.835	1	Microbial ribonucleases{3.10.450.30,0.6721}	PROTEIN (RIBONUCLEASE T1){5hoh_D,0.7615}|Guanyl-specific ribonuclease Po1{3who_A,0.7568}|AVRA22{8oxj_B,0.74}|Ribonuclease T1{7w05_A,0.7249}|GUANYL-SPECIFIC RIBONUCLEASE T1{1i3f_A,0.7112}|RIBONUCLEASE F1{1rck_A,0.6942}|RIBONUCLEASE T1 ISOZYME{1rn1_B,0.69}|Ribonuclease U2{3ahs_C,0.6721}	RNase T1{d1i0va_,0.6981}|RNase U2{d3agna_,0.6908}	CSEP0247|CSEP0025|CSEP0128|CSEP0081|AVRA10_PDB_8OXK_A|CSEP0027|AVRPM2(BgtE-5845)_PDB_8OXI_A|AVRPM2(BgtE-5845)_PDB_8PHY_A|AVRPM2(BgtE-5845)|BEC1054(CSEP0064)|AVRA22_PDB_8OXJ_A|AVRA13(CSEP0372)|AVRA13(CSEP0372)_PDB_9FYC_B|Bgt_Bcg-6|BgtE-5843|CSEP087|BEC1054(CSEP0064)_PDB_6FMB_A|SVRPM3A1/F1|Bgt_Bcg-7|CSEP0105|Bcg1|BEC5(CSEP0004)	NA
BgISR7-04037	KKIPFSDFFLPLSIDGYLCGENLYNILSIRDAATKAHRSFLFESPPSKFPAYFEDWSTFSVVDEIFLTWPLILSDRSSSTIGRDRVVINSKGQIMGAITVDFDETVNSASNYKKCTPISFNPSPEENLSADLDLFWSKEYPTMGYGCGPYLLPNLEIDRLRIFISNRHLTRQVQYMRGTDQPREYTGNLFNGDKLLAYNPYKKNELGSASGQSMPCRIIFNLSEGIKGVIYGANLDTKCQKVFDISKLVYDPPQIPVTITDYEKMEEKNREYSCANEMLRLGLVLNFINFAKAQISRGLVDDGSQYPILQDSNLLLWPIRLPEKLNDNLPIIFAVGYSLNDKKFEVYYSLLLLDKYIKYTKC	Blumeria graminis f. sp. tritici ISR_7	Bgt ISR_7	Wheat	Monocot	78.9	0.813	1	Microbial ribonucleases{3.10.450.30,0.6836}	Guanyl-specific ribonuclease Po1{3who_A,0.6956}|RIBONUCLEASE MS{1rms_A,0.6836}|RIBONUCLEASE T1 ISOZYME{1rn1_B,0.6752}|RNase T1{1tto_C,0.6684}|RIBONUCLEASE T1{5bir_B,0.6669}|Guanyl-specific ribonuclease T1{1loy_A,0.6668}|AVRA22{8oxj_B,0.6645}|PROTEIN (RIBONUCLEASE T1){1ch0_C,0.6642}|Guanyl-specific ribonuclease T1 precursor{1q9e_C,0.6571}|CSEP0141 putative effector protein{8oxk_A,0.6421}|RIBONUCLE…	RNase T1{d1i0va_,0.6687}|RNase U2{d3agna_,0.5946}	CSEP0247|CSEP0025|CSEP0081|EpCSEP009|AVRA22_PDB_8OXJ_A|CSEP0128|AVRPM2(BgtE-5845)_PDB_8PHY_A|AVRPM2(BgtE-5845)|AVRPM2(BgtE-5845)_PDB_8OXI_A|AVRA10_PDB_8OXK_A|CSEP0027|BEC1054(CSEP0064)|BEC1011(CSEP0264)|Bgt_Bcg-6|CSEP087|AVRPM3D3|BEC1054(CSEP0064)_PDB_6FMB_A|CSEP0105|Bcg1|BgtE-5843|SVRPM3A1/F1|Bgt_Bcg-7	NA
BgISR7-04038	TNVPFLDMNIPDGTTGFICDIHYFKISYLWSSAQGALTKFLRRSPYHQFPAFFEDAHAFGIADQLLLSWPLVISNKVYTTGVVGTYRVVINAFGQIIGVIAITQLNDVLQKPSFRKCAPVHVSDEQDQNNSISEDLIWDYVYPTKGYICDLKFLEISQVNYAQEMIVDPEFQRELRNTGYHKYVENYNGKLFTGSELQAFKIQKLDKYGKLNGKPGSFRMIFNLDQGFMGIIHVTDSERKCVKVWDLTESPHMTDNSSNSHVFDGKVPEKYTPYYCLRQVYKFEYIKLQANFFTSQLHTVSGKDEDMYPIVLGQNLILWPLRLPESNYRLNYNLAIGLNQSGGTFNIYYSRARGDFKIPEPCGIDFTI	Blumeria graminis f. sp. tritici ISR_7	Bgt ISR_7	Wheat	Monocot	80.6	0.82	1	Microbial ribonucleases{3.10.450.30,0.7574}	RIBONUCLEASE MS{1rms_A,0.7574}|AVRA22{8oxj_B,0.7449}|CSEP0141 putative effector protein{8oxk_A,0.7445}|Guanyl-specific ribonuclease Po1{3who_A,0.7267}|RIBONUCLEASE T1 ISOZYME{1rn1_B,0.7252}|RIBONUCLEASE T1{5bir_B,0.7249}|PROTEIN (RIBONUCLEASE T1){5hoh_D,0.7197}|GUANYL-SPECIFIC RIBONUCLEASE T1{1fzu_A,0.7183}|Guanyl-specific ribonuclease T1 precursor{1q9e_C,0.7183}|RNase T1{1tto_C,0.7152}|RIBONUCLE…	RNase T1{d1i0va_,0.7135}|RNase U2{d3agna_,0.6233}	CSEP0247|CSEP0025|CSEP0081|AVRA22_PDB_8OXJ_A|AVRA10_PDB_8OXK_A|BEC1011(CSEP0264)|EpCSEP009|CSEP0027|CSEP0128|AVRPM2(BgtE-5845)_PDB_8PHY_A|AVRPM2(BgtE-5845)|BEC1054(CSEP0064)|BgtE-5843|AVRPM2(BgtE-5845)_PDB_8OXI_A|BEC1054(CSEP0064)_PDB_6FMB_A|AVRA13(CSEP0372)|CSEP087|SVRPM3A1/F1|BEC5(CSEP0004)	NA
BgISR7-04040	TSGLPDIFVPSTSGYLCSMTIFDIKFLKEEAGRAFKKFTHQSFQSDFPALFEDSYLFGKFDEILLAWPLSFPGVPYENRVPGNYRIIIDSNGEVIGVVTVIYPEKVLQQKEFRRCTPIHSFKDGKDDKAKLHTKQLERRFRFMGYSCNGEFLEERAFSKNLDLIRISNLNSKTRFTWAKKISRYDGKEFTGNNLLGFPLRKLDSSNKTNGPLDTHRIIFQRGKDNEILVKGVVSKSRNKSSPGKQCPKLWDLSPLLEITPDVSSPISRKIILANNDGTFTCAKQELNISTILLQVPVGMIQAEKTTKPSDEKYPILQNNALWLWPIRLPESYRWSLEKLFAIGYSLEFQVVGLFFTDNTDEKNPRFYECGKNELSLLAF	Blumeria graminis f. sp. tritici ISR_7	Bgt ISR_7	Wheat	Monocot	81.7	0.825	1	Microbial ribonucleases{3.10.450.30,0.6843}	PROTEIN (RIBONUCLEASE T1){2hoh_D,0.7048}|RIBONUCLEASE MS{1rms_A,0.6843}|AVRA22{8oxj_B,0.6765}|RIBONUCLEASE T1 ISOZYME{1rn1_A,0.6734}|RIBONUCLEASE T1{5bir_B,0.6676}|Guanyl-specific ribonuclease T1{1low_A,0.6516}|CSEP0141 putative effector protein{8oxk_A,0.6467}|RNase T1{1tto_C,0.6299}|Guanyl-specific ribonuclease T1 precursor{1q9e_C,0.626}	RNase T1{d1i0va_,0.6502}	CSEP0081|CSEP0247|CSEP0025|CSEP0128|AVRA22_PDB_8OXJ_A|CSEP0027|AVRA10_PDB_8OXK_A|EpCSEP009|BEC5(CSEP0004)|Bgt_Bcg-7	NA
BgISR7-04041	TDVSVEAALPGKVNAYMCDTTFFSMKYLTQEAENAYRKFTHPSYNTRFPALFDDTLLFKLDTQILLSWPIKASRIPHKASSPDIYRLIINTDKDVIGVVSIIYQSDAQKGLKKGLKYHKCKPVYLSSRPTNEQSNFEILNSLQSFEFIGYLCDSTLIRKEAFVYTREIIEKYDPVSSIGSRKFISKFSRYTGKLSTRADLYQYPLRNLSTKGQPTGQVSGHRIIYHHDQKKKIVYDGVISKGPKEDFCAEVWYIIPLQDRTCENSLIKSQDDDLSGIDIMVPCGTQELSMTTIQLFQFFGQSQVRQVQSYNPRNYPILQEDIWLWPISLPETSLANSHFAFATAYDSSSNFIGIYHAPRIHGLVLTYKPCF	Blumeria graminis f. sp. tritici ISR_7	Bgt ISR_7	Wheat	Monocot	76.6	0.76	1	Microbial ribonucleases{3.10.450.30,0.6862}	RIBONUCLEASE MS{1rms_A,0.6862}|RIBONUCLEASE T1 ISOZYME{1rn1_B,0.6743}|RNase T1{1tto_C,0.6652}|PROTEIN (RIBONUCLEASE T1){1bvi_A,0.6644}|GUANYL-SPECIFIC RIBONUCLEASE T1{1fzu_A,0.6593}|RIBONUCLEASE T1{5bir_B,0.659}|AVRA22{8oxj_B,0.6133}|CSEP0141 putative effector protein{8oxk_A,0.5994}	RNase T1{d1i0va_,0.6661}|RNase U2{d3agna_,0.5042}	CSEP0247|CSEP0025|CSEP0128|AVRA22_PDB_8OXJ_A|AVRPM2(BgtE-5845)_PDB_8OXI_A|CSEP0081|AVRA10_PDB_8OXK_A|AVRPM2(BgtE-5845)_PDB_8PHY_A|BgtE-5843|CSEP087|BEC1054(CSEP0064)|CSEP0105|BEC1011(CSEP0264)|EpCSEP009|Bgt_Bcg-6|AVRPM2(BgtE-5845)|Bgt_Bcg-7|AVRA9(CSEP0174)	NA
BgISR7-04042	YPEQGGNFHLISGFICDNRIIHMGDLREEADEAYARYLRRAFIDKYPALFEDFYLFSNEAQTLLSWPILESLTSTKSGPAGKYRLIIDVNKNVLGVVTKSSPKSETDQEEFTTCEPIHLFSDKNDNISKLWIQYLDNYYKTLGFICDGEFLDEKAYLYTVNMIKKYGPGNGKKAASTPTKFSSFTDKHDPNLTLYGYPLRKLNTKGHPSGPVKTHRVIFYLQEDKEVVIKAVVSSGHDDKRCSKVWSLLPPRTTRKSSSAIIRAVKLMDNYHFKCKNMYIKASTLQLQVNFARDQVRYATFPDGINYPILQNESLRLWPLRLPESSTWNFEYVYAIGFDSNSEFQGIFYALNIGTGNPIYNACHKT	Blumeria graminis f. sp. tritici ISR_7	Bgt ISR_7	Wheat	Monocot	81.1	0.814	1	Microbial ribonucleases{3.10.450.30,0.7582}	RIBONUCLEASE MS{1rms_A,0.7582}|RIBONUCLEASE T1 ISOZYME{1rn1_B,0.729}|PROTEIN (RIBONUCLEASE T1){2hoh_D,0.7144}|RIBONUCLEASE T1{5bir_B,0.7137}|Guanyl-specific ribonuclease Po1{3who_A,0.711}|RNase T1{1tto_C,0.7067}|Guanyl-specific ribonuclease T1 precursor{1q9e_C,0.7062}|Guanyl-specific ribonuclease T1{1low_A,0.7061}|AVRA22{8oxj_B,0.6368}|RIBONUCLEASE F1{1rck_A,0.6366}|CSEP0141 putative effector pro…	RNase T1{d1i0va_,0.7061}|RNase U2{d3agna_,0.5596}	CSEP0081|CSEP0247|CSEP0128|CSEP0025|AVRA22_PDB_8OXJ_A|BEC1054(CSEP0064)|EpCSEP009|AVRPM2(BgtE-5845)_PDB_8PHY_A|AVRA10_PDB_8OXK_A|AVRA13(CSEP0372)|CSEP0105|Bgt_Bcg-7|Bcg1|Bgt_Bcg-6|SVRPM3A1/F1|AVRPM3D3|CSEP087	NA
BgISR7-09324	IDTPYSDMYLPDGADGFVCENIFFSIEYARQATNKMIDTFFYEKYFQRFPKLFEDTRLFNVRSDILLSWPAKPNENFFTCGNPGKFRLISNIRGQIMGMVIINSKQHNNEVSFGKCKPVRSSNIEGNTEGNIESRLLDEYWSLAYPRFGYKCGSKYFPLSMIKSGNDIDTNYYFQSALEAKDRAICFEEYRGDQFIGDDLRLYPLHYSSSSKPGSGSQGHCRVVFDMKSRQFKGIINLKDKEAKCAIVWDLSSASSDTIYSPFSVLNMERMSEMFWPETCFGHRFKYKTIWLYIEFALKQWSTNKGGKVFNFPIVKEDGLRFWPVRTPETHANSLMNAFAIGHDTNVNVYGLYRAEVRDGILRKFQLCLNLPLHDIRRLQRKVSPGTSL	Blumeria graminis f. sp. tritici ISR_7	Bgt ISR_7	Wheat	Monocot	79.4	0.826	1	Microbial ribonucleases{3.10.450.30,0.7813}	RIBONUCLEASE MS{1rms_A,0.7813}|Guanyl-specific ribonuclease Po1{3who_A,0.7705}|Guanyl-specific ribonuclease T1 precursor{1q9e_C,0.7423}|RIBONUCLEASE T1{1lra_A,0.7415}|PROTEIN (RIBONUCLEASE T1){1ch0_C,0.7323}|RIBONUCLEASE T1 ISOZYME{1rn1_B,0.7313}|RNase T1{1tto_C,0.7273}|Guanyl-specific ribonuclease T1{1low_A,0.7209}|CSEP0141 putative effector protein{8oxk_A,0.7025}	RNase T1{d1i0va_,0.7345}|RNase U2{d3agna_,0.6622}|Restrictocin{d1aqza_,0.5032}	CSEP0025|CSEP0247|CSEP0081|AVRA10_PDB_8OXK_A|AVRA22_PDB_8OXJ_A|CSEP0128|AVRPM2(BgtE-5845)_PDB_8OXI_A|EpCSEP009|AVRPM2(BgtE-5845)|CSEP0027|AVRPM3D3|AVRA13(CSEP0372)|BgtE-5843|CSEP0105|CSEP087	NA
BgISR7-09325	IDTPYSDMYLPDRTNGFLCQKDLIAIDHVRDIAKKAFKSLFFDNRFQRFPKLFEDTHLFNVRTDIFFSWPAKPDGKLYISGNPGKLRLIINIRGQIMGMVIINSKQHNSQVSIEKCKPVRSSNTEGNNESRILDEYWSLACPILGYKCGLKYIPKSMIKSGDDSDSNYYFQNALEANIRPDTFEKYSGN	Blumeria graminis f. sp. tritici ISR_7	Bgt ISR_7	Wheat	Monocot	76.9	0.714	1	Microbial ribonucleases{3.10.450.30,0.7956}	RIBONUCLEASE MS{1rms_A,0.7956}|AVRA22{8oxj_B,0.778}|CSEP0141 putative effector protein{8oxk_A,0.7608}|RIBONUCLEASE T1{1lra_A,0.7588}|RIBONUCLEASE T1 ISOZYME{1rn1_B,0.7559}|GUANYL-SPECIFIC RIBONUCLEASE T1{1i3f_A,0.7522}|RNase T1{1tto_C,0.7452}|Guanyl-specific ribonuclease T1 precursor{1q9e_C,0.7452}|PROTEIN (RIBONUCLEASE T1){1rhl_A,0.7402}|Guanyl-specific ribonuclease Po1{3who_A,0.7106}|BgtE-5845_…	RNase T1{d1i0va_,0.743}|RNase U2{d3agna_,0.691}	AVRA22_PDB_8OXJ_A|CSEP0081|CSEP0027|CSEP0128|BgtE-5843|EpCSEP009|AVRPM2(BgtE-5845)_PDB_8OXI_A|BEC1054(CSEP0064)|AVRPM2(BgtE-5845)_PDB_8PHY_A|AVRPM2(BgtE-5845)|BgtE-20069a|AVRPM3D3|AVRA13(CSEP0372)|Bgt_Bcg-7|Bgt_Bcg-6|AVRA9(CSEP0174)	NA
BgISR7-09329	INVPYSDMYLPVATNGFVCRTDFFTIHHLREAAENAMESTFFKEYYRHFPRIFEDTHLFNVKSDILLSWPVMSTGKIYHGKPGRVRLIINIRGQIMGVMMINSKIQGHNISFEKCNPVRRSLQEEDDEENFLNQNWSVTRPTFGYSCGLKFISVSTVDRLVGLISNKYFRQRSTGRAKLANLDKFMGDDFLGDDLYTFPVHQTLTDKITYGAPGPFRVVFDMKNSELKGIINLEDRNEKCVTLWDLSSTSSGITYSPSSALNLETMQESYWHDTCFGYRFKTKTILLYLEFALKEWKSKFNDRKLNFPHLLWKVVKLWPLRIPEGHDNSPNDAFAIGYNIQLATYGIYRVNVREGAFHKIELCLKFSRDDILNVQRVLGSAAL	Blumeria graminis f. sp. tritici ISR_7	Bgt ISR_7	Wheat	Monocot	83	0.854	1	Microbial ribonucleases{3.10.450.30,0.7401}	Guanyl-specific ribonuclease Po1{3who_A,0.7644}|RIBONUCLEASE MS{1rms_A,0.7401}|GUANYL-SPECIFIC RIBONUCLEASE T1{1i3i_A,0.7137}|BgtE-5845_p{8oxi_A,0.7076}|RIBONUCLEASE T1{1lra_A,0.7057}|Guanyl-specific ribonuclease T1 precursor{1q9e_C,0.7009}|RNase T1{1tto_C,0.696}|PROTEIN (RIBONUCLEASE T1){1ch0_C,0.6945}|RIBONUCLEASE F1{1rck_A,0.6944}|Ribonuclease U2{3ahs_C,0.686}|RIBONUCLEASE T1 ISOZYME{1rn1_B,0.…	RNase T1{d1i0va_,0.7061}|RNase U2{d3agna_,0.6816}	CSEP0247|CSEP0025|CSEP0081|AVRPM2(BgtE-5845)_PDB_8OXI_A|CSEP0027|AVRA10_PDB_8OXK_A|AVRPM2(BgtE-5845)_PDB_8PHY_A|EpCSEP009|AVRA22_PDB_8OXJ_A|CSEP0128|BgtE-5843|BEC1054(CSEP0064)_PDB_6FMB_A|AVRPM2(BgtE-5845)|AVRA13(CSEP0372)|BgtE-20069a|AVRPM3D3|AVRA13(CSEP0372)_PDB_9FYC_B|CSEP087|BEC1054(CSEP0064)|Bgt_Bcg-6	NA
BgISR7-09336	DVYLPDGTNGFVCQLHFYPIDRVREEAKKVIELFFFGNYNRRFPASFEDTQLFNVKSDILLSWPIFPSGVPYSSKNPGKIRLVINIRGQIMGVVTKKPKVPNQKTSFERCNPVRRFFERDTDDQATLNERLTATYSTFGYHCGSKFFPESVVKWIKGPELSIYFQQRLSGKYKLCNLEKFTGDEFRGADLYWYPVHHKISHRAATGPPGKFRAVFDMSNSEFKGIINIEDRKEKCAPVRDLSSTSSHEIYRPSSLSNFERIQDSYWPQTCLGHKFKSKTILLYLEFALKNWVNALNGRKPYFPLVEDLVINLWLIRTPENHDNSFRHAFAIGHNTGLDRYSLYHAEVQKGVIEKFHPCLEFSRDIIRGLQENLAWPPSSGESYSPVH	Blumeria graminis f. sp. tritici ISR_7	Bgt ISR_7	Wheat	Monocot	80.1	0.83	1	Microbial ribonucleases{3.10.450.30,0.7434}	Guanyl-specific ribonuclease Po1{3who_A,0.7515}|RIBONUCLEASE MS{1rms_A,0.7434}|RIBONUCLEASE T1 ISOZYME{1rn1_B,0.7346}|RIBONUCLEASE T1{1lra_A,0.7278}|RNase T1{1tto_C,0.7218}|Guanyl-specific ribonuclease T1{1low_A,0.7181}|Ribonuclease U2{3ahs_C,0.6957}|Guanyl-specific ribonuclease T1 precursor{1q9e_C,0.6884}|PROTEIN (RIBONUCLEASE T1){1rhl_A,0.6876}	RNase T1{d1i0va_,0.7228}|RNase U2{d3agna_,0.6285}	CSEP0247|CSEP0025|CSEP0128|EpCSEP009|CSEP0081|BEC1054(CSEP0064)|AVRPM2(BgtE-5845)|AVRPM2(BgtE-5845)_PDB_8OXI_A|BEC5(CSEP0004)|CSEP087|BgtE-5843|AVRPM2(BgtE-5845)_PDB_8PHY_A|AVRA13(CSEP0372)_PDB_9FYC_B|Bgt_Bcg-7	NA
BgISR7-09337	DDILDSDMYLPDGMNGFVCDLEFYPIEHVREVAKRGIEIFLSEKKVGKFPKTFEDTRLFNVKSDILLSWPIMSSGAFYSRNPGKVRLIMNTRGQIMGIIMITSGRQQQRFRFNKCSPVRRSLEESNEEQILLNEYWSIAYASFGYSCGMDFFPVSMVNKILGRDAKIYYEQRLSGKHKLASLKEYKGDQFSGVNLYWYPMHQKISNTLTSGPPGKFRIVFDLSNGEFKGILNIEEGKKCVLVWNLSSIPPNKIYISSSNLNLERVPDSYWPQTCFGHKFKSKTIWLYLEFALKHWMQTFNEIEPKVTRTKQKLIHFWQVRPEEANNDSSDHIFAIGHNIKSDTYNLYLVETQKLRMGKYEQCLQFSSHEIRRLQKFIGDRHNSDESYSPGR	Blumeria graminis f. sp. tritici ISR_7	Bgt ISR_7	Wheat	Monocot	82.5	0.844	1	Microbial ribonucleases{3.10.450.30,0.7778}	RIBONUCLEASE T1{1lra_A,0.7916}|PROTEIN (RIBONUCLEASE T1){5hoh_D,0.7908}|GUANYL-SPECIFIC RIBONUCLEASE T1{1i3i_A,0.7884}|RNase T1{1tto_C,0.7825}|RIBONUCLEASE MS{1rms_A,0.7778}|RIBONUCLEASE T1 ISOZYME{1rn1_B,0.7688}|Guanyl-specific ribonuclease T1 precursor{1q9e_C,0.7595}|Guanyl-specific ribonuclease Po1{3who_A,0.7462}|Ribonuclease U2{3ahs_C,0.6812}|BgtE-5845_p{8oxi_A,0.6797}|AVRA22{8oxj_B,0.6776}|R…	RNase T1{d1i0va_,0.7833}|RNase U2{d3agna_,0.6865}	CSEP0247|CSEP0025|AVRA10_PDB_8OXK_A|CSEP0128|AVRPM2(BgtE-5845)_PDB_8OXI_A|AVRA22_PDB_8OXJ_A|CSEP0027|CSEP0081|AVRPM2(BgtE-5845)_PDB_8PHY_A|AVRPM2(BgtE-5845)|CSEP0105|AVRA13(CSEP0372)|BgtE-5843|AVRPM3D3|BEC1011(CSEP0264)|BEC1054(CSEP0064)_PDB_6FMB_A|BEC1054(CSEP0064)|AVRA13(CSEP0372)_PDB_9FYC_B|CSEP080|SVRPM3A1/F1|BEC5(CSEP0004)|Bgt_Bcg-7	NA
BgISR7-09365	IDRPYSDMYLPDGTNGFVCGINYFTIEYARQVANVIVDTIFFENHFQKYPKIFEDTHLFNVKSDILLSWPAKPDGRDYINGNPGKFRLIINIRGQIMGMVIIDYSNLNKNVSFEKCKPVHSSIAEDNIQSRLLDECWRIAFPRYGFNCGAKYLPLSTVKSGNDIVSNYYFQNALKAQVNPSYFEKYEGDQFIGDDLRVYPLHRTSTIKAKSGPLNQFRAVFELKDGEFKGIINLKDEEAKCVSIWDLSSSSSETIYSPSSILHMERVLDKYWPKACFGYWFKYKTIWLFIEFALKDWSANWGGRILNFPIVEQNGSLFWPVRIPETHIKNFAHPFAIGYDKNLNSYGLYQARVHDGILSNFRKCLDLPLDDIHRLQGKLSPAT	Blumeria graminis f. sp. tritici ISR_7	Bgt ISR_7	Wheat	Monocot	82.6	0.849	1	Microbial ribonucleases{3.10.450.30,0.7793}	RIBONUCLEASE MS{1rms_A,0.7793}|Guanyl-specific ribonuclease Po1{3who_A,0.7715}|GUANYL-SPECIFIC RIBONUCLEASE T1{1i3f_A,0.7695}|Guanyl-specific ribonuclease T1 precursor{1q9e_C,0.764}|RIBONUCLEASE T1 ISOZYME{1rn1_A,0.7608}|RIBONUCLEASE T1{5bir_B,0.7521}|PROTEIN (RIBONUCLEASE T1){1rhl_A,0.7271}|RNase T1{1tto_C,0.7214}|Ribonuclease U2{3ahs_C,0.6968}	RNase T1{d1i0va_,0.7236}|RNase U2{d3agna_,0.6515}	CSEP0025|CSEP0247|CSEP0081|AVRA22_PDB_8OXJ_A|EpCSEP009|AVRPM2(BgtE-5845)|AVRPM2(BgtE-5845)_PDB_8OXI_A|CSEP0128|BgtE-5843|AVRPM2(BgtE-5845)_PDB_8PHY_A|BEC1011(CSEP0264)|CSEP087|BEC5(CSEP0004)|Bgt_Bcg-6	NA
BgISR7-09368	IDRPYSDMYLPDGTNGFVCGTEFLPIDTAREETNAIMKAFYEEKRFQTFPRLFEESHLFNVKSEILLSWPARLQPNQGLGNPGKTRLIINIRGQIMGMVIIKTQQHNHQLSFEKCSPVRSSIAGGNIESRHLDEFRSIAFPIFGFHCGSKYFPLSVVKSGNDLDSNYYFQNVLDAKFRRNEFVEYSGDQFIGSDLRIYPLHHSSSNKAVFGSHGNFRVVFDMTNREFKGIINIKDNEVKCVTVWDLSSASPDTIYEPTSILHMEDTSNVYWPETCVGHRFKYKTIWLFIEFALKKWPANRNRKKLSFPIIKQNGLRFWPVRIPETKTRSFTYAFAIGYDTVLNTYGMYEAIIRDGILSKYELCLDLPIDDIRSLEKKLSQVL	Blumeria graminis f. sp. tritici ISR_7	Bgt ISR_7	Wheat	Monocot	80.6	0.834	1	Microbial ribonucleases{3.10.450.30,0.7078}	PROTEIN (RIBONUCLEASE T1){1ch0_C,0.7013}|Guanyl-specific ribonuclease T1{3syu_A,0.7013}|Guanyl-specific ribonuclease Po1{3who_A,0.7001}|RIBONUCLEASE T1{5bir_B,0.6938}|RIBONUCLEASE F1{1rck_A,0.6871}	RNase T1{d1i0va_,0.6961}|RNase U2{d3agna_,0.6513}	CSEP0025|CSEP0247|CSEP0128|CSEP0027|EpCSEP009|Bcg1|BEC1054(CSEP0064)|Bgt_Bcg-7|BEC1054(CSEP0064)_PDB_6FMB_A|CSEP0105|Bgt_Bcg-6	NA
BgISR7-09369	IDRPYSDMYLPDGTNGFVCGIDYFSIDYARQVTSIIMESFFYGRYFQKYPKLFEDVHLFNVKSDIFLSWPAKSSGKAYTNGNPGKFRLIINTRGQIMGMVMIDIKNHNNPVSFEKCKPVHSSIAEDNMESRLLDECWRIAFPRYRFNCGSRYFPLSTVKSGNDLDSNYYFQNALEDKDKFTYFEKYKGDQFIGSDLRIYPLHYSSVSKLGSGPYGRFRAVFDMTNREFKGIISLKDEEAKCVPVWDLSSASPDTIYRPSSIFNMERMPDINWPKTCAGRSFKYKTIWLFIEFALKDWSANWGGRELNFPIVEQNGLNFWPVRIPETKNNNSAHAFAIGYDTKKDIYGLYQADLRNGALSNFQQCLDLPLHKIRSLQGKLRLATQV	Blumeria graminis f. sp. tritici ISR_7	Bgt ISR_7	Wheat	Monocot	80.6	0.841	1	Microbial ribonucleases{3.10.450.30,0.7607}	Guanyl-specific ribonuclease Po1{3who_A,0.7871}|RIBONUCLEASE MS{1rms_A,0.7607}|RIBONUCLEASE T1 ISOZYME{1rn1_B,0.7559}|RIBONUCLEASE T1{5bir_B,0.7487}|PROTEIN (RIBONUCLEASE T1){2hoh_D,0.7472}|GUANYL-SPECIFIC RIBONUCLEASE T1{1i3f_A,0.7403}|RNase T1{1tto_C,0.7353}|Guanyl-specific ribonuclease T1 precursor{1q9e_C,0.7126}|Ribonuclease U2{3ahs_C,0.7033}	RNase T1{d1i0va_,0.7479}|RNase U2{d3agna_,0.665}|Restrictocin{d1aqza_,0.5053}	CSEP0025|CSEP0247|AVRA22_PDB_8OXJ_A|EpCSEP009|CSEP0081|AVRPM2(BgtE-5845)_PDB_8OXI_A|CSEP0105|CSEP0128|AVRPM2(BgtE-5845)_PDB_8PHY_A|BEC1054(CSEP0064)|AVRPM3D3|CSEP087|BEC5(CSEP0004)|BgtE-5843|BEC1018(CSEP0135)	NA
BgISR7-09375	EDISYSDIYLPAGTNGFVCQLNFYPIEHVREAVERAFRSFFFEKLYRKFPKLFEDTQLFDVKPDILLSWPILFREIFYDNRNVGKVRLVFNTRGQIMGLVMIKPKETGQKISFERCNPVRKSLEEDNAEKSSLNQWWNLVHPAFGYKCGLKFFPESSVNKLKEPDWIASFPKRRSRSKKAIDKKYTGDEFSGDDLYWYPVHHKLSRDPASGSPGVFRAVFDMSNHEFKGIINTINRNEKCVTVWDLSSIRSENIYTPSSVLNLERIKDSYWPETCFGHRILSKTIWLYLEFALKDWESAFYGRNPNFPILKKKVIRLWPIRTPENHDNSFKNMFAIGYHTELDSYSLYHSKIKNNFFSGFSPCFEFSLSTIRNLRKHLAEPHGHGESSFLVY	Blumeria graminis f. sp. tritici ISR_7	Bgt ISR_7	Wheat	Monocot	81.6	0.846	1	Microbial ribonucleases{3.10.450.30,0.7597}	RIBONUCLEASE T1{1bir_B,0.766}|PROTEIN (RIBONUCLEASE T1){1rhl_A,0.7649}|GUANYL-SPECIFIC RIBONUCLEASE T1{1i3f_A,0.7642}|RIBONUCLEASE MS{1rms_A,0.7597}|RNase T1{1tto_C,0.7401}|RIBONUCLEASE T1 ISOZYME{1trp_B,0.7275}|Guanyl-specific ribonuclease T1 precursor{1q9e_C,0.7016}|Guanyl-specific ribonuclease Po1{3who_A,0.5976}	RNase T1{d1i0va_,0.763}|RNase U2{d3agna_,0.6456}|Restrictocin{d1aqza_,0.5046}	CSEP0247|CSEP0025|CSEP0128|CSEP0027|AVRPM2(BgtE-5845)_PDB_8PHY_A|CSEP0081|BEC1054(CSEP0064)|BEC5(CSEP0004)|EpCSEP009|CSEP087|BEC1054(CSEP0064)_PDB_6FMB_A|BgtE-20069a|Bgt_Bcg-7|CSEP0105|Bcg1|SVRPM3A1/F1	NA
CHVD042201-02266	ADIPYSDMYLPGETNGFVCETDNFTIDHLREVVKRIMELTFFEKYYQKFPKLFEDTHLFNVKSDILLSWPVLPNQKFHRLGNPGRIRLIINIRGQIMGMVIVNPKERKKKVTFEKCNPVRRFIEEASNELQISDENLGMSRPVLGFKCGLKVVPWSNIDRITEFFSDDSFRKRLKEKNYLANLKKYTGDDFVGVDLYYFPVHKKLSNRITFVTTSQFWLVFDMSNNKFKGIVNLHDRNDKCVALWDLSSTSSDNIYVPSSILNLDRMPDKYWPETCSGHKIKSKTIWLYLEFALKNWKSRLHGRQLNFPLVKNRIIKLWPMRFPETDDNRLYHGFAIGHDTSLETYHLYHAQIRDGIFINLEPCLDFSHEIIHHLQKILLPATDF	Blumeria graminis f. sp. tritici CHVD042201	Bgt CHVD042201	Wheat	Monocot	79.9	0.829	1	Microbial ribonucleases{3.10.450.30,0.7583}	RIBONUCLEASE MS{1rms_A,0.7583}|Guanyl-specific ribonuclease Po1{3who_A,0.7467}|RIBONUCLEASE T1 ISOZYME{1rn1_B,0.7402}|RIBONUCLEASE T1{5bir_B,0.7386}|GUANYL-SPECIFIC RIBONUCLEASE T1{1i3f_A,0.7383}|PROTEIN (RIBONUCLEASE T1){2hoh_D,0.7378}|Guanyl-specific ribonuclease T1 precursor{1q9e_C,0.6939}|RNase T1{1tto_C,0.6906}	RNase T1{d1i0va_,0.7318}|RNase U2{d3agna_,0.6146}	CSEP0247|CSEP0025|CSEP0081|AVRA22_PDB_8OXJ_A|CSEP0128|CSEP0027|AVRPM2(BgtE-5845)_PDB_8PHY_A|AVRPM2(BgtE-5845)_PDB_8OXI_A|EpCSEP009|AVRA13(CSEP0372)_PDB_9FYC_B|AVRA13(CSEP0372)|BgtE-5843|BEC1054(CSEP0064)|AVRPM2(BgtE-5845)|CSEP087|BEC5(CSEP0004)|CSEP0105	NA
CHVD042201-02547	TISEPIAGYLCANKIIWFQDVANAAQIAYNHFRQHIERGQFPAFFTEGHLFGLNNNFLLSWPVCLNWNRNLSGSAGKARVVINTDGFIVGVVRINFSITPPGFTIPQKCEPIYHFLEADQYLSDSKNDRLSLRYKWIGYTCNSDFKSKESFDHTLKIIQQFTPKTRRKKSISPYVGNLYTGRGLYKCPIRNLNSHTGKFWIVFRPGFTFMGVITNKDTEKKCMKTWSIKTTEANTYNTPSINPDDTMEQHNYIDLSCNGHWLSMSYVVNFISLAEENLHQIKDGNVRGYPIVQDSDLFLWPISVPERQVAIARYVFAVGFHERSQYLGNHENGYIYTGLYISDKNADDKRFKVCL	Blumeria graminis f. sp. tritici CHVD042201	Bgt CHVD042201	Wheat	Monocot	67.6	0.702	1	Microbial ribonucleases{3.10.450.30,0.6783}	RIBONUCLEASE MS{1rms_A,0.6783}|Guanyl-specific ribonuclease Po1{3who_A,0.661}|PROTEIN (RIBONUCLEASE T1){2hoh_D,0.6466}|RIBONUCLEASE T1 ISOZYME{1rn1_A,0.6445}|GUANYL-SPECIFIC RIBONUCLEASE T1{1fzu_A,0.6367}|RIBONUCLEASE T1{5bir_B,0.6363}|RNase T1{1tto_C,0.626}|AVRA22{8oxj_B,0.626}|CSEP0141 putative effector protein{8oxk_A,0.623}|Guanyl-specific ribonuclease T1 precursor{1q9e_C,0.6216}|BgtE-5845_p{8…	RNase T1{d1i0va_,0.6383}|RNase U2{d3agna_,0.5703}	CSEP0025|CSEP0247|CSEP0128|AVRA10_PDB_8OXK_A|AVRA22_PDB_8OXJ_A|EpCSEP009|BEC1054(CSEP0064)|BEC1011(CSEP0264)|AVRPM2(BgtE-5845)|CSEP0081|AVRPM2(BgtE-5845)_PDB_8OXI_A|BgtE-5843|AVRPM2(BgtE-5845)_PDB_8PHY_A|AVRA13(CSEP0372)_PDB_9FYC_B|BEC1054(CSEP0064)_PDB_6FMB_A|SVRPM3A1/F1|Bgt_Bcg-6|Bgt_Bcg-7|BgtE-20069a|Bcg1	NA
CHVD042201-03600	TNVPYSDMYLPEGTNGFVCGMDLFTIDHLREVVNKVMESTFFEEYYHKYPTLFEDTHLFNVKSDILLSWPTMLNEKFFYSHAGKIRLIINTRGQIMGLLTVGPKNDAQKINFEKCYPVYRSLRGKDDERGIPYESTTKPRLGYSCGLRVILRSTVDKTMKIVSNDYLLRGMVRKDKPANLEKYTGDEFVGVDLYSFPIHRKTHSNTLLGTPGVLRIVFDIRDSKVKGIINIQDRKKKCVPVWDLSSTPSTSIYSPSSVLDLEIIEDNFWPETCFGHRIKAKTIWLYLEFAVRNWMSKLPGRKLNFPIVKQNIIQLWPMRIPETQDNKFNDVFAIGHHTRLGTYSLYYVNTRHGTLVKPRACLDFSHSIILHLQRIHGQVTEF	Blumeria graminis f. sp. tritici CHVD042201	Bgt CHVD042201	Wheat	Monocot	80.6	0.835	1	Microbial ribonucleases{3.10.450.30,0.6721}	PROTEIN (RIBONUCLEASE T1){5hoh_D,0.7615}|Guanyl-specific ribonuclease Po1{3who_A,0.7568}|AVRA22{8oxj_B,0.74}|Ribonuclease T1{7w05_A,0.7249}|GUANYL-SPECIFIC RIBONUCLEASE T1{1i3f_A,0.7112}|RIBONUCLEASE F1{1rck_A,0.6942}|RIBONUCLEASE T1 ISOZYME{1rn1_B,0.69}|Ribonuclease U2{3ahs_C,0.6721}	RNase T1{d1i0va_,0.6981}|RNase U2{d3agna_,0.6908}	CSEP0247|CSEP0025|CSEP0128|CSEP0081|AVRA10_PDB_8OXK_A|CSEP0027|AVRPM2(BgtE-5845)_PDB_8OXI_A|AVRPM2(BgtE-5845)_PDB_8PHY_A|AVRPM2(BgtE-5845)|BEC1054(CSEP0064)|AVRA22_PDB_8OXJ_A|AVRA13(CSEP0372)|AVRA13(CSEP0372)_PDB_9FYC_B|Bgt_Bcg-6|BgtE-5843|CSEP087|BEC1054(CSEP0064)_PDB_6FMB_A|SVRPM3A1/F1|Bgt_Bcg-7|CSEP0105|Bcg1|BEC5(CSEP0004)	NA
CHVD042201-03921	KKIPFSDFFLPLSIDGYLCGENLYNILSIRDAATKAHRSFLFESPPSKFPAYFEDWSTFSVVDEIFLTWPLILSDRSSSTIGRDRVVINSKGQIMGAITVDFDETVNSASNYKKCTPISFNPSPEENLSADLDLFWSKEYPTMGYGCGPYLLPNLEIDRLRIFISNRHLTRQVQYMRGTDQPREYTGNLFNGDKLLAYNPYKKNELGSASGQSMPCRIIFNLSEGIKGVIYGANLDTKCQKVFDISKLVYDPPQIPVTITDYEKMEEKNREYSCANEMLRLGLVLNFINFAKAQISRGLVDDGSQYPILQDSNLLLWPIRLPEKLNDNLPIIFAVGYSLNDKKFEVYYSLLLLDKYIKYTKC	Blumeria graminis f. sp. tritici CHVD042201	Bgt CHVD042201	Wheat	Monocot	78.8	0.811	1	Microbial ribonucleases{3.10.450.30,0.6816}	Guanyl-specific ribonuclease Po1{3who_A,0.6839}|RIBONUCLEASE MS{1rms_A,0.6816}|RIBONUCLEASE T1 ISOZYME{1rn1_B,0.6783}|RNase T1{1tto_C,0.672}|Guanyl-specific ribonuclease T1{1loy_A,0.6704}|RIBONUCLEASE T1{5bir_B,0.6703}|PROTEIN (RIBONUCLEASE T1){1ch0_C,0.6678}|AVRA22{8oxj_B,0.6638}|Guanyl-specific ribonuclease T1 precursor{1q9e_C,0.6605}|CSEP0141 putative effector protein{8oxk_A,0.6523}|RIBONUCLEA…	RNase T1{d1i0va_,0.6722}|RNase U2{d3agna_,0.6094}	CSEP0247|CSEP0025|EpCSEP009|CSEP0081|AVRA22_PDB_8OXJ_A|CSEP0128|AVRA10_PDB_8OXK_A|AVRPM2(BgtE-5845)_PDB_8PHY_A|AVRPM2(BgtE-5845)_PDB_8OXI_A|CSEP0027|AVRPM2(BgtE-5845)|BEC1011(CSEP0264)|BEC1054(CSEP0064)|CSEP087|AVRPM3D3|BEC1054(CSEP0064)_PDB_6FMB_A|CSEP0105|Bcg1|BgtE-5843|Bgt_Bcg-6|Bgt_Bcg-7	NA
CHVD042201-03922	TNVPFLDMNIPDGTTGFICDIHYFKISYLWSSAQGALTKFLRRSPYHQFPAFFEDAHAFGIADQLLLSWPLVISNKVYTTGVVGTYRVVINAFGQIIGVIAITQLNDVLQKPSFRKCAPVHVSDEQDQNNSISEDLIWDYVYPTKGYICDLKFLEISQVNYAQEMIVDPEFQRELRNTGYHKYVENYNGKLFTGSELQAFKIQKLDKYGKLNGKPGSFRMIFNLDQGFMGIIHVTDSERKCVKVWDLTESPHMTDNSSNSHVFDGKVPEKYTPYYCLRQVYKFEYIKLQANFFTSQLHTVSGKDEDMYPIVLGQNLILWPLRLPESNYRLNYNLAIGLNQSGGTFNIYYSRARGDFKIPEPCGIDFTI	Blumeria graminis f. sp. tritici CHVD042201	Bgt CHVD042201	Wheat	Monocot	80.6	0.82	1	Microbial ribonucleases{3.10.450.30,0.7574}	RIBONUCLEASE MS{1rms_A,0.7574}|AVRA22{8oxj_B,0.7449}|CSEP0141 putative effector protein{8oxk_A,0.7445}|Guanyl-specific ribonuclease Po1{3who_A,0.7267}|RIBONUCLEASE T1 ISOZYME{1rn1_B,0.7252}|RIBONUCLEASE T1{5bir_B,0.7249}|PROTEIN (RIBONUCLEASE T1){5hoh_D,0.7197}|GUANYL-SPECIFIC RIBONUCLEASE T1{1fzu_A,0.7183}|Guanyl-specific ribonuclease T1 precursor{1q9e_C,0.7183}|RNase T1{1tto_C,0.7152}|RIBONUCLE…	RNase T1{d1i0va_,0.7135}|RNase U2{d3agna_,0.6233}	CSEP0247|CSEP0025|CSEP0081|AVRA22_PDB_8OXJ_A|AVRA10_PDB_8OXK_A|BEC1011(CSEP0264)|EpCSEP009|CSEP0027|CSEP0128|AVRPM2(BgtE-5845)_PDB_8PHY_A|AVRPM2(BgtE-5845)|BEC1054(CSEP0064)|BgtE-5843|AVRPM2(BgtE-5845)_PDB_8OXI_A|BEC1054(CSEP0064)_PDB_6FMB_A|AVRA13(CSEP0372)|CSEP087|SVRPM3A1/F1|BEC5(CSEP0004)	NA
CHVD042201-03924	TSGLPDIFVPSTSGYLCSMTIFDIKFLKEEAGRAFKKFTHQSFQSDFPALFEDSYLFGKFDEILLAWPLSFPGVPYENRVPGNYRIIIDSNGEVIGVVTVIYPEKVLQQKEFRRCTPIHSFKDGKDDKAKLHTKQLERRFRFMGYSCNGEFLEERAFSKNLDLIRISNLNSKTRFTWAKKISRYDGKEFTGNNLLGFPLRKLDSSNKTNGPLDTHRIIFQRGKDNEILVKGVVSKSRNKSSPGKQCPKLWDLSPLLEITPDVSSPISRKIILANNDGTFTCAKQELNISTILLQVPVGMIQAEKTTKPSDEKYPILQNNALWLWPIRLPESYRWSLEKLFAIGYSLEFQVVGLFFTDNTDEKNPRFYECGKNELSLLAF	Blumeria graminis f. sp. tritici CHVD042201	Bgt CHVD042201	Wheat	Monocot	81.7	0.825	1	Microbial ribonucleases{3.10.450.30,0.6843}	PROTEIN (RIBONUCLEASE T1){2hoh_D,0.7048}|RIBONUCLEASE MS{1rms_A,0.6843}|AVRA22{8oxj_B,0.6765}|RIBONUCLEASE T1 ISOZYME{1rn1_A,0.6734}|RIBONUCLEASE T1{5bir_B,0.6676}|Guanyl-specific ribonuclease T1{1low_A,0.6516}|CSEP0141 putative effector protein{8oxk_A,0.6467}|RNase T1{1tto_C,0.6299}|Guanyl-specific ribonuclease T1 precursor{1q9e_C,0.626}	RNase T1{d1i0va_,0.6502}	CSEP0081|CSEP0247|CSEP0025|CSEP0128|AVRA22_PDB_8OXJ_A|CSEP0027|AVRA10_PDB_8OXK_A|EpCSEP009|BEC5(CSEP0004)|Bgt_Bcg-7	NA
CHVD042201-03925	TDVSVEAALPGKVNAYMCDTTFFSMKYLTQEAENAYRKFTHPSYNTRFPALFDDTLLFKLDTQILLSWPIKASRIPHKASSPDIYRLIINTDKDVIGVVSIIYQSDAQKGLKKGLKYHKCKPVYLSSRPTNEQSNFEILNSLQSFEFIGYLCDSTLIRKEAFVYTREIIEKYDPVSSIGSRKFISKFSRYTGKLSTRADLYQYPLRNLSTKGQPTGQVSGHRIIYHHDQKKKIVYDGVISKGPKEDFCAEVWYIIPLQDRTCENSLIKSQDDDLSGIDIMVPCGTQELSMTTIQLFQFFGQSQVRQVQSYNPRNYPILQEDIWLWPISLPETSLANSHFAFATAYDSSSNFIGIYHAPRIHGLVLTYKPCF	Blumeria graminis f. sp. tritici CHVD042201	Bgt CHVD042201	Wheat	Monocot	76.6	0.76	1	Microbial ribonucleases{3.10.450.30,0.6862}	RIBONUCLEASE MS{1rms_A,0.6862}|RIBONUCLEASE T1 ISOZYME{1rn1_B,0.6743}|RNase T1{1tto_C,0.6652}|PROTEIN (RIBONUCLEASE T1){1bvi_A,0.6644}|GUANYL-SPECIFIC RIBONUCLEASE T1{1fzu_A,0.6593}|RIBONUCLEASE T1{5bir_B,0.659}|AVRA22{8oxj_B,0.6133}|CSEP0141 putative effector protein{8oxk_A,0.5994}	RNase T1{d1i0va_,0.6661}|RNase U2{d3agna_,0.5042}	CSEP0247|CSEP0025|CSEP0128|AVRA22_PDB_8OXJ_A|AVRPM2(BgtE-5845)_PDB_8OXI_A|CSEP0081|AVRA10_PDB_8OXK_A|AVRPM2(BgtE-5845)_PDB_8PHY_A|BgtE-5843|CSEP087|BEC1054(CSEP0064)|CSEP0105|BEC1011(CSEP0264)|EpCSEP009|Bgt_Bcg-6|AVRPM2(BgtE-5845)|Bgt_Bcg-7|AVRA9(CSEP0174)	NA
CHVD042201-03926	YPEQGGNFHLISGFICDNRIIHMGDLREEADEAYARYLRRAFIDKYPALFEDFYLFSNEAQTLLSWPILESLTSTKSGPAGKYRLIIDVNKNVLGVVTKSSPKSETDQEEFTTCEPIHLFSDKNDNISKLWIQYLDNYYKTLGFICDGEFLDEKAYLYTVNMIKKYGPGNGKKAASTPTKFSSFTDKHDPNLTLYGYPLRKLNTKGHPSGPVKTHRVIFYLQEDKEVVIKAVVSSGHDDKRCSKVWSLLPPRTTRKSSSAIIRAVKLMDNYHFKCKNMYIKASTLQLQVNFARDQVRYATFPDGINYPILQNESLRLWPLRLPESSTWNFEYVYAIGFDSNSEFQGIFYALNIGTGNPIYNACHKT	Blumeria graminis f. sp. tritici CHVD042201	Bgt CHVD042201	Wheat	Monocot	81.1	0.814	1	Microbial ribonucleases{3.10.450.30,0.7582}	RIBONUCLEASE MS{1rms_A,0.7582}|RIBONUCLEASE T1 ISOZYME{1rn1_B,0.729}|PROTEIN (RIBONUCLEASE T1){2hoh_D,0.7144}|RIBONUCLEASE T1{5bir_B,0.7137}|Guanyl-specific ribonuclease Po1{3who_A,0.711}|RNase T1{1tto_C,0.7067}|Guanyl-specific ribonuclease T1 precursor{1q9e_C,0.7062}|Guanyl-specific ribonuclease T1{1low_A,0.7061}|AVRA22{8oxj_B,0.6368}|RIBONUCLEASE F1{1rck_A,0.6366}|CSEP0141 putative effector pro…	RNase T1{d1i0va_,0.7061}|RNase U2{d3agna_,0.5596}	CSEP0081|CSEP0247|CSEP0128|CSEP0025|AVRA22_PDB_8OXJ_A|BEC1054(CSEP0064)|EpCSEP009|AVRPM2(BgtE-5845)_PDB_8PHY_A|AVRA10_PDB_8OXK_A|AVRA13(CSEP0372)|CSEP0105|Bgt_Bcg-7|Bcg1|Bgt_Bcg-6|SVRPM3A1/F1|AVRPM3D3|CSEP087	NA
CHVD042201-09137	IDTPYSDMYLPDGADGFVCENIFFSIEYARQATNKMIDTFFYEKYFQRFPKLFEDTRLFNVRSDILLSWPAKPNENFFTCGNPGKFRLISNIRGQIMGMVIINSKQHNNEVSFGKCKPVRSSNIEGNTEGNIESRLLDEYWSLAYPRFGYKCGSKYFPLSMIKSGNDIDTNYYFQSALEAKDRAICFEEYRGDQFIGDDLRLYPLHYSSSSKPGSGSQGHCRVVFDMKSRQFKGIINLKDKEAKCAIVWDLSSASSDTIYSPFSVLNMERMSEMFWPETCFGHRFKYKTIWLYIEFALKQWSTNKGGKVFNFPIVKEDGLRFWPVRTPETHANSLMNAFAIGHDTNVNVYGLYRAEVRDGILRKFQLCLNLPLHDIRRLQRKVSPGTSL	Blumeria graminis f. sp. tritici CHVD042201	Bgt CHVD042201	Wheat	Monocot	79.6	0.827	1	Microbial ribonucleases{3.10.450.30,0.7816}	RIBONUCLEASE MS{1rms_A,0.7816}|Guanyl-specific ribonuclease Po1{3who_A,0.7707}|RIBONUCLEASE T1{1lra_A,0.7421}|Guanyl-specific ribonuclease T1 precursor{1q9e_C,0.7352}|RIBONUCLEASE T1 ISOZYME{1rn1_B,0.7336}|PROTEIN (RIBONUCLEASE T1){1ch0_C,0.7334}|Guanyl-specific ribonuclease T1{1low_A,0.7214}|RNase T1{1tto_C,0.7213}|CSEP0141 putative effector protein{8oxk_A,0.7026}	RNase T1{d1i0va_,0.7352}|RNase U2{d3agna_,0.6625}	CSEP0025|CSEP0247|CSEP0081|AVRA10_PDB_8OXK_A|AVRA22_PDB_8OXJ_A|EpCSEP009|AVRPM2(BgtE-5845)_PDB_8OXI_A|AVRPM2(BgtE-5845)|CSEP0128|CSEP0027|BgtE-5843|AVRPM3D3|AVRA13(CSEP0372)|CSEP0105|BEC5(CSEP0004)|CSEP087	NA
CHVD042201-09142	IDTPYSDMYLPDRTNGFLCQKDLIAIDHVRDIAKKAFKSLFFDNRFQRFPKLFEDTHLFNVRTDIFFSWPAKPDGKLYISGNPGKLRLIINIRGQIMGMVIINSKQHNSQVSIEKCKPVRSSNTEGNNESRILDEYWSLACPILGYKCGLKYIPKSMIKSGDDSNSNYYFQNALKANIRPDTFGKYSGN	Blumeria graminis f. sp. tritici CHVD042201	Bgt CHVD042201	Wheat	Monocot	78.7	0.728	1	Microbial ribonucleases{3.10.450.30,0.8095}	RIBONUCLEASE MS{1rms_A,0.8095}|AVRA22{8oxj_B,0.7779}|RIBONUCLEASE T1 ISOZYME{1rn1_B,0.7716}|GUANYL-SPECIFIC RIBONUCLEASE T1{1fzu_A,0.7647}|RIBONUCLEASE T1{1lra_A,0.7639}|PROTEIN (RIBONUCLEASE T1){1rhl_A,0.7618}|Guanyl-specific ribonuclease T1 precursor{1q9e_C,0.7607}|RNase T1{1tto_C,0.7604}|BgtE-5845_p{8oxi_A,0.7182}|CSEP0141 putative effector protein{8oxk_A,0.7129}|RIBONUCLEASE F1{1rck_A,0.7109}…	RNase T1{d1i0va_,0.7631}|RNase U2{d3agna_,0.6883}	AVRA22_PDB_8OXJ_A|CSEP0081|CSEP0128|AVRPM2(BgtE-5845)_PDB_8OXI_A|EpCSEP009|AVRPM2(BgtE-5845)|BgtE-5843|CSEP0027|AVRA10_PDB_8OXK_A|BgtE-20069a|AVRPM3D3|AVRA13(CSEP0372)|CSEP0105|CSEP087|Bcg1|AVRA9(CSEP0174)	NA
CHVD042201-09152	DVYLPDGTNGFVCNLDFYPIDHVRVVAQHAIESFFSEYHFRRFPKLFEDSQLFNVKSDILLSWPTMPGLNFYDNRNKGKVRLVVNTRGQIMGMVLIKPEDSNKEVSFERCNPVRKSLEEDNREKTSLNEYWDLVHPTIGYNCGLIFFPESTISRVKNLSSKIYSKKNPNRSRTSALLKKFTGHEFSGVDLHMYPVYHKRSYKVVFGSSAKYRAVFDMSNREFKGIINIENRKEKCASVWDLSSTLSHETYRPFSTLNLEGMQHSYWPQTCLGHKFKSKTIWLTLEFALNHLMTVLNDRSPSLPFVRKKLLHLWLMRTPESHHNYLNDAYAIGYHTIDETYSLYHTKIQDSVLGNFQPCLQSDDDTIRRIQKDRIKIHNY	Blumeria graminis f. sp. tritici CHVD042201	Bgt CHVD042201	Wheat	Monocot	78.9	0.82	1	Microbial ribonucleases{3.10.450.30,0.788}	RIBONUCLEASE MS{1rms_A,0.788}|Guanyl-specific ribonuclease Po1{3who_A,0.7581}|GUANYL-SPECIFIC RIBONUCLEASE T1{1i3f_A,0.7373}|RIBONUCLEASE T1 ISOZYME{1rn1_B,0.7356}|AVRA22{8oxj_B,0.7331}|CSEP0141 putative effector protein{8oxk_A,0.7305}|RIBONUCLEASE T1{5bir_B,0.7283}|RNase T1{1tto_C,0.7232}|Guanyl-specific ribonuclease T1 precursor{1q9e_C,0.7226}|PROTEIN (RIBONUCLEASE T1){1ch0_C,0.7211}|Ribonuclea…	RNase T1{d1i0va_,0.7264}|RNase U2{d3agna_,0.7044}	CSEP0247|CSEP0025|CSEP0081|AVRA22_PDB_8OXJ_A|AVRA10_PDB_8OXK_A|CSEP0128|EpCSEP009|AVRPM2(BgtE-5845)_PDB_8OXI_A|AVRPM2(BgtE-5845)_PDB_8PHY_A|BgtE-5843|AVRA13(CSEP0372)|AVRPM3D3|BEC1054(CSEP0064)|AVRPM2(BgtE-5845)|Bgt_Bcg-6|CSEP0105|CSEP087|Bgt_Bcg-7|BgtE-20069a|SVRPM3A1/F1|BEC1011(CSEP0264)	NA
CHVD042201-09153	DVYLPDGTNGFVCQLHFYPIDRVREEAKKVIELFFFGNYNRRFPASFEDTQLFNVKSDILLSWPIFPSGIPYSSKNPGKIRLVINIRGQLMGVVTKKPKVPNQKTSFERCNPVRRFFERDTDDQATLNERLTATYSTFGYHCGSKFFPESVVKWIKGPELSIYFQQRLSGKYKLCNLEKFTGDEFRGADLYWYPVHHKISHRAATGPPGKFRAVFDMSNSEFKGIINIEDRKEKCAPVRDLSSTSSHEIYRPSSLSNFERIQDSYWPQTCLGHKFKSKTILLYLEFALKNWVNALNGRKPYFPLVEDLVINLWLIRTPENHDNSFRHAFAIGHNTGLDRYSLYHAEVQKGIIEKFHPCLEFSRDIIRGLQENLAWPPSSGESYSPVH	Blumeria graminis f. sp. tritici CHVD042201	Bgt CHVD042201	Wheat	Monocot	79.9	0.825	1	Microbial ribonucleases{3.10.450.30,0.7443}	Guanyl-specific ribonuclease Po1{3who_A,0.7455}|RIBONUCLEASE MS{1rms_A,0.7443}|RIBONUCLEASE T1 ISOZYME{1rn1_B,0.7315}|RIBONUCLEASE T1{5bir_B,0.7294}|PROTEIN (RIBONUCLEASE T1){2hoh_D,0.729}|Guanyl-specific ribonuclease T1{1low_A,0.7202}|RNase T1{1tto_C,0.7165}|Guanyl-specific ribonuclease T1 precursor{1q9e_C,0.6969}|Ribonuclease U2{3ahs_C,0.69}	RNase T1{d1i0va_,0.7196}|RNase U2{d3agna_,0.585}	CSEP0247|CSEP0025|CSEP0128|AVRPM2(BgtE-5845)|AVRA13(CSEP0372)|BEC5(CSEP0004)|CSEP0081|BEC1054(CSEP0064)|AVRPM2(BgtE-5845)_PDB_8OXI_A|BgtE-5843|CSEP087|Bgt_Bcg-6|BEC1011(CSEP0264)|CSEP0105	NA
CHVD042201-09154	DDILDSDMYLPDGMNGFVCDLEFYPIEHVREVAKRGIEIFLSEKKVGKFPKTFEDTRLFNVKSDILLSWPIMSSGAFYSRNPGKVRLIMNTRGQIMGIIMITSGRQQQRFRFNKCSPVRRSLEESNEEQILLNEYWSIAYASFGYSCGMDFFPVSMVNKILGRDAKIYYEQRLSGKHKLASLKEYKGDQFSGVNLYWYPMHQKISNTLTSGPPGKFRIVFDLSNGEFKGILNIEEGKKCVLVWNLSSIPPNKIYISSSNLNLERVPDSYWPQTCFGHKFKSKTIWLYLEFALKHWMQTFNEIEPKVTRTKQKLIHFWQVRPEEANNDSSDHIFAIGHNIKSDTYNLYLVETQKLRMGKYEQCLQFSSHEIRRLQKFIGDRHNSDESYSPGR	Blumeria graminis f. sp. tritici CHVD042201	Bgt CHVD042201	Wheat	Monocot	82.5	0.843	1	Microbial ribonucleases{3.10.450.30,0.7776}	RIBONUCLEASE T1{1lra_A,0.7914}|PROTEIN (RIBONUCLEASE T1){5hoh_D,0.7906}|GUANYL-SPECIFIC RIBONUCLEASE T1{1i3i_A,0.7882}|RNase T1{1tto_C,0.7823}|RIBONUCLEASE MS{1rms_A,0.7776}|RIBONUCLEASE T1 ISOZYME{1rn1_B,0.7686}|Guanyl-specific ribonuclease T1 precursor{1q9e_C,0.7592}|Guanyl-specific ribonuclease Po1{3who_A,0.7463}|Ribonuclease U2{3ahs_C,0.6813}|BgtE-5845_p{8oxi_A,0.6799}|AVRA22{8oxj_B,0.6773}|R…	RNase T1{d1i0va_,0.7832}|RNase U2{d3agna_,0.6863}	CSEP0247|CSEP0025|AVRA10_PDB_8OXK_A|CSEP0128|AVRPM2(BgtE-5845)_PDB_8OXI_A|AVRA22_PDB_8OXJ_A|CSEP0027|CSEP0081|AVRPM2(BgtE-5845)_PDB_8PHY_A|AVRPM2(BgtE-5845)|CSEP0105|AVRA13(CSEP0372)|BgtE-5843|AVRPM3D3|BEC1011(CSEP0264)|BEC1054(CSEP0064)_PDB_6FMB_A|BEC1054(CSEP0064)|AVRA13(CSEP0372)_PDB_9FYC_B|CSEP080|SVRPM3A1/F1|BEC5(CSEP0004)|Bgt_Bcg-7	NA
CHVD042201-09171	TDIPYSDFHLPDGTNGFVCKMDIFTIDQVREVAKNAFESFYLGLSYRKFPKLFEDTHLFHEQAEILLSWPVVLSRSLYINGNPGKIRLVINIWGQIIGLVMVDFDIKSQEANHEKCSPVRNSVQEDNTQNSFWNELLSIASPTLGFSCGLNFFSVPTVDMVMNMIRNNKSRVRGGQKMNENYLVKYTGTDFKGVDLYSYPVRKSVRDNATSGLPGTFRIVFDANNYEFKGIINVQDSEIKFGTVWDLSSTKPHKFYSPSSVLNLGSNPDSYWPRTCFGHNFKSTAIWLYLEFVLKEWPSQMDGYKLNFPIVKKQVLRLWPIRIPETQISDLKHAFAIGYNSTLDAYGLYQAKINDGKLSNFQKCMDFTQDEMQLVRGVIDPSTQP	Blumeria graminis f. sp. tritici CHVD042201	Bgt CHVD042201	Wheat	Monocot	83.1	0.845	1	Microbial ribonucleases{3.10.450.30,0.7302}	PROTEIN (RIBONUCLEASE T1){2hoh_D,0.7792}|RIBONUCLEASE T1{1lra_A,0.7788}|GUANYL-SPECIFIC RIBONUCLEASE T1{1i3f_A,0.7767}|RNase T1{1tto_C,0.7758}|RIBONUCLEASE T1 ISOZYME{1rn1_B,0.7746}|Guanyl-specific ribonuclease Po1{3who_A,0.7565}|Guanyl-specific ribonuclease T1 precursor{1q9e_C,0.7356}|RIBONUCLEASE MS{1rms_A,0.7302}|Ribonuclease U2{3ahs_C,0.7102}|RIBONUCLEASE F1{1rck_A,0.689}	RNase T1{d1i0va_,0.7642}|RNase U2{d3agna_,0.6292}	CSEP0247|CSEP0025|CSEP0128|EpCSEP009|CSEP0027|AVRPM2(BgtE-5845)|AVRPM2(BgtE-5845)_PDB_8OXI_A|BEC1054(CSEP0064)|AVRPM2(BgtE-5845)_PDB_8PHY_A|CSEP0081|BgtE-5843|BEC1054(CSEP0064)_PDB_6FMB_A|SVRPM3A1/F1|AVRA9(CSEP0174)|BEC1011(CSEP0264)|CSEP0105	NA
CHVD042201-09185	IDRPYSDMYLPDGTDGIVCETKFFSIDYARQVARAVIGEFFFGKYFQNYPTLFEDRKLFNVKSDIFLSWPAKPRDTIFTGGNPGKFRLIVNIRGQIMGIVIKDINHHNNQVSFEKCKPVRRSIAEDNIESRLLDEFWRIAFPRYGFNCGSRYFPLSTVKSGNDLDSNNYFQNILEDKDKLTYFEKYKGDQFIGDNLRLYPLHHSSDSKLGSGPFGFFRVVFDKKDHDFKGIINLIDSEAKCVSVWDLSSPSPDTIYRPSSIFNMERMPDKDWPKTCAGRRFKYKTIWLYIEFALKDWSANWDGRELNFPIVEQNGLNFWPVRIPETNNKNYAHAFAIGHDTKKDVYGLYQADLRNGALINFQKCLDIPLREIRNLQGKLRLAKQL	Blumeria graminis f. sp. tritici CHVD042201	Bgt CHVD042201	Wheat	Monocot	80.4	0.836	1	Microbial ribonucleases{3.10.450.30,0.7493}	Guanyl-specific ribonuclease Po1{3who_A,0.7498}|RIBONUCLEASE MS{1rms_A,0.7493}|RIBONUCLEASE T1 ISOZYME{1rn1_B,0.7233}|RIBONUCLEASE T1{1lra_A,0.72}|Guanyl-specific ribonuclease T1{1loy_A,0.7126}|PROTEIN (RIBONUCLEASE T1){1ch0_C,0.7117}|Guanyl-specific ribonuclease T1 precursor{1q9e_C,0.7117}|RNase T1{1tto_C,0.7102}|Ribonuclease U2{3ahs_C,0.6886}	RNase T1{d1i0va_,0.7127}|RNase U2{d3agna_,0.6598}	CSEP0247|CSEP0025|EpCSEP009|CSEP0081|CSEP0128|AVRPM2(BgtE-5845)_PDB_8PHY_A|AVRA13(CSEP0372)|Bgt_Bcg-7|BgtE-5843|CSEP0105|Bcg1|BEC1011(CSEP0264)|SVRPM3A1/F1|CSEP087	NA
CHVD042201-09186	IDRPYSDMYLPDGTNGFVCGINYFTIEYARQVANVIVDTIFFENHFQKYPKIFEDTHLFNVKSDILLSWPAKPDGRDYINGNPGKFRLIINIRGQIMGMVIIDYSNLNKNVSFEKCKPVHSSIAEDNIQSRLLDECWRIAFPRYGFNCGAKYLPLSTVKSGNDIVSNYYFQNALKAQVNPSYFEKYEGDQFIGDDLRVYPLHRTSTIKAKSGPLNQFRAVFELKDGEFKGIINLKDEEAKCVSIWDLSSSSSETIYSPSSILHMERVLDKYWPKACFGYWFKYKTIWLFIEFALKDWSANWGGRILNFPIVEQNGSLFWPVRIPETHIKNFAHPFAIGYDKNLNSYGLYQARVHDGILSNFRKCLDLPLDDIHRLQGKLSPAT	Blumeria graminis f. sp. tritici CHVD042201	Bgt CHVD042201	Wheat	Monocot	82.6	0.849	1	Microbial ribonucleases{3.10.450.30,0.7793}	RIBONUCLEASE MS{1rms_A,0.7793}|Guanyl-specific ribonuclease Po1{3who_A,0.7715}|GUANYL-SPECIFIC RIBONUCLEASE T1{1i3f_A,0.7695}|Guanyl-specific ribonuclease T1 precursor{1q9e_C,0.764}|RIBONUCLEASE T1 ISOZYME{1rn1_A,0.7608}|RIBONUCLEASE T1{5bir_B,0.7521}|PROTEIN (RIBONUCLEASE T1){1rhl_A,0.7271}|RNase T1{1tto_C,0.7214}|Ribonuclease U2{3ahs_C,0.6968}	RNase T1{d1i0va_,0.7236}|RNase U2{d3agna_,0.6515}	CSEP0025|CSEP0247|CSEP0081|AVRA22_PDB_8OXJ_A|EpCSEP009|AVRPM2(BgtE-5845)|AVRPM2(BgtE-5845)_PDB_8OXI_A|CSEP0128|BgtE-5843|AVRPM2(BgtE-5845)_PDB_8PHY_A|BEC1011(CSEP0264)|CSEP087|BEC5(CSEP0004)|Bgt_Bcg-6	NA
CHVD042201-09189	IDRPYSDMYLPDGTNGFVCGTEFLPIDTAREETNAIMKAFYEEKRFQTFPRLFEESHLFNVKSEILLSWPARSSGKVYTKGNPGKTRLIINIRGQIMGMVIIKTQQHNYQLSFEKCSPVRSSIAGGNIESRHLDEFWSIAFPIFGFHCGSKYFPLSVVKSGNDLDSNYYFQNVLDAKFRRNEFVEYSGDQFIGSDLRIYPLHHSSSNKAVFGSQGNFRVVFDMTNREFKGIINIKDNEVKCVTVWDLSSASPDTIYEPTSILHMENTSNVYWPETCVGHRFKYKTIWLFIEFALKKWPANRNRKKLGFPIIKQNGLRFWPVRIPETKTRSFTYAFAIGYDTVLNTYGMYEAIIRDGILSKYELCLDLPIDDIRSLEKKLSQVL	Blumeria graminis f. sp. tritici CHVD042201	Bgt CHVD042201	Wheat	Monocot	80.4	0.837	1	Microbial ribonucleases{3.10.450.30,0.7062}	RIBONUCLEASE MS{1rms_A,0.785}|GUANYL-SPECIFIC RIBONUCLEASE T1{1i3f_A,0.78}|PROTEIN (RIBONUCLEASE T1){2hoh_D,0.7674}|RIBONUCLEASE T1 ISOZYME{1rn1_B,0.7482}|Guanyl-specific ribonuclease T1 precursor{1q9e_C,0.7453}|RIBONUCLEASE T1{5bir_B,0.7368}|RNase T1{1tto_C,0.7319}|Ribonuclease U2{3ahs_C,0.7062}|Guanyl-specific ribonuclease Po1{3who_A,0.6011}	RNase T1{d1i0va_,0.73}|RNase U2{d3agna_,0.6722}|Restrictocin{d1aqza_,0.5123}	CSEP0025|CSEP0247|CSEP0081|CSEP0027|CSEP0128|EpCSEP009|AVRPM2(BgtE-5845)_PDB_8OXI_A|AVRPM2(BgtE-5845)|AVRPM2(BgtE-5845)_PDB_8PHY_A|CSEP0105|BEC1011(CSEP0264)|BgtE-5843|CSEP087|Bgt_Bcg-7	NA
CHVD042201-09195	EDISYSDIYLPAGTNGFVCQLNFYPIEHVREAVERAFRSFFFEKLYRKFPKLFEDTQLFDVKPDILLSWPILFREIFYDNRNVGKVRLVFNTRGQIMGLVMIKPKETGQKISFERCNPVRKSLEEDNAEKSSLNQWWNLVHPAFGYKCGLKFFPESSVNKLKEPDWIASFPKRRSRSKKAIDKKYTGDEFSGDDLYWYPVHHKLSRDPASGSPGVFRAVFDMSNHEFKGIINTINRNEKCVTVWDLSSIRSENIYTPSSVLNLERIKDSYWPETCFGHRILSKTIWLYLEFALKDWESAFYGRNPNFPILKKKVIRLWPIRTPENHDNSFKNMFAIGYHTELDSYSLYHSKIKNNLFSGFSPCFEFSLSTIRNLRKHLAEPHGHGESSFLVY	Blumeria graminis f. sp. tritici CHVD042201	Bgt CHVD042201	Wheat	Monocot	82.3	0.853	1	Microbial ribonucleases{3.10.450.30,0.7412}	RIBONUCLEASE T1 ISOZYME{1rn1_B,0.7615}|RIBONUCLEASE T1{5bir_B,0.7535}|GUANYL-SPECIFIC RIBONUCLEASE T1{1fzu_A,0.7513}|RNase T1{1tto_C,0.7501}|PROTEIN (RIBONUCLEASE T1){3hoh_D,0.7471}|Guanyl-specific ribonuclease T1 precursor{1q9e_C,0.7453}|RIBONUCLEASE MS{1rms_A,0.7412}|Guanyl-specific ribonuclease Po1{3who_A,0.7268}	RNase T1{d1i0va_,0.75}|RNase U2{d3agna_,0.6359}|Restrictocin{d1aqza_,0.5261}	CSEP0247|CSEP0025|CSEP0081|AVRA22_PDB_8OXJ_A|AVRA10_PDB_8OXK_A|CSEP0128|AVRPM2(BgtE-5845)_PDB_8OXI_A|CSEP0027|AVRPM2(BgtE-5845)_PDB_8PHY_A|EpCSEP009|AVRPM2(BgtE-5845)|BgtE-5843|BEC1054(CSEP0064)|BEC1054(CSEP0064)_PDB_6FMB_A|CSEP0105|BEC1011(CSEP0264)|BgtE-20069a|CSEP087|Bgt_Bcg-6|Bgt_Bcg-7	NA
CCU74235.1	DNIPDSDMYLPDGTNGFVCDLDFYSIDHVREAAKKGVEAFFYKRKVDKFPKTFEDTQLYNVKSDILLSWPIISSGLFYYRTPGNSRLIINTRGQIMGIVVISFQKPSHKISYNKCIPVRRSLEENNKGQSLLNECWGLATPTFGYNCGSKFFPKSILDKMIGPDAIKNYQQRLSGRNKLSCLIKYTGDEFSGVDLYWYPLHQKLSDKRLAGPSSRFRVVFDISNSEFKGIIDVENRNKKCVTVWDVSSISSNNIYISSSTLNLDKVGDGHWPQTCFGHKLKSKIMWLYLEFALKYWMSTLNESNPNLPLTSQKFIYSWFIRPGETNKDSSNHVFAIAYNTKHNNYKLYLMKTRNVKVDVHNPCLEFSTDDIDRLRKHIGDKHNPEESLSIDR	Blumeria hordei DH14	Bh DH14	Barley	Monocot	78.5	0.817	1	Microbial ribonucleases{3.10.450.30,0.7718}	RIBONUCLEASE T1{5bir_B,0.7743}|PROTEIN (RIBONUCLEASE T1){2hoh_D,0.7728}|RIBONUCLEASE MS{1rms_A,0.7718}|GUANYL-SPECIFIC RIBONUCLEASE T1{1fzu_A,0.7706}|RIBONUCLEASE T1 ISOZYME{1rn1_B,0.7476}|RNase T1{1tto_C,0.738}|Guanyl-specific ribonuclease T1 precursor{1q9e_C,0.7157}|Ribonuclease U2{3ahs_C,0.6569}|RIBONUCLEASE F1{1rck_A,0.6431}|Guanyl-specific ribonuclease Po1{3who_A,0.6141}|BgtE-5845_p{8oxi_A,0…	RNase T1{d1i0va_,0.738}|RNase U2{d3agna_,0.6702}	CSEP0247|CSEP0025|CSEP0128|EpCSEP009|AVRA22_PDB_8OXJ_A|AVRA13(CSEP0372)|AVRPM2(BgtE-5845)|AVRPM3D3|CSEP0027|CSEP0081|BEC1054(CSEP0064)|BgtE-5843|BEC1054(CSEP0064)_PDB_6FMB_A|SVRPM3A1/F1|BEC1011(CSEP0264)|Bcg1|CSEP087|AVRPM2(BgtE-5845)_PDB_8OXI_A|AVRPM2(BgtE-5845)_PDB_8PHY_A|CSEP0105|Bgt_Bcg-7|Bgt_Bcg-6|AVRA13(CSEP0372)_PDB_9FYC_B	NA
CCU74257.1	DDIPYSDMYLPDGINGFVCDSEFHSIDHVREVAKKGVEAFFYTKRALTFPKAFEDTQLFNVKSDILLSWPIMSTRKFYHTSAGKSRLIINTRGQIIGIVVISFKRSAHRISYEKCIPVRRSLEEDNEEQTLLNECWGLANPSFGYSCGSKFFPKSLVDKMIGPNSTRYYQERLSGKHKISCLQKYTGDEFSGVDLYWYPMHQKPSYKYTSGPTGRFRFVFDMSNSEFKGIIDVGEGNKKCGTVWDVSSISLNNIYISSSTLNLDRFRDSYWPESCFGHKLKAKIIWLYLEFALKNWMSTLNGSHPNLPVENQNFKDFVLLRSEETYNESTYHVFAIDHNTQLNTYNLYLIKTRNFNMDVLKPCLQFSSNDIHLLQKHIEDKHNPEESLSLDYW	Blumeria hordei DH14	Bh DH14	Barley	Monocot	79	0.825	1	Microbial ribonucleases{3.10.450.30,0.7491}	RIBONUCLEASE T1{5bir_B,0.7743}|PROTEIN (RIBONUCLEASE T1){2hoh_D,0.7731}|GUANYL-SPECIFIC RIBONUCLEASE T1{1fzu_A,0.773}|RIBONUCLEASE MS{1rms_A,0.7491}|Guanyl-specific ribonuclease Po1{3who_A,0.7383}|CSEP0141 putative effector protein{8oxk_A,0.7278}|RIBONUCLEASE T1 ISOZYME{1rn1_B,0.7219}|RNase T1{1tto_C,0.7119}|AVRA22{8oxj_B,0.7053}|Guanyl-specific ribonuclease T1 precursor{1q9e_C,0.7004}|RIBONUCLEA…	RNase T1{d1i0va_,0.7114}|RNase U2{d3agna_,0.6718}|Restrictocin{d1aqza_,0.5074}	CSEP0247|CSEP0025|AVRA22_PDB_8OXJ_A|AVRA10_PDB_8OXK_A|CSEP0081|CSEP0128|CSEP0027|AVRA13(CSEP0372)|BEC1011(CSEP0264)|CSEP0105|AVRPM2(BgtE-5845)|BEC1054(CSEP0064)_PDB_6FMB_A|AVRPM3D3|BgtE-20069a|AVRPM2(BgtE-5845)_PDB_8OXI_A|BEC1054(CSEP0064)|BgtE-5843|AVRPM2(BgtE-5845)_PDB_8PHY_A|CSEP080|Bgt_Bcg-7	NA
CCU74465.1	DDIPDSDMYLPNGTNGFVCDSDFYSIDHVREAAKKGLKAFFYRTRVIKFPKTFEDTQLFNVKSDILLSWPIMSSGLFYNRAPGRSRLIINTRGQIMGIVVISFEKPSHKIRYNKCIPVRRSLEENNEEQTLTNECWGLANPTFGYNCGSNFFPKFKVDKMIGPGSTKYYQKRLSGKHKLSCLTKYTGDEFSGVDLYWFPLLQKLSDKCLTAPTSRFRVVLDISNSELKGIIDVEERNKKCVTVWDVSTFLSNNIYISSSTLNLDKVGDSHWPESCFGHKLKSKIIWLYLEFALKNWMSTLRGGNPHLPFTSQKFIYSWLIRPEESKKDSSNHVFALVYNAKHNSYKLYLMKTRNIKVDVPNSCLEFSTDVIDSLRKHIGDKHNPEESLSLDR	Blumeria hordei DH14	Bh DH14	Barley	Monocot	80.4	0.831	1	Microbial ribonucleases{3.10.450.30,0.7569}	PROTEIN (RIBONUCLEASE T1){2hoh_D,0.7687}|RIBONUCLEASE MS{1rms_A,0.7569}|RIBONUCLEASE T1{1lra_A,0.7539}|GUANYL-SPECIFIC RIBONUCLEASE T1{1fzu_A,0.7539}|RIBONUCLEASE T1 ISOZYME{1rn1_B,0.7459}|RNase T1{1tto_C,0.7369}|Guanyl-specific ribonuclease T1 precursor{1q9e_C,0.7356}|CSEP0141 putative effector protein{8oxk_A,0.7178}|Guanyl-specific ribonuclease Po1{3who_A,0.7157}|RIBONUCLEASE F1{1rck_A,0.6629}|…	RNase T1{d1i0va_,0.7466}|RNase U2{d3agna_,0.6545}	CSEP0247|CSEP0025|AVRA10_PDB_8OXK_A|CSEP0128|EpCSEP009|AVRA13(CSEP0372)|BgtE-20069a|AVRA22_PDB_8OXJ_A|AVRPM2(BgtE-5845)_PDB_8OXI_A|CSEP0027|AVRPM3D3|CSEP0081|BgtE-5843|CSEP087|BEC1054(CSEP0064)_PDB_6FMB_A|BEC1054(CSEP0064)|AVRPM2(BgtE-5845)|AVRA13(CSEP0372)_PDB_9FYC_B|BEC1011(CSEP0264)|CSEP0105|AVRPM2(BgtE-5845)_PDB_8PHY_A|Bgt_Bcg-6|BEC5(CSEP0004)	NA
CCU75000.1	DDIPDSDMYLPHGTNGFVCDSDFYSIDHVREVAKKGVEAFFYTRRPLKFPKTFENTQLFNVKSDILLSWPIMSSGIFFTKNPGHSRLIINTRGQIMGIVVIYFEKPSHKISYNKCKPVRRSLEESNEEQILSSESRGQGNPTLGYNCGSKFFPKFKVDNMIGPESTKYYQKMLSGKYKHSCLTKYTGDEFSGVDLYWYPMQQKLSDTCPADLPCRYRVVFDLSNSEFKGIIDVKERNKKCVMVWDVSSISSNNIYISSSTLNLDSVRDRYWPESCFGHKLKEKIIWLYLEFALKYWMSTLNGSNPNLPLTSQESIHSWFIRPEETNKDSSDHVFTIVYNKKYNAYNLYLMNTRIKTLDALEPCLEFPAGIIRHLQKHIGNKHNPEESL	Blumeria hordei DH14	Bh DH14	Barley	Monocot	79.1	0.823	1	Microbial ribonucleases{3.10.450.30,0.7468}	PROTEIN (RIBONUCLEASE T1){2hoh_D,0.7677}|RIBONUCLEASE T1{1lra_A,0.7519}|RIBONUCLEASE MS{1rms_A,0.7468}|RIBONUCLEASE T1 ISOZYME{1rn1_B,0.7413}|GUANYL-SPECIFIC RIBONUCLEASE T1{1fzu_A,0.7311}|Guanyl-specific ribonuclease T1 precursor{1q9e_C,0.7298}|RNase T1{1tto_C,0.7292}|Guanyl-specific ribonuclease Po1{3who_A,0.7259}|AVRA22{8oxj_B,0.7246}|CSEP0141 putative effector protein{8oxk_A,0.7023}|Ribonucle…	RNase T1{d1i0va_,0.7377}|RNase U2{d3agna_,0.6786}	CSEP0247|CSEP0025|AVRA22_PDB_8OXJ_A|AVRA10_PDB_8OXK_A|CSEP0128|CSEP0081|CSEP0027|AVRPM2(BgtE-5845)|AVRA13(CSEP0372)|BEC1054(CSEP0064)|AVRA13(CSEP0372)_PDB_9FYC_B|AVRPM2(BgtE-5845)_PDB_8OXI_A|BEC1054(CSEP0064)_PDB_6FMB_A|BgtE-5843|CSEP0105|AVRPM2(BgtE-5845)_PDB_8PHY_A	NA
CCU75001.1	DDIPDSDIYLPHGTNGFVCDLDFYSIDHVREVAKKGVEAFFYTKRALKFPKTFENTQLFNVKSDILLSWPIMSSGLFYNKNPGHSRLIINTRGQIMGIVVISFEKPSHKIGYKKCVPVRRSLEESNETQILSNECWGLGYPTLGYNCGSTFFPKFKVDKMIGPESTKYYQKMLSGKYKHSCLTKYTGDEFSGVDLYWYPMHQKLSDKCSYDLPGRFRVVFDLSNSEFKGIIDVKERNKKCGTVWDVPPISSNNIYISSSTLNLDRVVDSYWPHSCFGHKLKSKIMWLYLEFALKYWMSTLNGSNPNFRRTSQESIHSWFIRPEETNKDSSNYVFAIVYNSKQNTYNLYVMNTRNAKLDVPNSCLEFSTDVIHRLQKDIGDKHNPYESLTLDR	Blumeria hordei DH14	Bh DH14	Barley	Monocot	81.2	0.843	1	Microbial ribonucleases{3.10.450.30,0.7742}	RIBONUCLEASE T1 ISOZYME{1rn1_B,0.7838}|RIBONUCLEASE T1{1lra_A,0.7759}|PROTEIN (RIBONUCLEASE T1){5hoh_D,0.7746}|GUANYL-SPECIFIC RIBONUCLEASE T1{1fzu_A,0.7743}|RIBONUCLEASE MS{1rms_A,0.7742}|RNase T1{1tto_C,0.7697}|Guanyl-specific ribonuclease T1 precursor{1q9e_C,0.7567}|Guanyl-specific ribonuclease Po1{3who_A,0.7412}|RIBONUCLEASE F1{1rck_A,0.6852}|Ribonuclease U2{3ahs_C,0.6756}	RNase T1{d1i0va_,0.7709}|RNase U2{d3agna_,0.6869}	CSEP0247|CSEP0025|CSEP0128|CSEP0027|BEC1054(CSEP0064)_PDB_6FMB_A|BEC1011(CSEP0264)|CSEP0081|AVRPM2(BgtE-5845)_PDB_8OXI_A|AVRA13(CSEP0372)|BgtE-20069a|AVRPM2(BgtE-5845)|BEC1054(CSEP0064)|AVRA13(CSEP0372)_PDB_9FYC_B|BgtE-5843|AVRPM2(BgtE-5845)_PDB_8PHY_A|BEC5(CSEP0004)	NA
CCU75002.1	DDIPYSDMYLPDGINGFGCDSDFYSIDHVREVAKKGVEAFFYRKRVEKYPKTFGDTQLFNVKSDILLSWPIMSSGLFYTKTPGNSRLIINTRGQIMGIVVISFEKPSHKIGYKKCVPVRRSLEENNEEQTMLNECWALANPTYGYNCGSKFIPQFKVDKMMGPNSSTYYKNRLDAKHKLSCVTRYTGDEFSGVDLYWFPLQHKLSRKCLAGPPSRFRVVLDMNNSEFKGIIDVEERNKKCVTVWDVSSISSNNIYISSSTLNLDRVGDRYWPESCFGHKLKSKIMWLYLEFALKYWMSNLNGSNPNLPLTNQKFIHSWLIRLEETNKDSSNYGFAIVYNTKHNTYNLYLMNTRNVKLDVPNSCLEFPTDLIHRLQEHIGDKHNREESLSIDG	Blumeria hordei DH14	Bh DH14	Barley	Monocot	81.1	0.838	1	Microbial ribonucleases{3.10.450.30,0.6798}	Guanyl-specific ribonuclease Po1{3who_A,0.7411}|RIBONUCLEASE MS{1rms_A,0.7345}|PROTEIN (RIBONUCLEASE T1){5hoh_D,0.7219}|RIBONUCLEASE T1{1lra_A,0.7213}|RIBONUCLEASE T1 ISOZYME{1rn1_B,0.7197}|Guanyl-specific ribonuclease T1 precursor{1q9e_C,0.7109}|GUANYL-SPECIFIC RIBONUCLEASE T1{1fzu_A,0.7089}|AVRA22{8oxj_B,0.7063}|RNase T1{1tto_C,0.7026}|CSEP0141 putative effector protein{8oxk_A,0.7022}|Ribonucle…	RNase T1{d1i0va_,0.7089}|RNase U2{d3agna_,0.651}	CSEP0247|CSEP0025|CSEP0081|AVRA22_PDB_8OXJ_A|AVRA10_PDB_8OXK_A|CSEP0027|CSEP0128|AVRPM3D3|AVRA13(CSEP0372)|BgtE-20069a|BEC1054(CSEP0064)|BEC1011(CSEP0264)|BgtE-5843|AVRPM2(BgtE-5845)_PDB_8OXI_A|AVRPM2(BgtE-5845)_PDB_8PHY_A|AVRPM2(BgtE-5845)|BEC1054(CSEP0064)_PDB_6FMB_A|Bgt_Bcg-6	NA
CCU75003.1	DDIPYSDMYLPDGINGFVCDSDFYSIDHVREVAKKGVEAFFCTKKPLKFPKTFEDTQLFNVKSDILLSWPIMSSGLFYNKTPGNSRLIINTRGQIMGIVVLSSKKPSHKISYDKCIPVRRSLEENNEEQTMLNECWGLANPTFGYNCGSNFFPNSK	Blumeria hordei DH14	Bh DH14	Barley	Monocot	84	0.799	1	Microbial ribonucleases{3.10.450.30,0.7894}	RIBONUCLEASE MS{1rms_A,0.7894}|GUANYL-SPECIFIC RIBONUCLEASE T1{1fzu_A,0.7782}|RIBONUCLEASE T1{5bir_B,0.7757}|PROTEIN (RIBONUCLEASE T1){1ch0_C,0.7652}|RIBONUCLEASE T1 ISOZYME{1rn1_B,0.7644}|RNase T1{1tto_C,0.7547}|Guanyl-specific ribonuclease T1 precursor{1q9e_C,0.7508}|AVRA22{8oxj_B,0.7267}|Guanyl-specific ribonuclease Po1{3who_A,0.7209}|CSEP0141 putative effector protein{8oxk_A,0.7107}|BgtE-5845…	RNase T1{d1i0va_,0.7561}|RNase U2{d3agna_,0.6675}	CSEP0081|BEC1054(CSEP0064)|AVRA22_PDB_8OXJ_A|CSEP0128|AVRA10_PDB_8OXK_A|AVRPM2(BgtE-5845)_PDB_8OXI_A|AVRPM2(BgtE-5845)|BgtE-5843|AVRPM2(BgtE-5845)_PDB_8PHY_A|CSEP0027|EpCSEP009|AVRPM3D3|AVRA13(CSEP0372)|CSEP0105|BEC1011(CSEP0264)|SVRPM3A1/F1|AVRA13(CSEP0372)_PDB_9FYC_B|Bgt_Bcg-6|BEC1054(CSEP0064)_PDB_6FMB_A|BEC5(CSEP0004)|Bgt_Bcg-7|AVRA9(CSEP0174)|Bcg1	NA
CCU75007.1	DDIPDSDMYLPDGTNGFVCDLDFYSIDHVREVAKNGVEAFFNRKRPLKFPKTFENTQLFNVKSDILLSWPIMSSGLFFKKNPGRSRLIINTRGQIMGIVVISFAKPSHKISYDKCIPVRRSLEGNNEEQSLSNESWGSSNPTLGYNCGLKFFPKSKVDKMIGPKSTKYYQQRLSGKHKLSCITKYTGDEFSGVDLYWYPIHKKLSDKCSSGPPRRFRVVFDLSNSEFKGIIDVEERNKKCVTVWDLSSISSNNIYISSSTLNLDKVGDSHWPETCFGHKLKSKIMWLYLEFALKYWMSTLNGNNPNLPQTSQEFIHSLLIRPEETNKDSSNHVFAIVYNTEHNTYNLHLMNTRNTKLDLSNPCLQFPTNFIHRLQKHIRGKHNPE	Blumeria hordei DH14	Bh DH14	Barley	Monocot	83.4	0.854	1	Microbial ribonucleases{3.10.450.30,0.6683}	RIBONUCLEASE T1{1lra_A,0.777}|PROTEIN (RIBONUCLEASE T1){2hoh_D,0.7768}|GUANYL-SPECIFIC RIBONUCLEASE T1{1fzu_A,0.7757}|RIBONUCLEASE T1 ISOZYME{1rn1_B,0.7721}|Guanyl-specific ribonuclease T1 precursor{1q9e_C,0.7288}|RNase T1{1tto_C,0.7286}|AVRA22{8oxj_B,0.7018}|CSEP0141 putative effector protein{8oxk_A,0.6941}|RIBONUCLEASE F1{1rck_A,0.6855}|RIBONUCLEASE MS{1rms_A,0.6688}|Ribonuclease U2{3ahs_C,0.66…	RNase T1{d1i0va_,0.7613}|RNase U2{d3agna_,0.6469}	CSEP0247|CSEP0025|AVRA22_PDB_8OXJ_A|CSEP0128|AVRA10_PDB_8OXK_A|BEC1054(CSEP0064)|CSEP0027|BgtE-20069a|AVRA13(CSEP0372)|AVRA13(CSEP0372)_PDB_9FYC_B|BgtE-5843|BEC1054(CSEP0064)_PDB_6FMB_A|CSEP0081|AVRPM2(BgtE-5845)|Bgt_Bcg-7|Bgt_Bcg-6|AVRPM2(BgtE-5845)_PDB_8OXI_A|AVRPM2(BgtE-5845)_PDB_8PHY_A|CSEP0105|BEC5(CSEP0004)	NA
CCU75010.1	DDIPYSDMYLPDGINGFVCDLEFHSIDHVREVAKKGVEAFFYRKRALKFPKTFEDTKLFNVKSDILLSWPIMSSRLFYTRTPGNSRLIINTRGQIMGIVVISFQKPSHKISYNKCIPVRRSLEENNEEQTLLNEYWGLANPTFGYSCGSKFFPKSIVDKILGPDWNTNYQQRLSRQHKLPSFKKYTGDEFTGVDLYWYPFQQGTSEKPCSGRPGKYRAVFDMSNGEIKGIINIKEKNEKCVTVWDVSSISSNNIYVSSSTLNLDRVRD	Blumeria hordei DH14	Bh DH14	Barley	Monocot	79.2	0.779	1	Microbial ribonucleases{3.10.450.30,0.784}	RIBONUCLEASE MS{1rms_A,0.784}|PROTEIN (RIBONUCLEASE T1){1rhl_A,0.7744}|RIBONUCLEASE T1 ISOZYME{1rn1_B,0.7739}|RIBONUCLEASE T1{5bir_B,0.7732}|Guanyl-specific ribonuclease T1 precursor{1q9e_C,0.7685}|RNase T1{1tto_C,0.7677}|Guanyl-specific ribonuclease Po1{3who_A,0.7323}|GUANYL-SPECIFIC RIBONUCLEASE T1{1i3f_A,0.7267}|RIBONUCLEASE F1{1rck_A,0.693}|Ribonuclease U2{3ahs_C,0.6862}|CSEP0141 putative eff…	RNase T1{d1i0va_,0.7712}|RNase U2{d3agna_,0.6971}	CSEP0247|CSEP0025|CSEP0128|BgtE-5843|BEC1054(CSEP0064)|CSEP0027|AVRA22_PDB_8OXJ_A|AVRPM2(BgtE-5845)|AVRPM2(BgtE-5845)_PDB_8OXI_A|BEC1054(CSEP0064)_PDB_6FMB_A|AVRA13(CSEP0372)|BEC5(CSEP0004)|AVRA9(CSEP0174)|BgtE-20069a|AVRA13(CSEP0372)_PDB_9FYC_B|Bgt_Bcg-7|AVRPM2(BgtE-5845)_PDB_8PHY_A|SVRPM3A1/F1|BEC1011(CSEP0264)|Bgt_Bcg-6|AVRPM60_2|AVRPM60_1	NA
CCU75012.1	DDIPASDMYLPDGTNGFVCDLDFYSIDHVREVAKIGVEAFFYRKRVEKYPKAFEDTQLFNVKSDILLSWPIMSSGLFYTRVPGKSRLIINTRGQIMGIVMISFEKPAHKISYNKCIPVRRSLEENNEEQTLLNECWGLATPTFGYNCGLKFFPKSILDKIIGPDATKYFKKRLSRKYKISCLIKYTGDEFSGVDLYWFHLHHKLSDNCLAGPPSRFRVVFDLSNNEFKGIIDVEDGNKKCVTVWDVSSISSNNIYISSSTLNLDKVGDSHWPESCFGHKLKAKIIWLYLEFALKYWMSTLDGSNPNLPPTKQRFIRSWFFRPEETNKDSSNHVFAIVFNTKHNNYKLYLMKTRNVKVDVPNPCLEFSTDDIDSLKKHIGDKHNPEESLFQDR	Blumeria hordei DH14	Bh DH14	Barley	Monocot	79.9	0.84	1	Microbial ribonucleases{3.10.450.30,0.727}	RIBONUCLEASE T1{5bir_B,0.7713}|PROTEIN (RIBONUCLEASE T1){2hoh_D,0.7695}|GUANYL-SPECIFIC RIBONUCLEASE T1{1fzu_A,0.7689}|Guanyl-specific ribonuclease Po1{3who_A,0.7388}|AVRA22{8oxj_B,0.7301}|RIBONUCLEASE MS{1rms_A,0.727}|Guanyl-specific ribonuclease T1 precursor{1q9e_C,0.7264}|RIBONUCLEASE T1 ISOZYME{1rn1_B,0.7192}|RNase T1{1tto_C,0.7106}|CSEP0141 putative effector protein{8oxk_A,0.7089}|Ribonuclea…	RNase T1{d1i0va_,0.7082}|RNase U2{d3agna_,0.6369}	CSEP0247|CSEP0025|AVRA22_PDB_8OXJ_A|CSEP0081|CSEP0128|CSEP0027|AVRA13(CSEP0372)|AVRPM2(BgtE-5845)|BEC1054(CSEP0064)|BEC1054(CSEP0064)_PDB_6FMB_A|BgtE-5843|AVRPM3D3|AVRPM2(BgtE-5845)_PDB_8OXI_A|Bgt_Bcg-6|CSEP0105|BEC5(CSEP0004)|AVRA13(CSEP0372)_PDB_9FYC_B|CSEP080|BEC1018(CSEP0135)	NA
CCU75013.1	DDIPYSDMYLPDGINGFVCDLDFYSIDHVREAAKKGIQAFFYRKRLLKYPKTFEDTQLFNVKSDILLSWPIMSSGLFYTSTPGNSRLIINTRGQIMGIVVISFKKPSHKISYNKCIPARRSLEENNKGQTLLNECWGLATPTFGYNCGSMFFPKFKIDKMIGPNATKYYQQRLSGRNKIYSLKKYIGDEFSGVDLYWFSMNQKICYRYLAGVPSRFHVVFDLSNSEFKGIIDVEDSNKKCVTVWDVSSISSNNIYISSSSLNLGRFRDSYWPESCFGHRLKSKLIWLYLEFALKYWMSSLDVSNPHLPPTSQKFKHFWFLRPEETNNDSSNHVFAIAYNTKLNTYNLYLIQSRTVHFDVLKPCLDFPTNDIHRLQKHIGDNHNPEESLSQDR	Blumeria hordei DH14	Bh DH14	Barley	Monocot	80.3	0.831	1	Microbial ribonucleases{3.10.450.30,0.7688}	RIBONUCLEASE MS{1rms_A,0.7688}|RIBONUCLEASE T1{1lra_A,0.7685}|GUANYL-SPECIFIC RIBONUCLEASE T1{1fzu_A,0.7676}|PROTEIN (RIBONUCLEASE T1){1ch0_C,0.7618}|RIBONUCLEASE T1 ISOZYME{1rn1_B,0.7613}|RNase T1{1tto_C,0.7507}|Guanyl-specific ribonuclease T1 precursor{1q9e_C,0.7358}|Guanyl-specific ribonuclease Po1{3who_A,0.7144}|CSEP0141 putative effector protein{8oxk_A,0.7103}|AVRA22{8oxj_B,0.7073}|Ribonucle…	RNase T1{d1i0va_,0.7515}|RNase U2{d3agna_,0.6667}	CSEP0247|CSEP0025|AVRA22_PDB_8OXJ_A|CSEP0128|CSEP0027|CSEP0081|BEC1054(CSEP0064)|BgtE-20069a|AVRPM2(BgtE-5845)|AVRA13(CSEP0372)|BEC1054(CSEP0064)_PDB_6FMB_A|AVRA13(CSEP0372)_PDB_9FYC_B|BEC1011(CSEP0264)|AVRPM2(BgtE-5845)_PDB_8OXI_A|AVRPM2(BgtE-5845)_PDB_8PHY_A|BgtE-5843|CSEP0105|AVRA9(CSEP0174)|Bgt_Bcg-6|Bcg1|CSEP087	NA
CCU75014.1	DDIPYSDMYLPDGTNGFVCDLEFHSIDHVREVAKKGVEAFFYRQRVVKFPTTFKDTKLFNVKSDILLSWPIMPSGLFYHKTPGKSRLIINTRGQILGIVVISFEKPSNKIIYEKCIPVRSSLEENNEEQTLLNECWGLANPTFGYNCGSKFFPKFKIDKMIGPNATKYYQQRLSGKHRLSCLRNYTGDVFTGVDLYWYPFQLGTTEKATSGPPGRYRVVYDISNSEFKGIIDVEEGNIKCGTVWDVSSISLNNIYISSSTLNLDRFRDSYWPETCFGHKLKAKTIWLYLEFALKDLMSTLNGSNPNLPIGNQKFRHYWLLRPEETNKDSSNHVFVILYNTELNTYYLYLITTRNFKLDALNPCLQFSSDVIHVLQKHIGDKHNPEESLSIDHW	Blumeria hordei DH14	Bh DH14	Barley	Monocot	78.5	0.822	1	Microbial ribonucleases{3.10.450.30,0.7389}	RIBONUCLEASE MS{1rms_A,0.7389}|Guanyl-specific ribonuclease Po1{3who_A,0.7348}|PROTEIN (RIBONUCLEASE T1){5hoh_D,0.7287}|GUANYL-SPECIFIC RIBONUCLEASE T1{1fzu_A,0.7284}|RIBONUCLEASE T1 ISOZYME{1rn1_B,0.7247}|Guanyl-specific ribonuclease T1 precursor{1q9e_C,0.721}|RNase T1{1tto_C,0.7151}|RIBONUCLEASE T1{1lra_A,0.7147}|AVRA22{8oxj_B,0.7122}|CSEP0141 putative effector protein{8oxk_A,0.7021}|Ribonuclea…	RNase T1{d1i0va_,0.715}|RNase U2{d3agna_,0.6382}	CSEP0247|CSEP0025|AVRPM2(BgtE-5845)_PDB_8OXI_A|CSEP0027|CSEP0081|AVRA22_PDB_8OXJ_A|AVRPM2(BgtE-5845)_PDB_8PHY_A|AVRPM2(BgtE-5845)|AVRPM3D3|CSEP0128|BEC1054(CSEP0064)|BgtE-20069a|BgtE-5843|AVRA13(CSEP0372)|BEC5(CSEP0004)|BEC1054(CSEP0064)_PDB_6FMB_A|CSEP080	NA
CCU75015.1	DDVPYSDMYLPDGINGFVCNSEFYSIDHVREAAKKGVEAFFYRKRPLKFPKTFEDTQLYNVKSDILLSWPIMSSGLFYNSN	Blumeria hordei DH14	Bh DH14	Barley	Monocot	79.6	0.668	1	NA	NA	NA	NA	NA
CCU75017.1	DDVPYSDMYLPTGINGFVCGSEFHSIDHVREAAKNGAEAFFYRKRIVKFPKSFEDTKLFNVKSDILLSWPIMSTRNFYHRAPGKSRLIINTRGQILGIVVISFQKLSHRISYNKCIPVRRSLEENHEEQTMLNEYWGLANPTFGYNCDSKFFPKYIVDKIIGPNSLEYYQQRLSGKHKISCLQKYTGDEFSGVDLYWYPMHQKLSYKYTAGPPGRFRVVFDISNSEFKGIINIEERNKKCVIVWDLSSISSNNIYISSSTLNLDEVGDSYWPESCFGHKLKAKIIWLYLEFALKNRMSTLNGSHPNLPVENQKFKDFVLLRSEETYNDSSYHVFAINLNTQLNTYNLYHIKKRNFNKDVLKPCLQFSSDDIQRLQKYIGVRHNPVESFSLDHW	Blumeria hordei DH14	Bh DH14	Barley	Monocot	79.2	0.828	1	Microbial ribonucleases{3.10.450.30,0.7661}	RIBONUCLEASE T1{1lra_A,0.7733}|PROTEIN (RIBONUCLEASE T1){2hoh_D,0.7685}|GUANYL-SPECIFIC RIBONUCLEASE T1{1fzu_A,0.7678}|RIBONUCLEASE T1 ISOZYME{1rn1_B,0.7631}|Guanyl-specific ribonuclease T1 precursor{1q9e_C,0.7506}|RNase T1{1tto_C,0.7491}|RIBONUCLEASE F1{1rck_A,0.6908}|Ribonuclease U2{3ahs_C,0.6419}|Guanyl-specific ribonuclease Po1{3who_A,0.6176}	RNase T1{d1i0va_,0.7562}|RNase U2{d3agna_,0.6554}	CSEP0247|CSEP0025|CSEP0128|AVRPM3D3|BEC1054(CSEP0064)|BEC1011(CSEP0264)|AVRPM2(BgtE-5845)|CSEP0081|AVRPM2(BgtE-5845)_PDB_8OXI_A|AVRPM2(BgtE-5845)_PDB_8PHY_A|BEC5(CSEP0004)|CSEP0105|CSEP080|BgtE-5843	NA
CCU75018.1	DDIPDSDMYLPDGTNGFACGFEFHSIDHVREVAKNVVKAFFSKTMFGKFPTTFEDTQLFNVKSDILLSWPIMSSGLFFKRTPGKSRLIINTKGQIMGIVLITSKRLAHKISYNKCIPVRRSLEENNEEQTMLNECWGLANPTFGYNCGMKFFPKPTLDKIPGPDSIRYYQQRLSGQHKLPSLQKYTGDEFSGVDLYWYPFQQGTSEKAISGPPGKYRAVFDMSNSEFKGIINLKERNEKCITVWDVSSISPNNIYISSSTLNLDRVRDNIWPQTCFGHKLKSKIVWLYLELALKNRMSTLNESNPNLPIEDQALKDVLLFRPEESHKDSTYNVFAIYHDPNSNAFNLYLVRPRNVELRSFKPCLQFPRHDIQRLQKYIGNKHNPEESLSLDH	Blumeria hordei DH14	Bh DH14	Barley	Monocot	79.6	0.838	1	Microbial ribonucleases{3.10.450.30,0.7878}	RIBONUCLEASE MS{1rms_A,0.7878}|RIBONUCLEASE T1 ISOZYME{1rn1_B,0.776}|PROTEIN (RIBONUCLEASE T1){2hoh_D,0.7753}|RIBONUCLEASE T1{1lra_A,0.7746}|GUANYL-SPECIFIC RIBONUCLEASE T1{1i3f_A,0.773}|Guanyl-specific ribonuclease T1 precursor{1q9e_C,0.7725}|RNase T1{1tto_C,0.7717}|CSEP0141 putative effector protein{8oxk_A,0.7032}|AVRA22{8oxj_B,0.6994}|Ribonuclease U2{3ahs_C,0.6843}|RIBONUCLEASE F1{1rck_A,0.684…	RNase T1{d1i0va_,0.7725}|RNase U2{d3agna_,0.68}	CSEP0247|CSEP0025|CSEP0027|CSEP0128|AVRA10_PDB_8OXK_A|AVRA22_PDB_8OXJ_A|BEC1054(CSEP0064)|AVRA13(CSEP0372)|AVRA13(CSEP0372)_PDB_9FYC_B|CSEP0081|AVRPM2(BgtE-5845)|BEC1054(CSEP0064)_PDB_6FMB_A|BEC5(CSEP0004)|CSEP0105|BgtE-5843	NA
CCU75021.1	DDIPDSDMYLPDGTNGFACGLEFHSIDHVREVAKRGVEAFFSKTMFGKFPTTFEDTQLFNVKSDILLSWPIMSSGLFFKRTPREIS	Blumeria hordei DH14	Bh DH14	Barley	Monocot	72.4	0.577	1	NA	NA	NA	NA	NA
CCU75022.1	DDIPYSDMYLPDGTNGFVCDLEFHSIDHVREVAKRGVEAFFSKTMFGKFPTTFEDTQLFNVKSDILLSWPIMSSGLFFKRTPGKSRLIINTRGQIMGIVMITSKKQPHEIILNKCTPVRRFLEENNEEQTLLNERWGLANPTFGYNCGMKFFPNPTLDKIPGPDSIRYYQQRLSGKHKLPSLQKYTGDEFSGVDLYWYPVQQRITEKPSSGPPGKYRAVFDMSNGEFKGIINVKERNEKCVTVWDVSSISSNNIYISSSNLNLDRFRDSICPHSCFGHKFKTKILWLYLELALKNWMSTLNGRNSYLPIENQILKDFLLLRPGETSQDSTYYVFAIGHNTNFDAFTLYLVKPRKEKLGSFIPCLRLPSYDIQRLQKYIGNKHNPEESLSLDR	Blumeria hordei DH14	Bh DH14	Barley	Monocot	79.1	0.828	1	Microbial ribonucleases{3.10.450.30,0.8007}	RIBONUCLEASE MS{1rms_A,0.8007}|RIBONUCLEASE T1{5bir_B,0.7553}|PROTEIN (RIBONUCLEASE T1){5hoh_D,0.7536}|RIBONUCLEASE T1 ISOZYME{1rn1_B,0.7466}|GUANYL-SPECIFIC RIBONUCLEASE T1{1i3f_A,0.7465}|Guanyl-specific ribonuclease Po1{3who_A,0.7391}|RNase T1{1tto_C,0.7375}|Guanyl-specific ribonuclease T1 precursor{1q9e_C,0.7366}|CSEP0141 putative effector protein{8oxk_A,0.7271}|RIBONUCLEASE F1{1rck_A,0.7117}|…	RNase T1{d1i0va_,0.7371}|RNase U2{d3agna_,0.6547}|Restrictocin{d1aqza_,0.5036}	CSEP0025|CSEP0247|BEC1054(CSEP0064)|AVRA22_PDB_8OXJ_A|CSEP0128|AVRPM2(BgtE-5845)_PDB_8PHY_A|CSEP0027|AVRPM2(BgtE-5845)_PDB_8OXI_A|AVRPM2(BgtE-5845)|BgtE-20069a|CSEP0081|BEC1054(CSEP0064)_PDB_6FMB_A|AVRA13(CSEP0372)|CSEP0105|BEC5(CSEP0004)|Bgt_Bcg-6|BgtE-5843|BEC1011(CSEP0264)|Bgt_Bcg-7	NA
CCU75023.1	DDIPYSDMYLPDGTNGFVCGLKFHSIDHVREVAKRGVEAFFSKTRFGNFPTTFEDTQLFNVKSDILLSWPIVSSRKFYNSTPGKSRLIINTRGQIMGIVLITSKKPLQKISYNKCIPVRRSLEENNDEQTMLNECWSLANPTFGYNCGLKFFPKSILDNILGPDWNTNYQQRLSRKHKIPSLQKYTGDEFSGIDLYWYPFQQGITEKPSSGRPGKYRAVFDMSNGEFKGIINIKERNEKCVTVWDVSSISSNNIYISSSTLNLDGVRDSIWPQTCFGHKFKSKIIWLYLELALKNWMSTSNRTSPNLPIKNQTLKDFLLLRPEETNKDSTYHVFAMGHDPISNAFNLYFVIIRDAQLKSFKPCLQFPRDDIHSLQKYIGDTYNPEESLSLDH	Blumeria hordei DH14	Bh DH14	Barley	Monocot	79.6	0.834	1	Microbial ribonucleases{3.10.450.30,0.79}	RIBONUCLEASE MS{1rms_A,0.79}|GUANYL-SPECIFIC RIBONUCLEASE T1{1fzu_A,0.7871}|RIBONUCLEASE T1{5bir_B,0.7859}|PROTEIN (RIBONUCLEASE T1){2hoh_D,0.7852}|RIBONUCLEASE T1 ISOZYME{1rn1_B,0.7791}|Guanyl-specific ribonuclease Po1{3who_A,0.731}|Ribonuclease U2{3ahs_C,0.6895}|RIBONUCLEASE F1{1rck_A,0.6769}	RNase T1{d1i0va_,0.7696}|RNase U2{d3agna_,0.6909}	CSEP0247|CSEP0025|CSEP0027|CSEP0128|AVRA22_PDB_8OXJ_A|CSEP0081|BEC1054(CSEP0064)|AVRPM2(BgtE-5845)|AVRPM2(BgtE-5845)_PDB_8OXI_A|AVRPM3D3|AVRA13(CSEP0372)|AVRPM2(BgtE-5845)_PDB_8PHY_A|AVRA13(CSEP0372)_PDB_9FYC_B|Bgt_Bcg-6|BEC5(CSEP0004)	NA
CCU75024.1	DDIPYSDMYLPDGTNGFVCDLEFHSIDHVREEAKRGVEAFFSKTMFGKFPTTFEDTQLFNVKSDILLSWPIMSSRLFYRRTPGKSRLIINTRGQIMGIVLITSKKQAHEIILNKCTPVRRFLEENNEGQTMLNECWGLAYPTFGYNCGMKFFPKSMLNSILGPDLNKYYQQGLSGKNKPLNLQKYTGDEFSGIDLYWYPVQQRINGKPCSGPPGKYRAVFDMSNGEFKGIINIKERNEKCVTVWDVSSISSNNIYISSSTLNLDGVRDSIWPQTCLGHKFKSKIIWLYLELALKIWMSALNRSSPNLPIENQTLKDFLLLKPEETNKESKYHVFAIGHDPISNAFKLYLVRQSKDKLGSFTQCLQFSDDNIQQLQKYIGDKHNPEESLSLDHW	Blumeria hordei DH14	Bh DH14	Barley	Monocot	78.4	0.824	1	Microbial ribonucleases{3.10.450.30,0.8266}	RIBONUCLEASE MS{1rms_A,0.8266}|RIBONUCLEASE T1 ISOZYME{1rn1_B,0.8036}|PROTEIN (RIBONUCLEASE T1){5hoh_D,0.7976}|RIBONUCLEASE T1{1lra_A,0.7974}|Guanyl-specific ribonuclease T1 precursor{1q9e_C,0.7949}|RNase T1{1tto_C,0.7944}|GUANYL-SPECIFIC RIBONUCLEASE T1{1i3f_A,0.7942}|Guanyl-specific ribonuclease Po1{3who_A,0.7447}|RIBONUCLEASE F1{1rck_A,0.7074}|Ribonuclease U2{3ahs_B,0.6809}	RNase T1{d1i0va_,0.7946}|RNase U2{d3agna_,0.6641}	CSEP0247|CSEP0025|CSEP0027|AVRA10_PDB_8OXK_A|AVRA22_PDB_8OXJ_A|BEC1054(CSEP0064)|CSEP0081|CSEP0128|CSEP087|AVRA13(CSEP0372)|BgtE-5843|AVRPM2(BgtE-5845)_PDB_8OXI_A|BEC5(CSEP0004)|AVRPM2(BgtE-5845)|BEC1054(CSEP0064)_PDB_6FMB_A|BgtE-20069a|Bgt_Bcg-6|AVRPM2(BgtE-5845)_PDB_8PHY_A|BEC1011(CSEP0264)|SVRPM3A1/F1	NA
CCU75027.1	INVPYSDMYLPVATNGFVCRTEFFTIDNLRGATDKAMESTFFKGYLQKFPRLFEDTHLFNVKSDILLSWPVFDSGKFLHGKPGRIRLIINIRGQIMGMVMINSALPDQKIIFEKCNPVRRYLKEEDDEENFLNQNWSVTRPTFGYSCGLKFISGSTVDGLMKIASNNHFIRRSTRGVKLVGFEKFMGDEFLGDDLYSFPVHQGLTDKVTHGAPGPFRIIFEMKDYEFKGIINLENRNEKCVTLWDLSSTSLSIAYSPSSVLNLEATQESYWHDTCFGHKFKTKTVLLYLEFALKEWKSKLEGRKLNFPYLLGNVVKLWPMRTPEVHDKTLNDTFAIGYNIKLATYGIYLVDIRKGAFHEVNLCLKFSGNDILNIQRILGPAALKV	Blumeria hordei DH14	Bh DH14	Barley	Monocot	82.2	0.847	1	Microbial ribonucleases{3.10.450.30,0.7306}	GUANYL-SPECIFIC RIBONUCLEASE T1{1i3f_A,0.7493}|Guanyl-specific ribonuclease Po1{3who_A,0.7485}|RIBONUCLEASE MS{1rms_A,0.7306}|AVRA22{8oxj_B,0.7135}|RIBONUCLEASE T1 ISOZYME{1rn1_B,0.7052}|PROTEIN (RIBONUCLEASE T1){5hoh_D,0.704}|RIBONUCLEASE T1{1lra_A,0.7033}|Guanyl-specific ribonuclease T1 precursor{1q9e_C,0.7011}|RNase T1{1tto_C,0.695}|Ribonuclease U2{3ahs_C,0.6824}|CSEP0141 putative effector pro…	RNase T1{d1i0va_,0.6957}|RNase U2{d3agna_,0.6795}	CSEP0247|CSEP0025|CSEP0081|AVRA22_PDB_8OXJ_A|CSEP0027|CSEP0128|EpCSEP009|AVRPM2(BgtE-5845)_PDB_8OXI_A|AVRPM2(BgtE-5845)|BgtE-5843|AVRPM2(BgtE-5845)_PDB_8PHY_A|BEC1054(CSEP0064)|BgtE-20069a|BEC1054(CSEP0064)_PDB_6FMB_A|CSEP0105|CSEP087|CSEP080|AVRPM3D3|BEC5(CSEP0004)	NA
CCU75031.1	VNIPYSDMYLPDGIDGFLCGREVIWIEYARQSANKMMKSYFYDKYFHTFPKLFEDTHLFNVKSDILLSWPAKPSGIIYIRNPGKYRLIINLRGQIMGVVIIDHAKHSKNISFKRCNPVHSSIPEGNTESRLLDEFWSLAYPIHGYKCGSKYFPQSTVKSGNDLDSNYYFQKALETIESPIKFKKYRGDQFTGSDLRVYPLHHSLSSKPGSGSQGLFRVVFEMKDRKFKGITDLKDGAKCVTLWDLSSASPDTIYRPSSILNMEGLSEKFWPATCFGHRFKYKTIWLFIEFASKDWSKNRDDMAHNFPIVREDRFLFWPVRNKETHDINTALAFAIGYDTKEDTYGLYRARVKNGFLNMFQQCIDLPLKDIRSLQRRLSSVIQL	Blumeria hordei DH14	Bh DH14	Barley	Monocot	81.9	0.846	1	Microbial ribonucleases{3.10.450.30,0.7246}	Guanyl-specific ribonuclease Po1{3who_A,0.7568}|CSEP0141 putative effector protein{8oxk_A,0.7501}|AVRA22{8oxj_B,0.7279}|RNase T1{1tto_C,0.7271}|PROTEIN (RIBONUCLEASE T1){1ch0_C,0.7245}|RIBONUCLEASE T1{1lra_A,0.7179}|Guanyl-specific ribonuclease T1{1loy_A,0.7053}|RIBONUCLEASE T1 ISOZYME{1trp_B,0.7036}|Guanyl-specific ribonuclease T1 precursor{1q9e_C,0.6823}|BgtE-5845_p{8phy_A,0.6684}|RIBONUCLEASE …	RNase T1{d1i0va_,0.7028}|RNase U2{d3agna_,0.5689}	CSEP0025|CSEP0247|CSEP0081|AVRA22_PDB_8OXJ_A|AVRA10_PDB_8OXK_A|BgtE-5843|CSEP0027|BEC1054(CSEP0064)|AVRPM2(BgtE-5845)_PDB_8OXI_A|AVRPM2(BgtE-5845)|AVRPM2(BgtE-5845)_PDB_8PHY_A|EpCSEP009|Bgt_Bcg-7|CSEP0128|AVRA13(CSEP0372)|AVRA13(CSEP0372)_PDB_9FYC_B|AVRPM3D3|Bcg1|CSEP0105|BEC1011(CSEP0264)|BEC5(CSEP0004)|CSEP087	NA
CCU75032.1	IDPSFSDMYLPGGTNGFLCGTEILSIDTARQTIKIALETFFLERDFQRYPKLFEDTNLFNVKSDILLSWPIKLNGNIYLNGHGGKFRLIINTRGQIIGVVTTDTKQFGSQLSFAKCNPVRSSDPEGNAESRHLDEFWSLAYPIFGFNCGWKFLPLSMVKSGNGHYSNYYFQNAIRDKKMHKYFDKYNGVEFIGDDLQVYPLHLSSSSKPSSNGKFRVVFDAKNLDFKGLTNINDQRMKCVTVWDLSSAPLDTIYSPSSILNMDGMADNYWPQTCFRQKIKEKVMWLFIEFALKNWSEVANHREPYFANVNHNELRLWPIRIPEITDNSLTYAYAIGHNTMEDSYGLYQAEIYIGTLENFRLCLNIPLEYIRELQKTLSQATWQ	Blumeria hordei DH14	Bh DH14	Barley	Monocot	80.2	0.843	1	Microbial ribonucleases{3.10.450.30,0.7501}	Guanyl-specific ribonuclease Po1{3who_A,0.7782}|RIBONUCLEASE MS{1rms_A,0.7501}|RIBONUCLEASE T1{5bir_B,0.7441}|RIBONUCLEASE T1 ISOZYME{1rn1_B,0.7413}|GUANYL-SPECIFIC RIBONUCLEASE T1{1i3f_A,0.741}|Guanyl-specific ribonuclease T1 precursor{1q9e_C,0.7355}|RNase T1{1tto_C,0.7343}|PROTEIN (RIBONUCLEASE T1){1rhl_A,0.7341}|AVRA22{8oxj_B,0.7266}|CSEP0141 putative effector protein{8oxk_A,0.7164}|BgtE-5845_…	RNase T1{d1i0va_,0.7321}|RNase U2{d3agna_,0.6629}|Restrictocin{d1aqza_,0.5012}	CSEP0025|CSEP0247|CSEP0081|CSEP0128|AVRA22_PDB_8OXJ_A|AVRA10_PDB_8OXK_A|CSEP0027|EpCSEP009|AVRPM2(BgtE-5845)|AVRPM2(BgtE-5845)_PDB_8OXI_A|AVRPM2(BgtE-5845)_PDB_8PHY_A|BgtE-5843|BEC1054(CSEP0064)|AVRA13(CSEP0372)|BgtE-20069a|BEC1054(CSEP0064)_PDB_6FMB_A|CSEP0105|AVRA13(CSEP0372)_PDB_9FYC_B|Bgt_Bcg-7|BEC5(CSEP0004)|CSEP080|CSEP087	NA
CCU75037.1	INVPYSDMYLPVATNGFLCRTDFFPIDHLRGAAGNAMESTFFKEYYLKFPRLFEDTHLFNVKSDILLSWPVLPTGNYYHRKSGKIRLIINVRGQIMGMVMINSALPDQKISFEKCNPVRRYLQENDDEEIFVNQNWSVTRPTFGYSCGLKFISRSTVDGLMKIASKRKFLRRPNGRAQLANFEKFMGDEFLGDDLYSFPVHQGSTEKITFGAPGPFRIIFDMKNHEFKGIINIENRNEKCVTLWDLSSTSLSIAYSPSSVLNLEATQESYWHDTCFGHKFKTKTVLLYLEFALKEWKSKLEGRKLNFPYLLENDVKLWPMRTPEVHDKTLNDTFAIGYNIKLATYGIYLVDIRKGAFHEVNLCLKFSGNDILNIQRILGPAALKV	Blumeria hordei DH14	Bh DH14	Barley	Monocot	81.8	0.855	1	Microbial ribonucleases{3.10.450.30,0.7468}	RIBONUCLEASE MS{1rms_A,0.7468}|GUANYL-SPECIFIC RIBONUCLEASE T1{1i3f_A,0.7247}|RIBONUCLEASE T1{1lra_A,0.7175}|RIBONUCLEASE T1 ISOZYME{1rn1_B,0.7111}|PROTEIN (RIBONUCLEASE T1){1rhl_A,0.7074}|RNase T1{1tto_C,0.7059}|Guanyl-specific ribonuclease T1 precursor{1q9e_C,0.7056}|Guanyl-specific ribonuclease Po1{3who_A,0.6655}|Ribonuclease U2{3ahs_C,0.6197}|RIBONUCLEASE F1{1rck_A,0.6046}	RNase T1{d1i0va_,0.7065}|RNase U2{d3agna_,0.6864}	CSEP0247|CSEP0025|CSEP0081|CSEP0027|AVRPM2(BgtE-5845)_PDB_8OXI_A|CSEP0128|AVRA13(CSEP0372)|BEC1054(CSEP0064)|AVRPM2(BgtE-5845)|BgtE-5843|AVRA22_PDB_8OXJ_A|CSEP0105|BgtE-20069a|CSEP087|BEC5(CSEP0004)	NA
CCU75559.1	TNIPYSDMFLPSGTNGFVCGIDLFKIDHLRQVAEKAMESTFFEIYYSRFPKLFEDTHLFNVKSDILLSCPVMLNELFFHATPGLIRLIINIRGQIMGMVIVISKYQDQEVTYEKCSPTHRSLEEGNAERRKLNENSIITRPRLGYGCGLGVISESTVYEIMRLASTDYFRQRLEGRGKLAHLEKYTGDKFVGVNLYSFPVRRKTYSKVTSGRPGRFRVIFDMASSEVLGIIDVVEANEICATLWDLSSTLPETIYSPSSILDLDRVPDTFWPEACFGRHIKTKTMWLYLEFAMKNWKSNFNSRALSFPILKQKIIRLWPMRIPETNIPAVNDIFAIGYNTRSRIYSLYHAQLRDGILSNYEACLEFSPEIIHHLQGIFGPATES	Blumeria hordei DH14	Bh DH14	Barley	Monocot	81.3	0.836	1	Microbial ribonucleases{3.10.450.30,0.7581}	Guanyl-specific ribonuclease Po1{3who_A,0.7494}|RIBONUCLEASE T1 ISOZYME{1rn1_B,0.7347}|PROTEIN (RIBONUCLEASE T1){1ch0_C,0.7344}|RIBONUCLEASE T1{5bir_B,0.7338}|Guanyl-specific ribonuclease T1{3syu_A,0.729}|Ribonuclease U2{3ahs_C,0.6975}	RNase T1{d1i0va_,0.7222}|RNase U2{d3agna_,0.6506}	CSEP0247|CSEP0025|CSEP0081|CSEP0128|AVRPM2(BgtE-5845)|CSEP0027|AVRPM2(BgtE-5845)_PDB_8OXI_A|AVRA10_PDB_8OXK_A|AVRA22_PDB_8OXJ_A|AVRPM2(BgtE-5845)_PDB_8PHY_A|BgtE-20069a|BEC1054(CSEP0064)|BEC1011(CSEP0264)|AVRA13(CSEP0372)|BgtE-5843|CSEP0105|BEC5(CSEP0004)|AVRPM3D3|BEC1054(CSEP0064)_PDB_6FMB_A|Bgt_Bcg-7|Bcg1|Bgt_Bcg-6|CSEP087	NA
CCU76697.1	TDVPFWDMNIPDDTSGFLCDNHYFRIGYIRSSAQEALTKFLRRSSYHQFPAFFENTHAFGIADQILLSWPLVKGNKVYTTGEPKPPLLLKNGQRTVGNYRVIINTGGQVIGVIAITDLYELHPKLNFRKCAPVHISDEQHQDNSISGDLLWDYVYPVLGYICDLKFLEISQVNYVQRLIVKPEFQQELRDTSFHKYVEGYTGNIFTGNELKTYKVQKLDKNGYPNGRPGSFRVVFNLAQGFMGVINVDKGEGNCVKVWDLTQSPHGTYNPNSHVFDGIVPGMYTPYFCLNQELKSEIIQQQAYFFTRQLNTESERDDDMYPIMHGQYLILWPLRLPESNIRLKLIFALGLNLNTRTFNVYYSSLRRGFNWVQPCGVDFTI	Blumeria hordei DH14	Bh DH14	Barley	Monocot	77.9	0.807	1	Microbial ribonucleases{3.10.450.30,0.6991}	AVRA22{8oxj_B,0.7374}|Guanyl-specific ribonuclease Po1{3who_A,0.7315}|CSEP0141 putative effector protein{8oxk_A,0.7166}|RIBONUCLEASE T1{1lra_A,0.707}|PROTEIN (RIBONUCLEASE T1){1ch0_C,0.7045}|GUANYL-SPECIFIC RIBONUCLEASE T1{1i3i_A,0.6797}|BgtE-5845_p{8oxi_A,0.6794}|RIBONUCLEASE F1{1rck_A,0.664}|CSEP0064 putative effector protein{6fmb_A,0.5919}	RNase T1{d1i0va_,0.7141}|RNase U2{d3agna_,0.6002}	CSEP0247|CSEP0081|CSEP0025|AVRA22_PDB_8OXJ_A|AVRA10_PDB_8OXK_A|CSEP0027|BEC1054(CSEP0064)|CSEP0128|AVRPM2(BgtE-5845)_PDB_8OXI_A|AVRPM2(BgtE-5845)|AVRPM2(BgtE-5845)_PDB_8PHY_A|BEC1011(CSEP0264)|EpCSEP009|BgtE-5843|BEC1054(CSEP0064)_PDB_6FMB_A|CSEP087|AVRA13(CSEP0372)|Bgt_Bcg-6|BEC5(CSEP0004)	NA
CCU76698.1	TNGLPDTFVPSTGGYLCGTIIFDIKFLEEEAGRAFKKFTHQSIQKDFPALFEDSYLFGRLNEVLLAWPLSYPGVPLKQRLHGNYRLIIDSNSEVIGVVTVIYPEKMLDQKEFRRCTPIHSLKDGEGKNAIQYTENLDRIFRFMGYSCNGEFIEERAYTKTLESIRAPNLKSKNPIRPKKFIEYGNKRFIGDNLFSFPLRHLDRNDKLNGPLNTHQIIFQRDIYSNILVKGVLSKGSRGKKCSRLWDLSPLFEIIPDVSSPISREKALVNNDGTFTCTGQVINISTVLLQVPLGLIQAQKTIKPSDEKYPILQDRSLWLWPIRLPESITWSEYVPYYLISYANITILDLEYLFAIGYSLEFQVVGLFFAHNDHQKNPNFFNCGNS	Blumeria hordei DH14	Bh DH14	Barley	Monocot	72	0.633	1	Microbial ribonucleases{3.10.450.30,0.7105}	RIBONUCLEASE MS{1rms_A,0.7105}|RIBONUCLEASE T1 ISOZYME{1rn1_B,0.6852}|RIBONUCLEASE T1{5bir_B,0.6778}|PROTEIN (RIBONUCLEASE T1){1ch0_C,0.6773}|GUANYL-SPECIFIC RIBONUCLEASE T1{1fzu_A,0.6749}|RNase T1{1tto_C,0.6746}|RIBONUCLEASE F1{1rck_A,0.6619}|Guanyl-specific ribonuclease T1 precursor{1q9e_C,0.6096}|CSEP0141 putative effector protein{8oxk_A,0.5904}|AVRA22{8oxj_B,0.5377}	RNase T1{d1i0va_,0.5655}|RNase U2{d3agna_,0.5263}	EpCSEP009|CSEP0128|CSEP0247|CSEP0081|CSEP0025|AVRA10_PDB_8OXK_A|AVRA22_PDB_8OXJ_A	NA
CCU79338.1	ANIPYSDMYLPAKTRGFVCETEYFTIDHLREVATKAMESTFFEHYYQLFPKLFEDTHLFNVKSDILLSWPVLPNEKFHTSNPGKLRLIINIRGQIMGMVIVSPKGRKNKVIFQKCKPVRRSKENASNELQISDENWGMSRPVLGFKCGLKVVSWSQIERIMQFFSNDSFRERLKEHNHLTNLEKYTGDEFIGVDLYSFPVHKKLTNRITFATNSLIYLVFDMSNNKFKGITNLDDRKGKCVALRDLSSTSSDNIYIPSSVLNLDRMPDKYWPETCMEFRIKSKTMWLYLEFALKNWKSSLHGRQVNYPLVKSKVLQFWPMRFPETDNNRLHIGFGIGYDTRFETYHFYHAQIRDGKFVDLEPCMSFSNEIIHHLQKILRPATDS	Blumeria hordei DH14	Bh DH14	Barley	Monocot	80.1	0.828	1	Microbial ribonucleases{3.10.450.30,0.6617}	GUANYL-SPECIFIC RIBONUCLEASE T1{1i3f_A,0.7147}|Guanyl-specific ribonuclease Po1{3who_A,0.7058}|RIBONUCLEASE T1{5bir_B,0.7009}|PROTEIN (RIBONUCLEASE T1){5hoh_D,0.6978}|RIBONUCLEASE T1 ISOZYME{1rn1_B,0.695}|RNase T1{1tto_C,0.6895}|Guanyl-specific ribonuclease T1 precursor{1q9e_C,0.6805}|RIBONUCLEASE MS{1rms_A,0.6617}|RIBONUCLEASE F1{1rck_A,0.5718}	RNase T1{d1i0va_,0.6881}|RNase U2{d3agna_,0.6557}	CSEP0247|CSEP0025|CSEP0128|AVRPM2(BgtE-5845)_PDB_8OXI_A|AVRPM2(BgtE-5845)_PDB_8PHY_A|CSEP0027|AVRA22_PDB_8OXJ_A|AVRPM2(BgtE-5845)|CSEP0081|AVRA13(CSEP0372)_PDB_9FYC_B|BgtE-5843|CSEP087|BEC1054(CSEP0064)_PDB_6FMB_A|BEC1054(CSEP0064)|Bgt_Bcg-7|BEC5(CSEP0004)	NA
CCU81497.1	TNVPYSDMYLPEGTNGFVCGTDLFTIDHLRKVVKKAMESAFFEDYYNKFPTLFEDTHLFNVKSDILLSWPTMLNEKLFYSHPGKIRIIINTRGQIMGLVTISPNDNQQKINYEKCNPVYRSLGGENDERGISDESISKPRLGYSCGLIVILWSEVGRTMEIISDDYFQSRVISKDKLTSFKKYTGNEFVGVDLYSFPIHRNPVSKYLKGTPGVLRIVFDRRNSEVKGIINIQDRNIKCVAVWDLSSTPSSSIYNPSSILDLEIIQDNFWPETCFGHKIKAKTIWLYLEFASQNWMSKKLKIPVNMRDILFLKSTNLTNLAFNSLFAIGHDTRLGTYSLYYVNVQNGGLVKPRACLEFSHDIIRHLQRIHGQVTES	Blumeria hordei DH14	Bh DH14	Barley	Monocot	75.6	0.805	1	Microbial ribonucleases{3.10.450.30,0.6816}	RIBONUCLEASE MS{1rms_A,0.7733}|PROTEIN (RIBONUCLEASE T1){2hoh_D,0.7711}|Guanyl-specific ribonuclease Po1{3who_A,0.7585}|GUANYL-SPECIFIC RIBONUCLEASE T1{1i3f_A,0.7345}|Guanyl-specific ribonuclease T1 precursor{1q9e_C,0.7343}|RIBONUCLEASE T1 ISOZYME{1rn1_B,0.7316}|RIBONUCLEASE T1{1lra_A,0.724}|RNase T1{1tto_C,0.722}|Ribonuclease U2{3ahs_C,0.6816}|AVRA22{8oxj_B,0.6702}|BgtE-5845_p{8phy_A,0.6425}|RIB…	RNase T1{d1i0va_,0.7218}|RNase U2{d3agna_,0.674}	CSEP0247|CSEP0025|CSEP0081|CSEP0128|AVRA10_PDB_8OXK_A|AVRA22_PDB_8OXJ_A|CSEP0027|AVRPM2(BgtE-5845)_PDB_8OXI_A|AVRPM2(BgtE-5845)_PDB_8PHY_A|BEC1054(CSEP0064)|EpCSEP009|AVRA13(CSEP0372)|AVRA13(CSEP0372)_PDB_9FYC_B|BgtE-5843|AVRPM2(BgtE-5845)|CSEP0105|BEC1054(CSEP0064)_PDB_6FMB_A|Bgt_Bcg-7|SVRPM3A1/F1|Bgt_Bcg-6	NA
CCU81574.1	ATISESITGYLCADKVIWFQDAASAAQIAYDHFSQHIERDQFPAFFTDGHLFGLNDNFLLSWPVCLNWNRHSSGSAGKARVVINTNGLIVGVVTVTFSVAPPGFTIPQKCEPIYHLLGADQNLLDSNNDRLSLWYKWIGYTCDSDFRSKESFDYALKMIQQFTPKTRRKHKISPYIGHLYPVVGLYKCPMRNLNGKGFATGHTGAIWLVFRPGFKFMGVITIKKTEKKCLKTWSMKATEAATLNTPSINPDDTMEQYIDIDLSCNGNWLSSSYVVHFISLAEANLNQISDGNVRGYPIVQDSDLFLWPISLPERQVASKHHRSIYTDYSNAYIKLRDMYLQ	Blumeria hordei DH14	Bh DH14	Barley	Monocot	56.3	0.437	1	Microbial ribonucleases{3.10.450.30,0.7071}	CSEP0141 putative effector protein{8oxk_A,0.7203}|PROTEIN (RIBONUCLEASE T1){2hoh_D,0.7165}|GUANYL-SPECIFIC RIBONUCLEASE T1{1fzu_A,0.7153}|RNase T1{1tto_C,0.712}|Guanyl-specific ribonuclease T1 precursor{1q9e_C,0.7079}|RIBONUCLEASE MS{1rms_A,0.7071}|RIBONUCLEASE T1{3bir_A,0.7036}|Guanyl-specific ribonuclease Po1{3who_A,0.6777}|RIBONUCLEASE T1 ISOZYME{1rn1_A,0.6709}|AVRA22{8oxj_B,0.6676}|RIBONUCLEA…	RNase T1{d1i0va_,0.675}|RNase U2{d3agna_,0.6516}	AVRA10_PDB_8OXK_A|CSEP0128|EpCSEP009|CSEP087|BEC1054(CSEP0064)|AVRA22_PDB_8OXJ_A|BgtE-5843|AVRPM2(BgtE-5845)_PDB_8PHY_A|AVRPM2(BgtE-5845)|BEC1011(CSEP0264)|AVRA9(CSEP0174)|AVRPM2(BgtE-5845)_PDB_8OXI_A|CSEP0081|BEC5(CSEP0004)|BEC1054(CSEP0064)_PDB_6FMB_A|CSEP0027	NA
CCU81754.1	TDVPYSDLYLPEGTNGFVCQMDIFTIDRVREVAQYALESIYTRTFYQKYPIMFEDTHIFNEKVDILLSFPIMHNRKSFIIGNPGKIRVILNIWGQIIGVLVENYNSLSKETNYEKCNPVRMSVEEDSIQNSYLNELWDIAFPTLGFNCGLNFFPVLTVNSIMIVHQNNHELDRGNRNSAYLRKYTGSDFKGVNLYSYPVRKSGREKAIFGMPGVFRIVFDMNNYEFKGIINVDDSKVKSRTVWDLSSIPPHKIYSPSSVLNLGREPDNYWPKTCRGRKFKAKAIWLYLEFVMKKWPPYMNGSKLNFPILIDEVLQLWPIRARGYYHNDRQRAYAFAIGHDTSLDTYSLYQANVRHGKLGNFGECMDFTQEEIQFVRRAIGLSAQS	Blumeria hordei DH14	Bh DH14	Barley	Monocot	83.5	0.835	1	Microbial ribonucleases{3.10.450.30,0.5991}	Guanyl-specific ribonuclease T1 precursor{1q9e_C,0.6772}|RIBONUCLEASE T1 ISOZYME{1rn1_B,0.6674}|PROTEIN (RIBONUCLEASE T1){1rhl_A,0.6671}|RIBONUCLEASE T1{1lra_A,0.6652}|RNase T1{1tto_C,0.6619}|GUANYL-SPECIFIC RIBONUCLEASE T1{1i3f_A,0.6612}|Ribonuclease U2{3ahs_B,0.6459}|Guanyl-specific ribonuclease Po1{3who_A,0.6221}|RIBONUCLEASE MS{1rms_A,0.6215}	RNase T1{d1i0va_,0.6658}|RNase U2{d3agna_,0.55}	CSEP0247|CSEP0025|CSEP0128|CSEP0081|CSEP0027|BEC1054(CSEP0064)_PDB_6FMB_A|AVRA22_PDB_8OXJ_A|BEC5(CSEP0004)|BEC1054(CSEP0064)|BgtE-5843|BgtE-20069a|CSEP087|EpCSEP009|CSEP0105|BEC1011(CSEP0264)|AVRPM2(BgtE-5845)|AVRPM3D3|AVRPM2(BgtE-5845)_PDB_8PHY_A|Bgt_Bcg-7	NA
CCU81755.1	ADVPYSDLYLPEGTNGFVCQMDIFTIDHVRGIARYALESFYTGLFYRKYPKLFEDTHLFNEQVDILLSFPILRTRKSFVMGNPGKIRVIINIWGQIIGVLVENYYSLSKETNYEKCNPVRMSVEEDSIQNSYLNELWDIAFPTLGFNSGLNFFPAITVNAVINVLQNNQDPDRRNRKYESAYLQKYTGTDFKGVNLYSYPVRKSVREKAPGPFRIVLDLNNYEFKGIINVEDSKVKFRNVWDLSSIPPHKIYSPSSVLNLGREPDNYWPKTCLGRRFKSKAIWLYLEFVMKKWPSHMNGRKLNFPILIDEVLQLWPIRAQGDYDYDPIYAVAIGHDTSLNTYSLYQAKVRNGKLDNYLKCMDFTQEEIQFVRRAIGLSAQS	Blumeria hordei DH14	Bh DH14	Barley	Monocot	82.8	0.833	1	Microbial ribonucleases{3.10.450.30,0.729}	RIBONUCLEASE MS{1rms_A,0.7347}|RIBONUCLEASE T1{5bir_B,0.729}|Guanyl-specific ribonuclease Po1{3who_A,0.7201}|RIBONUCLEASE T1 ISOZYME{1rn1_B,0.7152}|PROTEIN (RIBONUCLEASE T1){1rhl_A,0.7096}|GUANYL-SPECIFIC RIBONUCLEASE T1{1fzu_A,0.7081}|RNase T1{1tto_C,0.7031}|Guanyl-specific ribonuclease T1 precursor{1q9e_C,0.6702}	RNase T1{d1i0va_,0.7079}|RNase U2{d3agna_,0.6766}	CSEP0247|CSEP0025|EpCSEP009|CSEP0128|CSEP0081|BgtE-5843|SVRPM3A1/F1|AVRPM2(BgtE-5845)_PDB_8PHY_A|BEC5(CSEP0004)|Bgt_Bcg-7|Bcg1	NA
CCU83172.1	DDIPASDTYLPNGTNGFVCGLEFHSIDHVREVARRGVEAFFSKTRFGNFPTTFEDTQLFNVKSDILLSWPIVSNRKFYNRTPGKSRLIINTRGQIMGIVVIAFEKPSHKISYNKCMPVHRSLEENNEEQTLLNERWGLANPTFGYNCDSKFFPKSIVDKIIGPDSSIFFKKRLSAKHKLPSLQKYTGDEFSGVDLYWFPMHRKLTYKCSTGICIPHHRIRLCRRRFRVVFDLSNGEFKGIIDVEERNKKCVTVWDLSSISSNNIYISSSTLNLDKFRDSYWPKSCFGYKLKSKIIWLYIEFALKNWMPTLNGSNPNLPFETQDLKDFLLLRPEETNNDSSHHVFAIDHNKQLDTYNLYHITKRNFSVNILKPCLEFSSDDIRRLQKHIGNKHNPEESLS…	Blumeria hordei DH14	Bh DH14	Barley	Monocot	78.3	0.819	1	Microbial ribonucleases{3.10.450.30,0.7938}	RIBONUCLEASE MS{1rms_A,0.7938}|RIBONUCLEASE T1{1lra_A,0.7749}|GUANYL-SPECIFIC RIBONUCLEASE T1{1fzu_A,0.7744}|PROTEIN (RIBONUCLEASE T1){2hoh_D,0.774}|RIBONUCLEASE T1 ISOZYME{1rn1_B,0.7684}|Guanyl-specific ribonuclease T1 precursor{1q9e_C,0.7573}|RNase T1{1tto_C,0.7565}|Guanyl-specific ribonuclease Po1{3who_A,0.7156}|AVRA22{8oxj_B,0.7073}|Ribonuclease U2{3ahs_C,0.6816}|CSEP0141 putative effector pr…	RNase T1{d1i0va_,0.7587}|RNase U2{d3agna_,0.6748}	CSEP0247|CSEP0025|CSEP0081|AVRA22_PDB_8OXJ_A|CSEP0128|EpCSEP009|AVRPM3D3|AVRPM2(BgtE-5845)_PDB_8PHY_A|CSEP0105|BEC5(CSEP0004)|Bcg1	NA
CCU83214.1	DDIPYSDMYLPDGINGFVCDLEFHSIDHVREVAKKGVEAFFYKKKALKFPKTFKDTKLFNVKSDILLSWPIMSSRLFYTRTPGNSRLIINTRGQIMGIVVISFQKPSHKISYNKCIPVRRSLEENNVEQTLLNECWGLANPTFGYSCGSRFIPIFKVDNMIGPNSSRYYKNKLNGNHKLFCLQKYTGDEFSGINLYSFSMLQKLSDKRSSGPPSRFRVVFDLSNSEVKGIIDVEERNKKCVTVWDVSSISSNNIYISSSTLNLDRVGDSYLPKSCFGHKLKAKIIWLYLEFALKYWMSTLNGSNPNLPPTSQESIHFRLFRPEEIKNDSSNHVFAIVYNTKLNTYKLYLTQKRSVKFDVLNPCLEFSTDDIEHLQKYIGDKYYPEESLYLDR	Blumeria hordei DH14	Bh DH14	Barley	Monocot	78.7	0.815	1	Microbial ribonucleases{3.10.450.30,0.6614}	RIBONUCLEASE T1{5bir_B,0.7492}|PROTEIN (RIBONUCLEASE T1){2hoh_D,0.748}|GUANYL-SPECIFIC RIBONUCLEASE T1{1fzu_A,0.7457}|RIBONUCLEASE T1 ISOZYME{1rn1_B,0.7427}|Guanyl-specific ribonuclease T1 precursor{1q9e_C,0.7322}|RNase T1{1tto_C,0.729}|Guanyl-specific ribonuclease Po1{3who_A,0.7247}|RIBONUCLEASE MS{1rms_A,0.7146}|Ribonuclease U2{3ahs_C,0.6614}|RIBONUCLEASE F1{1rck_A,0.645}|BgtE-5845_p{8phy_A,0.5…	RNase T1{d1i0va_,0.7335}|RNase U2{d3agna_,0.6681}	CSEP0247|CSEP0025|CSEP0128|CSEP0081|AVRA22_PDB_8OXJ_A|CSEP0027|CSEP087|CSEP0105|AVRPM3D3|SVRPM3A1/F1|BEC5(CSEP0004)|AVRPM2(BgtE-5845)_PDB_8OXI_A|BEC1054(CSEP0064)_PDB_6FMB_A|BEC1054(CSEP0064)|Bcg1|BgtE-5843|AVRPM2(BgtE-5845)|AVRA9(CSEP0174)|AVRPM2(BgtE-5845)_PDB_8PHY_A|AVRA13(CSEP0372)|BgtE-20069a|BEC1011(CSEP0264)|Bgt_Bcg-6	NA
CCU83221.1	DDIPYSDMYLPDGINGFVCGLEFHSIDHVREVAKKGVEAFFYKKLPLIFPKTFEDTQLFNVKSDILLSWPILSSRNFYNRTQGKSRLIINTRGQIIGIVVISLEKPSHKISYNKCKPVRRSLEEDNEEQTLLNERWGLANPTFGYNCGSKFFPKSIVDKIFARNSSRFCKKRLSGKHKLSCLEKYSGDEFSGVDLYWYPMHQKLTYKCSSGPPGRFRVVFDISNGEFKGIIDVEERNKKCVTVWDVSSISSKNIYISSSTLDLDRFPDSYWPESCFGHMLKSKLIWLYLEFALKDLMSTFNGSNPNLPIGNQKLRHYWLLRPEETNKDSSHHVFAIDHDTQLNTYKLYHIKTRNLNINALKPCLKFSSDDIHRLQKHIADKLNPEESLSLDR	Blumeria hordei DH14	Bh DH14	Barley	Monocot	79.4	0.82	1	Microbial ribonucleases{3.10.450.30,0.7696}	RIBONUCLEASE T1{5bir_B,0.781}|RIBONUCLEASE MS{1rms_A,0.7696}|RIBONUCLEASE T1 ISOZYME{1rn1_B,0.7651}|GUANYL-SPECIFIC RIBONUCLEASE T1{1fzu_A,0.7626}|PROTEIN (RIBONUCLEASE T1){2hoh_D,0.7616}|Guanyl-specific ribonuclease T1 precursor{1q9e_C,0.7542}|RNase T1{1tto_C,0.738}|CSEP0141 putative effector protein{8oxk_A,0.7366}|AVRA22{8oxj_B,0.7127}|RIBONUCLEASE F1{1rck_A,0.6921}|Ribonuclease U2{3ahs_C,0.655…	RNase T1{d1i0va_,0.7541}|RNase U2{d3agna_,0.6524}	CSEP0247|CSEP0025|CSEP0081|CSEP0128|AVRA22_PDB_8OXJ_A|CSEP0027|AVRA10_PDB_8OXK_A|AVRPM2(BgtE-5845)_PDB_8OXI_A|AVRPM3D3|BgtE-20069a|AVRPM2(BgtE-5845)_PDB_8PHY_A|BEC1011(CSEP0264)|AVRA13(CSEP0372)|AVRPM2(BgtE-5845)|BEC1054(CSEP0064)|AVRA13(CSEP0372)_PDB_9FYC_B|BEC1054(CSEP0064)_PDB_6FMB_A|CSEP0105|BgtE-5843|SVRPM3A1/F1|BEC5(CSEP0004)|CSEP080	NA
CCU83249.1	DDIPDSDIYLPDGTNGFVCDSDFYSIDHVREVAKKGVEAFFYTRRPLKFPKTFENTQLFNVKSDILISWPIMSSGIFFTRAPGNSRLIINTRGQIMGIVVISFQKPSHKISYNKCIPVRRSLEGNNEEQTLSNESWGLGNPTFGYNCGSKFFPKFKVDKMIGPESTKYYQQRLTRNYKLSCLIKYTGDEFSGVDLYWYPMHQKLSDTCPADLPGRFRVVFDLSNSEFKGIIDLKERNKKCGTVWDLSSMSSNNIYISSSTLNLDRFGDSYWPHSCFGHKLKSKIMWLYLEFAVKYSMSNLNGSNPNLPLTSQESIHSWFIRPGETNKDCKYS	Blumeria hordei DH14	Bh DH14	Barley	Monocot	80.9	0.825	1	Microbial ribonucleases{3.10.450.30,0.7411}	RIBONUCLEASE T1 ISOZYME{1rn1_B,0.7577}|RIBONUCLEASE T1{1lra_A,0.7574}|PROTEIN (RIBONUCLEASE T1){1rhl_A,0.7546}|RIBONUCLEASE MS{1rms_A,0.7411}|GUANYL-SPECIFIC RIBONUCLEASE T1{1i3f_A,0.739}|RNase T1{1tto_C,0.7375}|AVRA22{8oxj_B,0.7369}|Guanyl-specific ribonuclease T1 precursor{1q9e_C,0.7341}|Guanyl-specific ribonuclease Po1{3who_A,0.727}|CSEP0141 putative effector protein{8oxk_A,0.7169}|RIBONUCLEAS…	RNase T1{d1i0va_,0.7543}|RNase U2{d3agna_,0.6665}	CSEP0247|CSEP0025|CSEP0081|AVRA22_PDB_8OXJ_A|AVRA10_PDB_8OXK_A|CSEP0128|BEC1054(CSEP0064)|CSEP0027|AVRPM3D3|AVRPM2(BgtE-5845)_PDB_8PHY_A|AVRPM2(BgtE-5845)_PDB_8OXI_A|AVRA13(CSEP0372)|BgtE-20069a|AVRPM2(BgtE-5845)|BgtE-5843|BEC1011(CSEP0264)|Bgt_Bcg-7|BEC5(CSEP0004)|BEC1054(CSEP0064)_PDB_6FMB_A|Bgt_Bcg-6|CSEP0105	NA
CCU83255.1	DDIPDSDMYLPAGINGFVCDLEFHSIDHVRDVAKRGVEAFFSKTMFGKFPTTFEDTQLFNVKSDILLSWPIISSRLFYTRNPGKSRLIINTRGQIMGIVMITSKKTSS	Blumeria hordei DH14	Bh DH14	Barley	Monocot	85.4	0.812	1	Microbial ribonucleases{3.10.450.30,0.7334}	RIBONUCLEASE MS{1rms_A,0.7334}|RIBONUCLEASE T1 ISOZYME{1rn1_B,0.7156}|GUANYL-SPECIFIC RIBONUCLEASE T1{1g02_A,0.7021}|PROTEIN (RIBONUCLEASE T1){1ch0_C,0.6942}|RIBONUCLEASE T1{1lra_A,0.6941}|RNase T1{1tto_C,0.6887}|RIBONUCLEASE F1{1rck_A,0.6875}|Guanyl-specific ribonuclease Po1{3who_A,0.68}|Guanyl-specific ribonuclease T1 precursor{1q9e_C,0.664}|Ribonuclease U2{3ahs_C,0.6297}|CSEP0141 putative effe…	RNase T1{d1i0va_,0.6949}|RNase U2{d3agna_,0.6823}	CSEP0128|BgtE-5843|CSEP0105|Bgt_Bcg-6|Bcg1	NA
CCU83259.1	IDTPHSDMYLPDGINGFVCETEFTSMNYARQETNVVMQSFFFDNRFQMFPKLFEDTHLFNVKSDILLSWPAKPTGITYTKGNPGKFRLIINLRGQIMGMVIIDHAKQNKNVSFKRCNPVRSSIPEGDIESRLLDECWSLAYPICGYKCGSKYFPLSAVKSGNDPDLNYYFQDVLEAKDSRIKFKNYFGDQFIGSDLRVYPLHHSLSSLVLSCSFTC	Blumeria hordei DH14	Bh DH14	Barley	Monocot	72.4	0.697	1	Microbial ribonucleases{3.10.450.30,0.8065}	RIBONUCLEASE MS{1rms_A,0.8065}|RIBONUCLEASE T1{5bir_B,0.7882}|GUANYL-SPECIFIC RIBONUCLEASE T1{1fzu_A,0.7872}|RIBONUCLEASE T1 ISOZYME{1rn1_B,0.7829}|PROTEIN (RIBONUCLEASE T1){1rhl_A,0.7738}|Guanyl-specific ribonuclease T1 precursor{1q9e_C,0.7722}|RNase T1{1tto_C,0.7703}|CSEP0141 putative effector protein{8oxk_A,0.7603}|AVRA22{8oxj_B,0.7598}|Guanyl-specific ribonuclease Po1{3who_A,0.7536}|Ribonucle…	RNase T1{d1i0va_,0.7737}|RNase U2{d3agna_,0.7067}	CSEP0081|CSEP0128|AVRA10_PDB_8OXK_A|AVRPM2(BgtE-5845)_PDB_8OXI_A|AVRA22_PDB_8OXJ_A|EpCSEP009|AVRPM2(BgtE-5845)|CSEP0105|AVRPM3D3|AVRA9(CSEP0174)|AVRA13(CSEP0372)	NA
CCU83274.1	DGIPDSDMYLTDGTNGFVCGLEFHSIDHVREVAKKGVEAFFSKTRFGRFPKTFEDTQLFNVKSDILLSWPIMSSGIFFNRAPGKSRLIINTRGQILGIVVISLEKPFQKISYNKCTPVRKSLEENKEEQTLLNESWGLANPTFGYNCGSNFFPKFKVLLSLLLNHFIVLSESKTM	Blumeria hordei DH14	Bh DH14	Barley	Monocot	82.9	0.806	1	Microbial ribonucleases{3.10.450.30,0.7994}	RIBONUCLEASE MS{1rms_A,0.7994}|RIBONUCLEASE T1{1lra_A,0.7868}|GUANYL-SPECIFIC RIBONUCLEASE T1{1fzu_A,0.7842}|PROTEIN (RIBONUCLEASE T1){4hoh_A,0.7824}|RIBONUCLEASE T1 ISOZYME{1rn1_B,0.7808}|Guanyl-specific ribonuclease T1 precursor{1q9e_C,0.7681}|RNase T1{1tto_C,0.7678}|AVRA22{8oxj_B,0.7488}|Guanyl-specific ribonuclease Po1{3who_A,0.7247}|CSEP0141 putative effector protein{8oxk_A,0.7222}|RIBONUCLE…	RNase T1{d1i0va_,0.7703}|RNase U2{d3agna_,0.6947}	CSEP0128|CSEP0081|BEC1054(CSEP0064)|AVRA10_PDB_8OXK_A|AVRA22_PDB_8OXJ_A|EpCSEP009|CSEP0027|AVRPM2(BgtE-5845)_PDB_8PHY_A|AVRPM2(BgtE-5845)_PDB_8OXI_A|BgtE-5843|AVRPM2(BgtE-5845)|CSEP087|AVRA13(CSEP0372)|BEC1011(CSEP0264)|AVRPM3D3|CSEP0105|BEC1054(CSEP0064)_PDB_6FMB_A|Bgt_Bcg-6|AVRA9(CSEP0174)|CSEP0182|Bgt_Bcg-7|CSEP080|AVRPM60_2|AVRPM60_1|BEC5(CSEP0004)	NA
ERP1848134	RHEHSAVEETQSSASSTSADSNVVRIVIKIDPADSTDTSTARCNSKPDSCGRETTNRYGLRCGKKFFNQAQILSAAKAACPRISKNSQRHRFPAPYLFSEYEKPGPYVQWPIQREMLMIQTGRTGKYRLVMTMDCSVVGGVIRDDDDDDDDDDDDEGSKGHGIKYQQCKYRKQ	Erysiphe pisi Palampur-1	Epi Palampur-1	Pea	Dicot	67.8	0.615	1	Microbial ribonucleases{3.10.450.30,0.688}	AVRA22{8oxj_B,0.7391}|CSEP0141 putative effector protein{8oxk_A,0.7375}|RIBONUCLEASE MS{1rms_A,0.7201}|GUANYL-SPECIFIC RIBONUCLEASE T1{1i2g_A,0.7052}|PROTEIN (RIBONUCLEASE T1){1bvi_A,0.7033}|RIBONUCLEASE T1 ISOZYME{1rn1_A,0.7029}|Guanyl-specific ribonuclease T1 precursor{1q9e_C,0.701}|RNase T1{1tto_C,0.7}|RIBONUCLEASE T1{1bir_B,0.6819}|Guanyl-specific ribonuclease Po1{3who_A,0.6621}|RIBONUCLEASE …	RNase T1{d1i0va_,0.6842}|RNase U2{d3agna_,0.6073}	AVRA22_PDB_8OXJ_A|CSEP0081|CSEP0128|BgtE-5843|CSEP0105|BEC1054(CSEP0064)|EpCSEP009|AVRPM2(BgtE-5845)_PDB_8PHY_A|AVRPM2(BgtE-5845)_PDB_8OXI_A|AVRPM2(BgtE-5845)|EpCSEP001	NA
ERP2358946	TYGEHGHHPDHPHQSDEVDHAVSNTKDQSSTRVATIAVTVEYLKSDVDHICNRKEESCLEDHECHKKGETCGRKNKCHEKKDKCFKEFKCQKESKICHKETTNRYGFRCGDKFYNQAKILAAATAACKKIGQNSQKSVFPAAHTAFTFDKYGPYVEWPINRNGRFYTSCEYRKVPTAPPMALV	Erysiphe pisi Palampur-1	Epi Palampur-1	Pea	Dicot	62	0.43	1	NA	NA	NA	CSEP0128	NA
ERP2358953	TSMGTETTDIGANIIDGSTQTDAAVLQQSPTTDATLEKRFCIRQRCHEKQKNKRTSGFQCRKKYFSPEKIERARVAACPKIKENKQRSSFPSLYTASSFDIEGPYLEWPISRNGRFYNRWSKDKYRIVLTEKCKVVGAVIRGKNSSYSKCEDLSKDEDDNE	Erysiphe pisi Palampur-1	Epi Palampur-1	Pea	Dicot	72.6	0.611	1	Microbial ribonucleases{3.10.450.30,0.7947}	RIBONUCLEASE MS{1rms_A,0.7947}|RIBONUCLEASE T1 ISOZYME{1rn1_A,0.7859}|PROTEIN (RIBONUCLEASE T1){1bvi_A,0.7744}|GUANYL-SPECIFIC RIBONUCLEASE T1{1fzu_A,0.7737}|Guanyl-specific ribonuclease T1 precursor{1q9e_C,0.7728}|RNase T1{1tto_C,0.7725}|RIBONUCLEASE T1{5bir_B,0.7628}|RIBONUCLEASE F1{1rck_A,0.7107}|CSEP0141 putative effector protein{8oxk_A,0.6914}|AVRA22{8oxj_B,0.6867}|Guanyl-specific ribonuclea…	RNase T1{d1i0va_,0.7625}|RNase U2{d3agna_,0.6724}	CSEP0081|CSEP0128|AVRA22_PDB_8OXJ_A|AVRA10_PDB_8OXK_A|CSEP087|CSEP0105|BgtE-5843|EpCSEP009|BEC1054(CSEP0064)_PDB_6FMB_A|BgtE-20069a|BEC1011(CSEP0264)|AVRPM2(BgtE-5845)_PDB_8OXI_A|AVRPM2(BgtE-5845)_PDB_8PHY_A|CSEP080|AVRA9(CSEP0174)|AVRA13(CSEP0372)	NA
ERP2863788	TSMGTETTDIGANIIDGSTQTDAAVSQQSPTTDATLERRCIRHGCHEKQKNKRTSGFQCRKKYFSPEKIERARVAACPKIKENKQRSSFPSLYTASSFDIEGPYLEWPISRSKNKYRIVLTEECKVVGAVIRGKNSSYSKCEDFSKDEADMNEREAKKLASTEMKPFST	Erysiphe pisi Palampur-1	Epi Palampur-1	Pea	Dicot	73.3	0.58	1	Microbial ribonucleases{3.10.450.30,0.7789}	RIBONUCLEASE MS{1rms_A,0.7789}|RIBONUCLEASE T1 ISOZYME{1rn1_A,0.7555}|RIBONUCLEASE T1{1rgl_A,0.7466}|PROTEIN (RIBONUCLEASE T1){1bvi_A,0.746}|GUANYL-SPECIFIC RIBONUCLEASE T1{1fys_A,0.7456}|RNase T1{1tto_C,0.7452}|Guanyl-specific ribonuclease T1 precursor{1q9e_C,0.7046}|CSEP0141 putative effector protein{8oxk_A,0.6828}|Guanyl-specific ribonuclease Po1{3who_A,0.6778}|RIBONUCLEASE F1{1rck_A,0.6635}|A…	RNase T1{d1i0va_,0.731}|RNase U2{d3agna_,0.6338}	CSEP0128|CSEP0081|AVRA10_PDB_8OXK_A|AVRA22_PDB_8OXJ_A|CSEP0105|CSEP0027|EpCSEP009|BEC1054(CSEP0064)|BgtE-5843|AVRPM3D3|AVRPM2(BgtE-5845)|BEC1054(CSEP0064)_PDB_6FMB_A|AVRPM2(BgtE-5845)_PDB_8OXI_A|CSEP080|AVRPM2(BgtE-5845)_PDB_8PHY_A	NA
ERP739599	RHEHSAVEETQSSASSTSADSNVVRIVIKIDPADSTDTSTARCNSKPDSCGRETTNRYGLRCGKKFFNQAQILSAAKAACPRISKNSQRHRFPAPYLFSEYEKPGPYVQWPIQRNGRFWNMGRTGKYRLVMTMDCSVVGGVIRDDDDDDDDDDDDEGSKGHGIKYQQCKYRKQ	Erysiphe pisi Palampur-1	Epi Palampur-1	Pea	Dicot	67.7	0.639	1	Microbial ribonucleases{3.10.450.30,0.7003}	RIBONUCLEASE T1 ISOZYME{1rn1_A,0.7775}|AVRA22{8oxj_B,0.7394}|RIBONUCLEASE F1{1rck_A,0.7394}|PROTEIN (RIBONUCLEASE T1){5hoh_D,0.7312}|Guanyl-specific ribonuclease T1{1loy_A,0.7303}|RIBONUCLEASE T1{1rgl_A,0.7276}|Guanyl-specific ribonuclease T1 precursor{1q9e_C,0.727}|RNase T1{1tto_C,0.726}|CSEP0141 putative effector protein{8oxk_A,0.7208}|RIBONUCLEASE MS{1rms_A,0.7159}|Guanyl-specific ribonuclease…	RNase T1{d1i0va_,0.7281}|RNase U2{d3agna_,0.6304}	AVRA22_PDB_8OXJ_A|AVRA10_PDB_8OXK_A|CSEP0081|CSEP0128|EpCSEP009|EpCSEP001|BEC5(CSEP0004)|Bcg1	NA
KHJ30177.1	MAISAESTDLAPKAIDNTIQTYNNQLGHSAAPPPALDKRFFLIPRGKNREQKRSSGFQCRKKYISPGKVEKAKAAACPRIKDNKQRHVFPLLHTVTEFDAPGPYLEWPISRDGWVWNRLRKGKYRIILTLECEVVGAVIRKKNSSYLTCKNLSKGEDEDKDEDGDGDDDDDDESESDE	Erysiphe necator C-strain	En C-strain	Grapevine	Dicot	71.5	0.56	1	Microbial ribonucleases{3.10.450.30,0.7615}	RIBONUCLEASE MS{1rms_A,0.7615}|PROTEIN (RIBONUCLEASE T1){1bvi_A,0.7584}|RIBONUCLEASE T1 ISOZYME{1rn1_A,0.7457}|RNase T1{1tto_C,0.7405}|Guanyl-specific ribonuclease T1{1low_A,0.7376}|RIBONUCLEASE T1{1rgl_A,0.7278}|Guanyl-specific ribonuclease T1 precursor{1q9e_C,0.7233}|Guanyl-specific ribonuclease Po1{3who_A,0.6985}|RIBONUCLEASE F1{1rck_A,0.6874}|CSEP0141 putative effector protein{8oxk_A,0.6751}|…	RNase T1{d1i0va_,0.7259}|RNase U2{d3agna_,0.6473}	CSEP0081|CSEP0128|AVRA10_PDB_8OXK_A|CSEP0105|BEC1054(CSEP0064)|BgtE-5843|AVRA22_PDB_8OXJ_A|CSEP0027|EpCSEP009|AVRPM2(BgtE-5845)_PDB_8PHY_A|AVRPM2(BgtE-5845)_PDB_8OXI_A|BEC1018(CSEP0135)|BEC5(CSEP0004)|CSEP0182|BEC1054(CSEP0064)_PDB_6FMB_A|AVRA13(CSEP0372)|Bgt_Bcg-6	NA
KHJ31693.1	MAIGTESTALESRSSESFTKRQVDNFGQSVVSSSFLEKRFCLKPGGCNKKYLKRSSGFQCKKKYISPEKIERAKAAGCPKIREDNQRSTFPSLYTASDFAVPGPYLEWPISRNGRFWNKLRKGKYRIIMTKSCKVVGVVIREKKSSYRTCKDLSREENEDEESDD	Erysiphe necator C-strain	En C-strain	Grapevine	Dicot	70.2	0.588	1	Microbial ribonucleases{3.10.450.30,0.7558}	RIBONUCLEASE MS{1rms_A,0.7558}|PROTEIN (RIBONUCLEASE T1){1bvi_A,0.7315}|RIBONUCLEASE T1 ISOZYME{1rn1_A,0.7284}|RIBONUCLEASE T1{5bir_B,0.7284}|Guanyl-specific ribonuclease T1{1low_A,0.7106}|RIBONUCLEASE F1{1rck_A,0.6846}|CSEP0141 putative effector protein{8oxk_A,0.6805}|RNase T1{1tto_C,0.678}|Guanyl-specific ribonuclease T1 precursor{1q9e_C,0.6779}|Guanyl-specific ribonuclease Po1{3who_A,0.6515}|A…	RNase T1{d1i0va_,0.7095}|RNase U2{d3agna_,0.6288}	CSEP0081|CSEP0128|AVRA10_PDB_8OXK_A|AVRA22_PDB_8OXJ_A|BgtE-5843|CSEP0105|BEC1054(CSEP0064)|EpCSEP009|AVRPM2(BgtE-5845)|CSEP087|CSEP0027|BEC1018(CSEP0135)|CSEP0182|CSEP080|BgtE-20069a|BEC1054(CSEP0064)_PDB_6FMB_A|Bgt_Bcg-6	NA
KHJ32368.1	METGNDATEVAADIADGPTLSGLPGVADFDLSSASSPSLEKRLCFRRGCNKKSKHASGFQCKKKHFSLAAVEKAKAVACAKIKENKQRNAFPALYTATDFETPGPYLEWPIKRNGRFWNNLRRGRYRIILTENCKVVGAVIRKSNGSYRTCKKLSEKDEDEVDDDDEKEESDD	Erysiphe necator C-strain	En C-strain	Grapevine	Dicot	69.8	0.549	1	Microbial ribonucleases{3.10.450.30,0.8107}	RIBONUCLEASE MS{1rms_A,0.8107}|RIBONUCLEASE T1 ISOZYME{1rn1_A,0.7912}|RIBONUCLEASE T1{1rn4_A,0.791}|PROTEIN (RIBONUCLEASE T1){1bvi_A,0.7797}|Guanyl-specific ribonuclease T1{1low_A,0.7786}|Guanyl-specific ribonuclease T1 precursor{1q9e_C,0.7759}|RNase T1{1tto_C,0.7751}|RIBONUCLEASE F1{1rck_A,0.7275}|Ribonuclease U2{3agn_A,0.7076}|CSEP0141 putative effector protein{8oxk_A,0.6845}|AVRA22{8oxj_B,0.67…	RNase T1{d1i0va_,0.7821}|RNase U2{d3agna_,0.7078}	EpCSEP001|CSEP0081|BgtE-5843|AVRA22_PDB_8OXJ_A|AVRA10_PDB_8OXK_A|CSEP0128|BEC1054(CSEP0064)|EpCSEP009|CSEP0105|BEC1011(CSEP0264)|CSEP087|AVRPM2(BgtE-5845)_PDB_8PHY_A|AVRPM2(BgtE-5845)_PDB_8OXI_A|BEC1054(CSEP0064)_PDB_6FMB_A|BEC5(CSEP0004)|AVRA9(CSEP0174)|BEC1018(CSEP0135)|AVRPM60_2|CSEP0182|AVRA13(CSEP0372)|AVRA13(CSEP0372)_PDB_9FYC_B|CSEP080	NA
KAI6245059.1	METGNDATEVAADIADGPTLSGLPGVADFDLSSASSPSLEKRLCFRRGCNKKSKHASGFQCKKKHFSLAAVEKAKAVACAKIKENKQRNAFPALYTATDFETPGPYLEWPIKRNGRFWNNLRRGRYRIILTENCKVVGAVIRKSNGSYRTCKKLSEKDEDEVDDDDEKEESDD	Erysiphe necator EnFRAME01	En EnFRAME01	Grapevine	Dicot	69.8	0.549	1	Microbial ribonucleases{3.10.450.30,0.8107}	RIBONUCLEASE MS{1rms_A,0.8107}|RIBONUCLEASE T1 ISOZYME{1rn1_A,0.7912}|RIBONUCLEASE T1{1rn4_A,0.791}|PROTEIN (RIBONUCLEASE T1){1bvi_A,0.7797}|Guanyl-specific ribonuclease T1{1low_A,0.7786}|Guanyl-specific ribonuclease T1 precursor{1q9e_C,0.7759}|RNase T1{1tto_C,0.7751}|RIBONUCLEASE F1{1rck_A,0.7275}|Ribonuclease U2{3agn_A,0.7076}|CSEP0141 putative effector protein{8oxk_A,0.6845}|AVRA22{8oxj_B,0.67…	RNase T1{d1i0va_,0.7821}|RNase U2{d3agna_,0.7078}	EpCSEP001|CSEP0081|BgtE-5843|AVRA22_PDB_8OXJ_A|AVRA10_PDB_8OXK_A|CSEP0128|BEC1054(CSEP0064)|EpCSEP009|AVRPM2(BgtE-5845)|CSEP0105|BEC1011(CSEP0264)|CSEP087|AVRPM2(BgtE-5845)_PDB_8PHY_A|AVRPM2(BgtE-5845)_PDB_8OXI_A|BEC1054(CSEP0064)_PDB_6FMB_A|BEC5(CSEP0004)|AVRA9(CSEP0174)|BEC1018(CSEP0135)|AVRPM60_2|CSEP0182|AVRA13(CSEP0372)|AVRA13(CSEP0372)_PDB_9FYC_B|CSEP080	NA
KAI6246082.1	HVIPNTEGTAIEATQPSALSVRQESNHIEIAVKPDGEESEEANSEVCKRHSSKCFSESTKRYGFRCGKKFYNQAQILAAAKAACPRISKNSQRHIFPAPYTYSSYQKPGPYVQWPIQRNGRFWNMASFSKRRLVMTMDCSVVGAVVRDDDDDDDDEDYDEGHGVKYVQCKYERQ	Erysiphe necator EnFRAME01	En EnFRAME01	Grapevine	Dicot	68.2	0.636	1	Microbial ribonucleases{3.10.450.30,0.7527}	RIBONUCLEASE MS{1rms_A,0.7527}|PROTEIN (RIBONUCLEASE T1){1bvi_A,0.7401}|Guanyl-specific ribonuclease T1{1low_A,0.7395}|RNase T1{1tto_C,0.7372}|RIBONUCLEASE T1{5bir_B,0.7329}|AVRA22{8oxj_B,0.7202}|CSEP0141 putative effector protein{8oxk_A,0.7197}|RIBONUCLEASE T1 ISOZYME{1rn1_A,0.7024}|Guanyl-specific ribonuclease T1 precursor{1q9e_C,0.7001}|RIBONUCLEASE F1{1rck_A,0.6652}|Guanyl-specific ribonuclea…	RNase T1{d1i0va_,0.7414}|RNase U2{d3agna_,0.6437}	CSEP0081|AVRA10_PDB_8OXK_A|AVRA22_PDB_8OXJ_A|CSEP0128|EpCSEP009|CSEP0105|AVRPM2(BgtE-5845)|BEC1054(CSEP0064)|BEC1011(CSEP0264)	NA
KAI6246083.1	MAIGTESTALESKSSESFTKRQVDNFGQSVVSSSFLEKRFCLKPGGCNKKYLKRSSGFQCKKKYISPEKIERAKAAGCPKIREDNQRSTFPSLYTASDFAVPGPYLEWPISRNGRFWNKLRKGKYRIIMTKSCKVVGVVIREKKSSYRTCKDLSREENEDEESDD	Erysiphe necator EnFRAME01	En EnFRAME01	Grapevine	Dicot	69.8	0.583	1	Microbial ribonucleases{3.10.450.30,0.7574}	RIBONUCLEASE MS{1rms_A,0.7574}|RIBONUCLEASE T1 ISOZYME{1rn1_A,0.7472}|RNase T1{1tto_C,0.7368}|PROTEIN (RIBONUCLEASE T1){1bvi_A,0.7358}|Guanyl-specific ribonuclease T1{1low_A,0.7355}|RIBONUCLEASE T1{1rgl_A,0.7241}|Guanyl-specific ribonuclease T1 precursor{1q9e_C,0.6881}|RIBONUCLEASE F1{1rck_A,0.6822}|CSEP0141 putative effector protein{8oxk_A,0.6714}|Guanyl-specific ribonuclease Po1{3who_A,0.6521}|…	RNase T1{d1i0va_,0.6987}|RNase U2{d3agna_,0.6338}	CSEP0081|CSEP0128|CSEP087|AVRA10_PDB_8OXK_A|AVRA22_PDB_8OXJ_A|EpCSEP009|BgtE-5843|CSEP0105|BEC1054(CSEP0064)|AVRPM2(BgtE-5845)|BEC1011(CSEP0264)|CSEP0027|BEC1018(CSEP0135)|AVRPM2(BgtE-5845)_PDB_8OXI_A|CSEP080|AVRPM2(BgtE-5845)_PDB_8PHY_A|CSEP0182|BEC1054(CSEP0064)_PDB_6FMB_A|Bgt_Bcg-6	NA
KAI6246085.1	MAISAESTDLAPKAIDNTIQTYNNQLGHSAAPPPALDKRFFLIPRGKNREQKRSSGFQCRKKYISPGKVEKAKAAACPRIKDNKQRHVFPLLHTVTEFDAPGPYLEWPISRDGWVWNRLRKGKYRIILTQECEVVGAVIRKKNSSYLTCKNLSKGEDEDKDEDGDGDDDDDDESESDE	Erysiphe necator EnFRAME01	En EnFRAME01	Grapevine	Dicot	71.8	0.562	1	Microbial ribonucleases{3.10.450.30,0.7651}	RIBONUCLEASE MS{1rms_A,0.7651}|PROTEIN (RIBONUCLEASE T1){1bvi_A,0.7581}|RIBONUCLEASE T1 ISOZYME{1rn1_A,0.7533}|RNase T1{1tto_C,0.7462}|GUANYL-SPECIFIC RIBONUCLEASE T1{1i2g_A,0.7461}|RIBONUCLEASE T1{1rgl_A,0.7329}|Guanyl-specific ribonuclease T1 precursor{1q9e_C,0.7316}|RIBONUCLEASE F1{1rck_A,0.6897}|Ribonuclease U2{3agn_A,0.6801}|CSEP0141 putative effector protein{8oxk_A,0.6512}|AVRA22{8oxj_B,0.6…	RNase T1{d1i0va_,0.7294}|RNase U2{d3agna_,0.6802}	CSEP0128|CSEP0081|BgtE-5843|CSEP0105|AVRA10_PDB_8OXK_A|AVRA22_PDB_8OXJ_A|BEC1054(CSEP0064)|CSEP0027|EpCSEP009|AVRPM2(BgtE-5845)|AVRPM2(BgtE-5845)_PDB_8OXI_A|AVRPM2(BgtE-5845)_PDB_8PHY_A|BEC5(CSEP0004)|CSEP0182|AVRA13(CSEP0372)|BEC1054(CSEP0064)_PDB_6FMB_A	NA
KAI6246475.1	LVVDVPSTNSMAHIKANDGYVQRPFLASNSPLGSSLQKRFCLWGCSKKYESGYQCKKKFFNQDKIRMAKIAACKKIKANDQKSSLPSFHTALKFDTPGPYLEWPIRRNGRFYNRWSKSQYRIVLNKDCKVVGAVIRKKGNSYRKCEYINEDEDED	Erysiphe necator EnFRAME01	En EnFRAME01	Grapevine	Dicot	73.2	0.634	1	Microbial ribonucleases{3.10.450.30,0.792}	RIBONUCLEASE MS{1rms_A,0.792}|PROTEIN (RIBONUCLEASE T1){1bvi_A,0.7871}|Guanyl-specific ribonuclease T1 precursor{1q9e_C,0.7833}|RIBONUCLEASE T1 ISOZYME{1rn1_A,0.7819}|RNase T1{1tto_C,0.7814}|RIBONUCLEASE T1{5bir_B,0.7754}|CSEP0141 putative effector protein{8oxk_A,0.7693}|Guanyl-specific ribonuclease T1{1low_A,0.7665}|AVRA22{8oxj_B,0.7623}|RIBONUCLEASE F1{1rck_A,0.7102}|Ribonuclease U2{3agn_A,0.70…	RNase T1{d1i0va_,0.7698}|RNase U2{d3agna_,0.702}	EpCSEP001|AVRA10_PDB_8OXK_A|CSEP0081|EpCSEP009|AVRA22_PDB_8OXJ_A|CSEP0128|BgtE-5843|AVRPM2(BgtE-5845)|BEC1054(CSEP0064)|CSEP0105|AVRPM2(BgtE-5845)_PDB_8OXI_A|BEC1054(CSEP0064)_PDB_6FMB_A|CSEP087|BgtE-20069a|AVRPM2(BgtE-5845)_PDB_8PHY_A|BEC1018(CSEP0135)|BEC1011(CSEP0264)|AVRA13(CSEP0372)|AVRA13(CSEP0372)_PDB_9FYC_B|CSEP0182|AVRA9(CSEP0174)|CSEP080	NA
KAI6246477.1	LVVDVPSTNSMAHIKANDGYVQRPFLASNSPLGSSLQKRFCLWGCSKKYESGYQCKKKFFNQDKIRMAKIAACKKIKSNKQKSSFPSLHTASKFDTPGPYLEWPIRRNGRFYNRWSRSQYRIVLTKDCKVVGAVIRNKNSSYSKCTYVDDENDKEDKD	Erysiphe necator EnFRAME01	En EnFRAME01	Grapevine	Dicot	72.8	0.626	1	Microbial ribonucleases{3.10.450.30,0.6914}	RIBONUCLEASE MS{1rms_A,0.7804}|RIBONUCLEASE T1 ISOZYME{1rn1_A,0.7678}|GUANYL-SPECIFIC RIBONUCLEASE T1{1i2g_A,0.7594}|RNase T1{1tto_C,0.7545}|CSEP0141 putative effector protein{8oxk_A,0.7475}|PROTEIN (RIBONUCLEASE T1){4hoh_A,0.7442}|RIBONUCLEASE T1{1lra_A,0.7441}|Guanyl-specific ribonuclease T1 precursor{1q9e_C,0.7427}|AVRA22{8oxj_B,0.7036}|RIBONUCLEASE F1{1rck_A,0.6776}|Ribonuclease U2{3ahs_C,0.6…	RNase T1{d1i0va_,0.7473}|RNase U2{d3agna_,0.6726}	EpCSEP001|AVRA10_PDB_8OXK_A|EpCSEP009|CSEP0081|CSEP0128|AVRA22_PDB_8OXJ_A|CSEP0105|BEC1011(CSEP0264)|BEC1054(CSEP0064)|BgtE-5843|AVRPM2(BgtE-5845)_PDB_8OXI_A|Bgt_Bcg-6|AVRPM2(BgtE-5845)_PDB_8PHY_A|BEC1054(CSEP0064)_PDB_6FMB_A|CSEP080|AVRA9(CSEP0174)	NA
KAI6246480.1	TYGEHGHHPNELDHELSKTKGNSDHKTVRIVMNSVFLQSDVNNLCGGEQEACLYRNECYDKDESCGKKNKCHDKKKRCLEEYDCRKDKKVCRQKTTNRYGYKCGKKFFNQAKVLAAANAACERIGKNPQKGSFPAVHTAYEFDKPGPYVEWPINQDGSVWRKVKKSKARLVMTMDCAVVGAVFRHKHGDYSKCRFKKQ	Erysiphe necator EnFRAME01	En EnFRAME01	Grapevine	Dicot	67.9	0.585	1	Microbial ribonucleases{3.10.450.30,0.822}	RIBONUCLEASE MS{1rms_A,0.822}|RIBONUCLEASE T1 ISOZYME{1rn1_A,0.8135}|Guanyl-specific ribonuclease T1 precursor{1q9e_C,0.8047}|RNase T1{1tto_C,0.8041}|Guanyl-specific ribonuclease T1{1low_A,0.8028}|RIBONUCLEASE T1{1bir_B,0.7968}|PROTEIN (RIBONUCLEASE T1){4hoh_A,0.796}|CSEP0141 putative effector protein{8oxk_A,0.7659}|AVRA22{8oxj_B,0.7286}|RIBONUCLEASE F1{1rck_A,0.7285}|Guanyl-specific ribonuclease…	RNase T1{d1i0va_,0.8025}|RNase U2{d3agna_,0.7314}	EpCSEP009|CSEP0081|AVRA22_PDB_8OXJ_A|AVRA10_PDB_8OXK_A|BgtE-5843|BEC1054(CSEP0064)|CSEP0128|AVRPM2(BgtE-5845)_PDB_8OXI_A|AVRPM2(BgtE-5845)|CSEP0105|AVRPM2(BgtE-5845)_PDB_8PHY_A|BEC1054(CSEP0064)_PDB_6FMB_A|BEC1011(CSEP0264)|CSEP080|AVRA13(CSEP0372)|EpCSEP001	NA
PN2053830	TGPESTDIGATVNSGPSRAEVAELEQPLASNSKLDKRRCFRRSCKKKSKRPSDFQCKNKKIKSKKIEKARAAACPKIKENDQGSTFPALYTASDFEIPGPYLEWPVNRDGKFYKKAWASRYRVILTKNCKVAGVVIREKKGSYRTCKDLSEDDDDDDE	Erysiphe neolycopersici MF1	Enl MF1	Tomato	Dicot	72.4	0.611	1	Microbial ribonucleases{3.10.450.30,0.7516}	RIBONUCLEASE MS{1rms_A,0.7516}|RIBONUCLEASE T1 ISOZYME{1rn1_A,0.7384}|RIBONUCLEASE T1{1rgl_A,0.7321}|RNase T1{1tto_C,0.7301}|Guanyl-specific ribonuclease T1{1low_A,0.7292}|PROTEIN (RIBONUCLEASE T1){3hoh_D,0.7203}|Guanyl-specific ribonuclease Po1{3who_A,0.7031}|Guanyl-specific ribonuclease T1 precursor{1q9e_C,0.6939}|CSEP0141 putative effector protein{8oxk_A,0.6933}|Ribonuclease U2{3agn_A,0.6804}|…	RNase T1{d1i0va_,0.7261}|RNase U2{d3agna_,0.6804}	CSEP0081|CSEP0128|AVRA10_PDB_8OXK_A|AVRA22_PDB_8OXJ_A|CSEP0105|BgtE-5843|AVRPM2(BgtE-5845)_PDB_8OXI_A|EpCSEP009|BEC1054(CSEP0064)_PDB_6FMB_A|CSEP080|AVRA13(CSEP0372)	NA
PN2053967	LATGPESTDLGTKVNSGPSRAEVAELEQPLASNSKLDKRRCFRRSCKKKSKRPSDFQCKSKKIKAKKIEKARAAACPKIKENHQGSTFPALYTASDFEIPGPYLEWPVVRNGRFYNRWRKTRYRVILTKNCKVAGVVIREKKGSYRTCKDLSEDDDDDKHDDSDSDSDSEDEDDDE	Erysiphe neolycopersici MF1	Enl MF1	Tomato	Dicot	71.1	0.567	1	Microbial ribonucleases{3.10.450.30,0.7647}	RIBONUCLEASE MS{1rms_A,0.7647}|RIBONUCLEASE T1{1rgl_A,0.7392}|RNase T1{1tto_C,0.7385}|Guanyl-specific ribonuclease T1 precursor{1q9e_C,0.7377}|PROTEIN (RIBONUCLEASE T1){3hoh_D,0.7296}|RIBONUCLEASE T1 ISOZYME{1rn1_A,0.728}|Guanyl-specific ribonuclease T1{1low_A,0.7182}|Guanyl-specific ribonuclease Po1{3who_A,0.7016}|RIBONUCLEASE F1{1rck_A,0.6976}|Ribonuclease U2{3agn_A,0.6661}|AVRA22{8oxj_B,0.6626…	RNase T1{d1i0va_,0.7153}|RNase U2{d3agna_,0.666}	CSEP0081|CSEP0128|AVRA22_PDB_8OXJ_A|AVRA10_PDB_8OXK_A|CSEP0105|BEC1011(CSEP0264)|EpCSEP009|BgtE-5843|BEC1054(CSEP0064)_PDB_6FMB_A|CSEP080	NA
PN2292972	TYGDDHAVSKVSKGSKVSDVSTSKVARIAVTVDYLESDVDYVCDREKDTCLEQHKCHRKKQKDHKDHKDHKNHKNHKDEDDEDDLDDEDDEDDEDDEDDEDDEDDENDEIDESCGRKNKCYEKKKLCHKNYNCNKKSKICHNNTTNRYGFRCGDKFYNQAKVLAAAKAACKKIANNSQSGAFPAPHTALKFKQVGPYVEWPFVRNGRFYNRWRKSKQRIIMTVDCSVVGAVVRHKDGDYTKCKYERY	Erysiphe neolycopersici MF1	Enl MF1	Tomato	Dicot	66.2	0.545	1	Microbial ribonucleases{3.10.450.30,0.6874}	RIBONUCLEASE MS{1rms_A,0.7912}|RIBONUCLEASE T1 ISOZYME{1rn1_A,0.7781}|RIBONUCLEASE T1{1rgl_A,0.7676}|Guanyl-specific ribonuclease T1{1low_A,0.7636}|Guanyl-specific ribonuclease T1 precursor{1q9e_C,0.7609}|RNase T1{1tto_C,0.7599}|PROTEIN (RIBONUCLEASE T1){4hoh_A,0.7557}|RIBONUCLEASE F1{1rck_A,0.7252}|AVRA22{8oxj_B,0.7115}|CSEP0141 putative effector protein{8oxk_A,0.6997}|Ribonuclease U2{3agn_A,0.6…	RNase T1{d1i0va_,0.7581}|RNase U2{d3agna_,0.69}	CSEP0081|CSEP0128|AVRA10_PDB_8OXK_A|AVRA22_PDB_8OXJ_A|BgtE-5843|CSEP0105|BEC1054(CSEP0064)|AVRPM2(BgtE-5845)_PDB_8OXI_A|CSEP087|AVRPM2(BgtE-5845)_PDB_8PHY_A|EpCSEP009|BEC1011(CSEP0264)|BEC1054(CSEP0064)_PDB_6FMB_A|CSEP080|CSEP0182|EpCSEP001	NA
PN2296761	LATGPESTDLGTKVNSGPSRAEVAELEQPLASNSKLDKRRCFRRSCKKKSKRPSDFQCKSKKIKAKKIEKARAAACPKIKENHQGSTFPALYTASDFEIPGPYLEWPVVRNGRFYNRWRKTRYRVILTKNCKVAGVVIREKKGSYRTCKDLSEDDDDDKHDDSDSDSDSEDEDDDEGKWRKQDNLESERRLDNGYKVSHYEALKLVGYVRKSMKKDQPSRTIASGN	Erysiphe neolycopersici MF1	Enl MF1	Tomato	Dicot	64.3	0.504	1	Microbial ribonucleases{3.10.450.30,0.7818}	RIBONUCLEASE MS{1rms_A,0.7818}|RIBONUCLEASE T1 ISOZYME{1rn1_A,0.7687}|RIBONUCLEASE T1{1rgl_A,0.7597}|Guanyl-specific ribonuclease T1{1low_A,0.7593}|RNase T1{1tto_C,0.7571}|Guanyl-specific ribonuclease T1 precursor{1q9e_C,0.756}|PROTEIN (RIBONUCLEASE T1){3hoh_D,0.7506}|Guanyl-specific ribonuclease Po1{3who_A,0.7129}|RIBONUCLEASE F1{1rck_A,0.7119}|AVRA22{8oxj_B,0.6836}|CSEP0141 putative effector pr…	RNase T1{d1i0va_,0.7558}|RNase U2{d3agna_,0.6712}	CSEP0081|CSEP0128|AVRA22_PDB_8OXJ_A|AVRA10_PDB_8OXK_A|CSEP0105|EpCSEP009|AVRPM2(BgtE-5845)_PDB_8PHY_A|BEC1054(CSEP0064)_PDB_6FMB_A|BgtE-5843|AVRPM2(BgtE-5845)_PDB_8OXI_A|BEC1011(CSEP0264)|BEC1018(CSEP0135)|CSEP080	NA
RKF50441.1	STILSRDSGVDSDSVQGLREVRISIVINGQRVDSYDDNSCPKKENNCFHEGNRRTNLDFRCGKKFFSKIKILRAAAAACPRIENNSQKHVYPAAYAASDYEIKGPYWEWPIRRNGRIWNRFSRSKYRIILTKDCTVVGAVIRNKRDHSYKQCEPILD	Golovinomyces cichoracearum UMSG3	Gc UMSG3	Tobacco	Dicot	77.2	0.752	1	Microbial ribonucleases{3.10.450.30,0.8068}	RIBONUCLEASE MS{1rms_A,0.8068}|RIBONUCLEASE T1 ISOZYME{1rn1_A,0.7888}|GUANYL-SPECIFIC RIBONUCLEASE T1{1fzu_A,0.7788}|RIBONUCLEASE T1{1rgl_A,0.7786}|PROTEIN (RIBONUCLEASE T1){1bvi_A,0.7786}|RNase T1{1tto_C,0.7779}|Guanyl-specific ribonuclease T1 precursor{1q9e_C,0.7756}|RIBONUCLEASE F1{1rck_A,0.72}|CSEP0141 putative effector protein{8oxk_A,0.7004}|AVRA22{8oxj_B,0.7003}|Ribonuclease U2{3agn_A,0.675…	RNase T1{d1i0va_,0.7741}|RNase U2{d3agna_,0.6751}	EpCSEP001|EpCSEP009|CSEP0081|CSEP0128|AVRA22_PDB_8OXJ_A|AVRA10_PDB_8OXK_A|AVRPM2(BgtE-5845)_PDB_8OXI_A|CSEP0105|BgtE-5843|BEC1054(CSEP0064)_PDB_6FMB_A|CSEP080|AVRA13(CSEP0372)	NA
RKF75416.1	HVASSTAHSYDLSHTNEHSDKNSDIRIYVKKGSTTWDSEKNNICHKNEAPCAEEDYDCHKFESTCAQKTTNRYGFRCKKKFFNQKQVMDAARKGCLKISKNDQKGKFPRAHLGEGYSKEGPYSEWPINKDGRYFSWCKFSRSLYAMDDTKELRSSKLQISSRDDYGLHRRWRNNYESKGVRLHDLFTRATLVILRYVDSLSGRDFQMLRESWRRDGKVESKWQPPACN	Golovinomyces cichoracearum UMSG1	Gc UMSG1	Sow thistle	Dicot	37.8	0.353	1	NA	NA	NA	CSEP0128	NA
TQS38636.1	TYHQNDSDLDHVKSSAPPNSLTVTFQIKYDGEDRVRTCRVDKEEEEEEEEEEEEKKEKKKEIKKGKGKYVCQKVHICQKKSKLCRDDGISPKDGFRCGEKFIKFSKVVKSAKKACRSLKSRKDRTLPAFYTGPGFNWQSETLFESKIFNKFWNFGFRQEYRVVMSRNCVVVGTAIRNKDRSYTPCTFGPKSGRKH	Golovinomyces magnicellulatus FPH2017-1	Gm FPH2017-1	Phlox paniculata	Dicot	61.2	0.598	1	Microbial ribonucleases{3.10.450.30,0.7191}	RIBONUCLEASE T1 ISOZYME{1rn1_A,0.7292}|RNase T1{1tto_C,0.7227}|Guanyl-specific ribonuclease T1{1low_A,0.7221}|Guanyl-specific ribonuclease T1 precursor{1q9e_C,0.7213}|RIBONUCLEASE MS{1rms_A,0.7191}|PROTEIN (RIBONUCLEASE T1){1rhl_A,0.7109}|AVRA22{8oxj_B,0.7026}|CSEP0141 putative effector protein{8oxk_A,0.6792}|RIBONUCLEASE T1{1lra_A,0.6756}|RIBONUCLEASE F1{1rck_A,0.6672}|Ribonuclease U2{3ahs_C,0.6…	RNase T1{d1i0va_,0.7173}|RNase U2{d3agna_,0.5015}	CSEP0081|AVRA22_PDB_8OXJ_A|BEC1054(CSEP0064)|AVRA10_PDB_8OXK_A|CSEP0128|CSEP0105|AVRPM2(BgtE-5845)|CSEP087|BgtE-5843|AVRPM2(BgtE-5845)_PDB_8PHY_A|BEC1011(CSEP0264)|BEC1054(CSEP0064)_PDB_6FMB_A|AVRPM2(BgtE-5845)_PDB_8OXI_A|EpCSEP009|CSEP080|AVRA9(CSEP0174)	NA
Go5221792	STIFPRHSDIDVSSGQKSTHVQISVTIEGQRWDSDSHGTCPKKENNCFGGREKSKKLGFKCGKKFFSESKVFRAARAACPKIEKNSQRHVYPAAYIASSYEIEGPYWEWPIRRNGRVWNIFSRSKYRIILTKSCTVVGAVIRNKRDYSYKQCEPVWY	Golovinomyces orontii MGH1	Go MGH1	Arabidopsis thaliana	Dicot	77.8	0.757	1	Microbial ribonucleases{3.10.450.30,0.7232}	RIBONUCLEASE MS{1rms_A,0.8037}|PROTEIN (RIBONUCLEASE T1){4hoh_A,0.771}|GUANYL-SPECIFIC RIBONUCLEASE T1{1i2f_A,0.7692}|RIBONUCLEASE T1 ISOZYME{1rn1_A,0.7663}|RIBONUCLEASE T1{1rgl_A,0.7508}|RNase T1{1tto_C,0.7494}|AVRA22{8oxj_B,0.7383}|CSEP0141 putative effector protein{8oxk_A,0.7331}|Guanyl-specific ribonuclease Po1{3who_A,0.7171}|Guanyl-specific ribonuclease T1 precursor{1q9e_C,0.7094}|RIBONUCLEA…	RNase T1{d1i0va_,0.7545}|RNase U2{d3agna_,0.6609}	EpCSEP001|EpCSEP009|AVRA22_PDB_8OXJ_A|AVRA10_PDB_8OXK_A|CSEP0081|CSEP0128|CSEP087|CSEP0105|BEC1054(CSEP0064)_PDB_6FMB_A|AVRPM3D3	NA
Go5332254	TNHENNSDLHHVNSSPHQKSLTVSLRVKYNDEDRERTCRIDDEEYEGEYEEEYEGEYEGEKREKKKGKGKHMCKNVHSCQKKSNMCRGDGISPKDGYMCGKKFIKLSKVMNKAKKVCRQIKKGNDQKLPALYTAGGFGKQPYTLFESPLYNKFWKFGYKQQYRLVMSRECTVVGTVVRNKDTSYSQCTFGPRLGRKH	Golovinomyces orontii MGH1	Go MGH1	Arabidopsis thaliana	Dicot	67.5	0.658	1	Microbial ribonucleases{3.10.450.30,0.6781}	AVRA22{8oxj_B,0.7387}|CSEP0141 putative effector protein{8oxk_A,0.7085}|RIBONUCLEASE T1 ISOZYME{1trp_B,0.6875}|RIBONUCLEASE MS{1rms_A,0.6781}|PROTEIN (RIBONUCLEASE T1){1rhl_A,0.677}|RIBONUCLEASE T1{3bir_A,0.6753}|GUANYL-SPECIFIC RIBONUCLEASE T1{1i3f_A,0.6728}|RIBONUCLEASE F1{1rck_A,0.6599}|RNase T1{1tto_C,0.6414}|Guanyl-specific ribonuclease T1 precursor{1q9e_C,0.6404}|Ribonuclease U2{3ahs_C,0.60…	RNase T1{d1i0va_,0.6315}|RNase U2{d3agna_,0.5605}	EpCSEP009|AVRA22_PDB_8OXJ_A|EpCSEP001|CSEP0128|AVRA10_PDB_8OXK_A|CSEP0081|BEC1018(CSEP0135)|BgtE-5843|AVRPM2(BgtE-5845)|AVRPM2(BgtE-5845)_PDB_8PHY_A|BEC1054(CSEP0064)|CSEP080	NA
Go5337313	TYHENDFDLHHVNSSPPQKSLTVSLRVKYDGEDRVRTCRLDDEVEEEEEEEEEEEEEEYEEEKREKKKGKGKGKYLCKNVHSCQKKSNMCRGDGISPFGGYMCGKKFIKLSKVMNKAKKVCRQIKRGNDHKLPALYTAGGFGKQPYTLFESPIFNKFWNFGFKQQYRLVMSRECTVVGVVIRKKDSSYSQCTFGPKLGRNH	Golovinomyces orontii MGH1	Go MGH1	Arabidopsis thaliana	Dicot	64.2	0.626	1	Microbial ribonucleases{3.10.450.30,0.7234}	AVRA22{8oxj_B,0.7262}|RIBONUCLEASE MS{1rms_A,0.7234}|CSEP0141 putative effector protein{8oxk_A,0.7148}|PROTEIN (RIBONUCLEASE T1){1rhl_A,0.6962}|GUANYL-SPECIFIC RIBONUCLEASE T1{1i3f_A,0.6923}|RNase T1{1tto_C,0.6694}|RIBONUCLEASE T1 ISOZYME{1rn1_A,0.6686}|Guanyl-specific ribonuclease T1 precursor{1q9e_C,0.6559}|RIBONUCLEASE T1{5bir_B,0.6431}|RIBONUCLEASE F1{1rck_A,0.6406}|BgtE-5845_p{8phy_A,0.6052}…	RNase T1{d1i0va_,0.6531}|RNase U2{d3agna_,0.5759}	AVRA22_PDB_8OXJ_A|CSEP0128|AVRA10_PDB_8OXK_A|CSEP0081|CSEP0105|CSEP0027|AVRPM2(BgtE-5845)_PDB_8OXI_A|CSEP087|EpCSEP009|BEC1011(CSEP0264)|BgtE-5843|AVRPM2(BgtE-5845)_PDB_8PHY_A|BEC1054(CSEP0064)_PDB_6FMB_A|AVRPM2(BgtE-5845)|BEC1054(CSEP0064)|BEC5(CSEP0004)	NA
CAD6501867.1	TFTTSDYLCGKDFVSHRNIKISVEKACDILYRSKERLRFPAVYDASTTFFISDARLFSWPVRLDGRLFDSGRPGNLRIIVDSSCSFLGVIMKYHNSPDQRCFQPVEPPRQIDDSSTSGPRNLPILRGYNCKNQIFDLIDVERVREISILKLRGWQSQGHQIGLKKLEVVDRLFETPSFLLPSMPVAHPSHIRDTLEYIYLTVIDSQDKTLGMVHKTEDKWEKCDGLWEIEPVRRQSLVPGQNSIGETVFHGVSGYQCGKHKFTPESINSHMQLACKILEKSQLSIAKLRRSRLEVARIGTSVGRLTAWKIPLQLGESDNVSRYDSMNNKCVVVLDQRCNFYGAYQNDFNRLVACDRLSPHNLPEISGLEVSTPDFSWIDEFREDRTLDSK	Blumeria graminis f. sp. triticale THUN-12	Bgtl THUN-12	Triticale	Monocot	85.1	0.801	1	Microbial ribonucleases{3.10.450.30,0.767}	Guanyl-specific ribonuclease T1 precursor{1q9e_C,0.7926}|RNase T1{1tto_C,0.7922}|RIBONUCLEASE MS{1rms_A,0.7897}|PROTEIN (RIBONUCLEASE T1){1rhl_A,0.7792}|RIBONUCLEASE T1{1lra_A,0.7723}|RIBONUCLEASE T1 ISOZYME{1rn1_B,0.7723}|Guanyl-specific ribonuclease T1{1loy_A,0.7721}|Guanyl-specific ribonuclease Po1{3who_A,0.7299}|RIBONUCLEASE F1{1rck_A,0.7141}|CSEP0064 putative effector protein{6fmb_A,0.6546}|…	RNase T1{d1i0va_,0.7766}|RNase U2{d3agna_,0.5983}|Restrictocin{d1aqza_,0.517}	AVRPM2(BgtE-5845)|BEC1054(CSEP0064)|EpCSEP009|BEC1054(CSEP0064)_PDB_6FMB_A|AVRA22_PDB_8OXJ_A|AVRA10_PDB_8OXK_A|AVRPM2(BgtE-5845)_PDB_8OXI_A|BgtE-20069a|AVRA9(CSEP0174)|CSEP0027|AVRPM3D3|CSEP087|BEC1018(CSEP0135)|CSEP0081|CSEP0025	NA
CAD6501873.1	TFTTSDYLCGKDFVSHRNIKISVEKACDILYRSKERLRFPAVYDASTTFFISDARLFSWPVMLNGRLFHKGRPGTFRVIVDSSCRFVGVIMKYHNSPDQRCFQPVELPRQIDDSSTSGPRNLPILRGYNCRNQIFDLIDVERDRETSILQLRGWQSQGQKISLTKLDVVDRLFETPSFLLPSMPVTHPSHIRDTLEYIYLTVIDSQDKTLGMVHKTEDKWEKCDGLWEVEPVRRQSLVPGQNSIGETVFHGVSGYQCGKHKFTRESINSHMQLACKILEKSQPSIKKLKHTRFEIARIATGVETLTAWKFPLQLAENAINSRHYAMNNKCVVVLDQRCNFYGAYQNHFSKIIACDRLSPHNLPEISGLEVSTPDFSWIDEFMENGPLDSE	Blumeria graminis f. sp. triticale THUN-12	Bgtl THUN-12	Triticale	Monocot	85.4	0.814	1	Microbial ribonucleases{3.10.450.30,0.7499}	Guanyl-specific ribonuclease T1 precursor{1q9e_C,0.7898}|RNase T1{1tto_C,0.7889}|PROTEIN (RIBONUCLEASE T1){1rhl_A,0.776}|RIBONUCLEASE T1{1lra_A,0.7722}|Guanyl-specific ribonuclease T1{1loy_A,0.7707}|RIBONUCLEASE T1 ISOZYME{1rn1_B,0.7704}|RIBONUCLEASE MS{1rms_A,0.7499}|Guanyl-specific ribonuclease Po1{3who_A,0.707}|RIBONUCLEASE F1{1rck_A,0.6934}|CSEP0064 putative effector protein{6fmb_A,0.6657}|CS…	RNase T1{d1i0va_,0.7745}|RNase U2{d3agna_,0.5966}|Restrictocin{d1aqza_,0.5219}	AVRPM2(BgtE-5845)|BgtE-5843|BEC1054(CSEP0064)|EpCSEP009|BEC1054(CSEP0064)_PDB_6FMB_A|AVRPM2(BgtE-5845)_PDB_8PHY_A|AVRA9(CSEP0174)|AVRPM2(BgtE-5845)_PDB_8OXI_A|AVRA10_PDB_8OXK_A|CSEP0081|BgtE-20069a|CSEP0027|AVRPM3D3|CSEP087|CSEP0128|BEC1018(CSEP0135)|BEC1011(CSEP0264)|CSEP0025|CSEP0247	NA
CAD6505091.1	TDEPGNYVCGKDYLVSHLISKYVKSSCISLKYADITNIYPVTFDGSSHFGISDATLFATPTRIGNVKKHVKGCIGKNRVVIDSMCNLIGLVYVTNQSYKRCVKILDSTDESWIASQTISSPVPKTYGYDCNFTIFILEETLQFYRKLKQKISTLEKWEVRKHILTIYSTEFGERTVTIWPILINGMCKEGTYKLQTPYRIAVDKNLIFLGMMYRLGSHWKRCEQIEYDDSEPSRSLDPTKNSIGERIFENVSAYKCDDVYFSAITVNSHMQAACTSISEDTRLQEGYNRMWPIRKEEFPTTSRGTKDWNYYIKFDLDCNFLGVHVRLNNRYRECPKDTSSLHPAKQRPTLTCLNLFPH	Blumeria graminis f. sp. triticale THUN-12	Bgtl THUN-12	Triticale	Monocot	77.9	0.782	1	Microbial ribonucleases{3.10.450.30,0.7394}	RIBONUCLEASE MS{1rms_A,0.7394}|Guanyl-specific ribonuclease T1 precursor{1q9e_C,0.7347}|RNase T1{1tto_C,0.733}|GUANYL-SPECIFIC RIBONUCLEASE T1{1i3i_A,0.7308}|PROTEIN (RIBONUCLEASE T1){1rhl_A,0.7284}|RIBONUCLEASE T1{1lra_A,0.7257}|RIBONUCLEASE T1 ISOZYME{1trp_B,0.72}|AVRA22{8oxj_B,0.6818}|Ribonuclease U2{3ahs_C,0.6736}|Guanyl-specific ribonuclease Po1{3who_A,0.6432}|CSEP0141 putative effector prot…	RNase T1{d1i0va_,0.7302}|RNase U2{d3agna_,0.661}	CSEP0128|AVRA22_PDB_8OXJ_A|AVRA9(CSEP0174)|AVRA10_PDB_8OXK_A|CSEP0081|CSEP0182|BEC1011(CSEP0264)|CSEP0105|CSEP0247|CSEP0025|BgtE-20069a|BEC5(CSEP0004)|SVRPM3A1/F1|CSEP0027|CSEP087|AVRPM3D3|Bgt_Bcg-6|BEC1018(CSEP0135)|AVRPM3A2/F2	NA
CAD6505097.1	TDEPGNYVCGKDYLVSHLISNYVKSSCISLKYADITNIYPVTFDGSSHFGISDATLFATPTRIDSMKKFAGGNSGRNRIVIDSMCNLIGLVYITNQSYKRCVKILDSIDESWSASQTISSPVPKTYGYNCNFKIFILEETLQFYRKLKQKISTLEKWEIRKHILTIYSTEFGENTVTIWPILINGMCKEDTYKLQTPYRIAVDKNLIFLGMMYRLGSHWKRCEQIEYDHSEPSRSLDPTKNSIGERIFENVSAYKCDVVYFSAITVNSHMQAACASIFEGHRKGESETRMWPIRKEEFPTTSRGTKDWNYYIKFDLDCNFLGVHVRLNNRYRECPKDTSSLHPAKQRPTLTCLNLFPH	Blumeria graminis f. sp. triticale THUN-12	Bgtl THUN-12	Triticale	Monocot	77.4	0.771	1	Microbial ribonucleases{3.10.450.30,0.7369}	RIBONUCLEASE MS{1rms_A,0.7369}|CSEP0141 putative effector protein{8oxk_A,0.7339}|GUANYL-SPECIFIC RIBONUCLEASE T1{1i3i_A,0.7206}|RIBONUCLEASE T1{1lra_A,0.7191}|Guanyl-specific ribonuclease T1 precursor{1q9e_C,0.7182}|RNase T1{1tto_C,0.7153}|PROTEIN (RIBONUCLEASE T1){2hoh_D,0.7141}|RIBONUCLEASE T1 ISOZYME{1trp_B,0.714}|AVRA22{8oxj_B,0.706}|Guanyl-specific ribonuclease Po1{3who_A,0.6712}|RIBONUCLEAS…	RNase T1{d1i0va_,0.7152}|RNase U2{d3agna_,0.6444}	AVRA10_PDB_8OXK_A|AVRA22_PDB_8OXJ_A|CSEP0128|AVRA9(CSEP0174)|CSEP0081|CSEP0025|CSEP0027|CSEP0247|BgtE-20069a|CSEP0105|SVRPM3A1/F1|Bcg1|BEC1011(CSEP0264)|BEC1018(CSEP0135)|AVRPM3D3|BEC5(CSEP0004)|Bgt_Bcg-6|AVRPM3A2/F2|AVRPM3B2/C2|AVRPM8	NA
CAD6505098.1	TDEPGNYVCEKDYLLSDLISRYVKSSCTSLKYADISNRHPVTFDGSSHFGISDATLFAMPTRVDNVKRYAGGNSGRNRIVIDSMCNLIGLVYITNQSYKRCVKILDSIDESWSTSETISSPVPKTYGYNCNYRIFILEETLQYYRDLKQQISTLEKWKVSNHIDMIIATEFAENMVSIWPIQINGKLKENTCTFIITLSLRQKTNYRIAVDKNLIFLGMMYRLDSGWKRCAQIEYVDPEPPRSLDPTKNSIGERIFENVSAYKCDDVYFSAITVNSHMQAACTSISEDTRLQEGYNRMWPIRKEEFPTTSRGTKDWNYYIKFDLDCNFLGVHVRLNNRYRECPKDTSSLHPAKQRPTLTCLNLFPH	Blumeria graminis f. sp. triticale THUN-12	Bgtl THUN-12	Triticale	Monocot	79	0.791	1	Microbial ribonucleases{3.10.450.30,0.6813}	GUANYL-SPECIFIC RIBONUCLEASE T1{1i3f_A,0.7323}|Guanyl-specific ribonuclease T1 precursor{1q9e_C,0.7156}|RIBONUCLEASE T1{1bir_B,0.7133}|RNase T1{1tto_C,0.7121}|PROTEIN (RIBONUCLEASE T1){1rhl_A,0.7104}|RIBONUCLEASE T1 ISOZYME{1trp_B,0.7075}|RIBONUCLEASE MS{1rms_A,0.6813}|Ribonuclease U2{3ahs_B,0.6633}|Guanyl-specific ribonuclease Po1{3who_A,0.6551}|AVRA22{8oxj_B,0.653}|RIBONUCLEASE F1{1rck_A,0.6461…	RNase T1{d1i0va_,0.713}|RNase U2{d3agna_,0.6466}	CSEP0128|CSEP0081|BgtE-20069a|AVRA22_PDB_8OXJ_A|CSEP0027|AVRA10_PDB_8OXK_A|AVRPM3D3|AVRPM2(BgtE-5845)|CSEP0025|CSEP0247|BEC1018(CSEP0135)|AVRPM3A2/F2|AVRA9(CSEP0174)	NA
CAD6505880.1	VTVESDFICGEKVIPKEVILIAIDRACQTLYSSSRNIKFPSVYVASTTFSIDDAVLFAWPITMQAKQFSKGNPGSYRVLIDSSCKFIGMIVISEDKHDMRCYQPVNTERFQNLSLSSGQEKQPIFRGYRCQNKVLHILKVESIRNKSINLYNLWKSQGKKTSLYSFEAVDKLFETPISLLPSDMAITLNHNTEILSNPYFIVINSQHKIVGMVIRGYNSWAKCDELWEMEPEPNLSSDPSENSLGERIFEGVKAYKCGNMNFSTASINSHLQLACNIINLPRSSDSSSAGSHTNRPIKVPKIGNFYVWKRALQLPEKDASLKTEGSKNNPVILFDQECNFYGVHWYIGSKIVECNKL	Blumeria graminis f. sp. triticale THUN-12	Bgtl THUN-12	Triticale	Monocot	82.1	0.818	1	Microbial ribonucleases{3.10.450.30,0.7015}	RIBONUCLEASE T1{1rgl_A,0.7464}|RNase T1{1tto_C,0.7436}|RIBONUCLEASE T1 ISOZYME{1rn1_A,0.7329}|Guanyl-specific ribonuclease T1 precursor{1q9e_C,0.7324}|PROTEIN (RIBONUCLEASE T1){1ch0_C,0.7218}|Guanyl-specific ribonuclease T1{1loy_A,0.716}|RIBONUCLEASE MS{1rms_A,0.7015}|Guanyl-specific ribonuclease Po1{3who_A,0.6972}|RIBONUCLEASE F1{1rck_A,0.667}|AVRA22{8oxj_B,0.6493}|CSEP0141 putative effector pro…	RNase T1{d1i0va_,0.7355}|RNase U2{d3agna_,0.7095}	EpCSEP009|CSEP0081|AVRPM2(BgtE-5845)|AVRA22_PDB_8OXJ_A|CSEP0105|AVRA10_PDB_8OXK_A|CSEP0025|BEC1018(CSEP0135)|CSEP0027|CSEP0247|BgtE-20069a|CSEP087|AVRPM3D3|BEC1054(CSEP0064)_PDB_6FMB_A|BEC1011(CSEP0264)|AVRA9(CSEP0174)|AVRPM60_2|AVRPM60_1	NA
CAD6505881.1	ENDYICGTDVLVEKNINNSLQKACHTLYQSGRVVRYPADYDASDTFFISDARLFSWPMLRDDRLFVTGRAGNLRLIMDSDCRFIGIIMKTVNEPDKRCFRPVAPPREIDDSSNPSLRKIPVLRGYNCEGKIFESFQVEQVRKETLRLFNFWISKHLQTSLNRLKVFEELFGSIVFSLPTKPPISLKQLREIVDYSYYIAIDFKYETLGMVYKTKDNWVKCDGLWEMEPERRHINDPQKNSIGEAIFEGLSDYKCDSFKFSRETINSHMQVACGILQKVQKSPARVKRGRVCPAVVETDTGSLTAWKFPLQPPEKDLVTGYKFLTHDCVIILDKQCHFHGVYRYSKKISVKCNRSSPQDLQITHDYETTLSDLSWIDEMVDNWSWDLN	Blumeria graminis f. sp. triticale THUN-12	Bgtl THUN-12	Triticale	Monocot	82	0.81	1	Microbial ribonucleases{3.10.450.30,0.786}	GUANYL-SPECIFIC RIBONUCLEASE T1{1i3f_A,0.7909}|RIBONUCLEASE MS{1rms_A,0.786}|Guanyl-specific ribonuclease T1 precursor{1q9e_C,0.781}|RNase T1{1tto_C,0.7787}|RIBONUCLEASE T1{1lra_A,0.7687}|PROTEIN (RIBONUCLEASE T1){1rhl_A,0.7633}|RIBONUCLEASE T1 ISOZYME{1rn1_B,0.7597}|RIBONUCLEASE F1{1rck_A,0.7098}|Ribonuclease U2{3agn_A,0.6866}|CSEP0064 putative effector protein{6fmb_A,0.6858}|CSEP0141 putative e…	RNase T1{d1i0va_,0.7694}|RNase U2{d3agna_,0.6865}	CSEP0081|BEC1054(CSEP0064)|BEC1054(CSEP0064)_PDB_6FMB_A|AVRPM2(BgtE-5845)_PDB_8OXI_A|AVRPM2(BgtE-5845)|AVRA10_PDB_8OXK_A|CSEP0128|CSEP0027|BEC1018(CSEP0135)|EpCSEP009|AVRA9(CSEP0174)|BgtE-20069a|AVRPM3D3|CSEP080|CSEP087|BEC1011(CSEP0264)|AVRA6	NA
CAD6505882.1	SNTHKGDFFCGHKKIPFAAVQSSAKRACKSLRNVENFHTLPAAYSGTTTLNIDDAILFSWPIEKNGGTHSEVFLDKLRVVINSKCKFIGAVVKNKDSGDKRCIQSVNSPLTLTLSSGTKKNEKPNIYGYHCRDRLITQKIVQITKSQANKFKKLGISYHDSIPAAEKLILNKMFKTQVTLFPIDMSNSPSKRPSMSKSPYQAVLNQFFDIRGMVHKVKDRWIACEEVWYLKEDKPLLSSLGVNSMGESRPKNLRAHTCGTLEFSATSISSHLQAACYALQDQTTAEPNNHDKYPLLTQSHSFQDSGPALMWPLRLPEEGTYSMHERQLNTCMVFINKSCRFLGIFRHTPNEDIPCLQSKILSRSRTR	Blumeria graminis f. sp. triticale THUN-12	Bgtl THUN-12	Triticale	Monocot	80.1	0.8	1	Microbial ribonucleases{3.10.450.30,0.612}	RNase T1{1tto_C,0.6837}|CSEP0141 putative effector protein{8oxk_A,0.68}|RIBONUCLEASE T1{1bir_B,0.6794}|GUANYL-SPECIFIC RIBONUCLEASE T1{1i3i_A,0.6775}|Guanyl-specific ribonuclease T1 precursor{1q9e_C,0.6712}|RIBONUCLEASE T1 ISOZYME{1rn1_A,0.6694}|PROTEIN (RIBONUCLEASE T1){3hoh_D,0.6664}|AVRA22{8oxj_B,0.6659}|RIBONUCLEASE MS{1rms_A,0.6371}|RIBONUCLEASE F1{1rck_A,0.6326}|CSEP0064 putative effector p…	RNase T1{d1i0va_,0.6522}|RNase U2{d3agna_,0.5784}	EpCSEP009|AVRA22_PDB_8OXJ_A|AVRA10_PDB_8OXK_A|CSEP0254|BEC1011(CSEP0264)|CSEP0081|BEC1018(CSEP0135)|CSEP0027|BgtE-20069a|CSEP087|CSEP0025|BEC1054(CSEP0064)_PDB_6FMB_A|AVRPM3D3|CSEP0247|AVRA9(CSEP0174)|CSEP0128	NA
CAD6505923.1	ATFTSEDFICGKRIILKHAVSRTVNIACASIKGFTKSKITPFVYDGSSTFFVSDAALFAWPIILQNGPHSRAPSEELRLIIDSSCNLFGIVMKSKNYPDRRCYRPVEQPSRDDASDSHASRNLPQFRGYRCGNKIFGHLDIEIILKGTLGNYQLWQYDGHQIGYYGLEDIDRLYGESVLLLPSQVAKIPEEIRQMPSNPQLIVMNSRQQLVGMVNKVGNQWEKCLDLWEKKPERPRAAESTRNSIGEWLFSGVSQYGCGKFVYSRESVNSHMQVACALINPPKNSRTTTWNIYLTSMGVIPSIGNYRVWKMDLKLPENDNYSLVKEERLANNGAIILDQECNFHGVYWHTARDLTPCENLSLSELS	Blumeria graminis f. sp. triticale THUN-12	Bgtl THUN-12	Triticale	Monocot	84.5	0.833	1	Microbial ribonucleases{3.10.450.30,0.7324}	RIBONUCLEASE MS{1rms_A,0.7324}|PROTEIN (RIBONUCLEASE T1){2hoh_D,0.7005}|RIBONUCLEASE T1{1lra_A,0.6966}|GUANYL-SPECIFIC RIBONUCLEASE T1{1i3i_A,0.6952}|RIBONUCLEASE T1 ISOZYME{1rn1_B,0.6944}|Guanyl-specific ribonuclease T1 precursor{1q9e_C,0.6898}|AVRA22{8oxj_B,0.6838}|Guanyl-specific ribonuclease Po1{3who_A,0.6665}|Ribonuclease U2{3agn_A,0.6465}|CSEP0141 putative effector protein{8oxk_A,0.5945}|RI…	RNase T1{d1i0va_,0.6939}|RNase U2{d3agna_,0.6464}	EpCSEP009|AVRA6_PDB_8OXH_A|CSEP0081|AVRPM3D3|AVRA10_PDB_8OXK_A|BgtE-20069a|CSEP0027|CSEP0128|AVRA13(CSEP0372)|CSEP087|CSEP0025|BEC1018(CSEP0135)|CSEP0247|BEC1054(CSEP0064)_PDB_6FMB_A|CSEP0182	NA
CAD6505925.1	DFICEQEIIPKDSINTAIYHACSALSTPLGKTKYPVAFDASTLFFIHDAILFSWPVSMEGESYTRGRTGRFRSLIDSSCKFYGIILTIKNRPDTRCYQPVKAVRLYDLSLSSGPRNPSIFRGYRCQNKVFELSFVDQTLRNFHNLYTKWKSNNINILLNSHTTVDELFKTHVYLLPSEVSHFQNRYIENPHKPYFIVVNYNFEKLGMVSKDLNSWAKCDELYENELELRQSPNTIKNSIGEFIFPVESDYKCGFTEFTRKSINSHMQLACNLIARQDHSPSTDLDSIFGQSFTMSEVGMFPVLKLPLKLPESEVNRTAKKRPIRAFIVFDKICNFHGVFWFQQNIIKKCMKLT	Blumeria graminis f. sp. triticale THUN-12	Bgtl THUN-12	Triticale	Monocot	83.8	0.815	1	Microbial ribonucleases{3.10.450.30,0.6848}	RIBONUCLEASE T1 ISOZYME{1rn1_B,0.7087}|PROTEIN (RIBONUCLEASE T1){2hoh_D,0.7079}|GUANYL-SPECIFIC RIBONUCLEASE T1{1i3i_A,0.7079}|Guanyl-specific ribonuclease T1 precursor{1q9e_C,0.7023}|RNase T1{1tto_C,0.7019}|RIBONUCLEASE T1{5bir_B,0.6897}|RIBONUCLEASE MS{1rms_A,0.6848}|Guanyl-specific ribonuclease Po1{3who_A,0.6567}|CSEP0141 putative effector protein{8oxk_A,0.641}|AVRA22{8oxj_B,0.6111}|RIBONUCLEA…	RNase T1{d1i0va_,0.7085}|RNase U2{d3agna_,0.5797}	EpCSEP009|CSEP0105|BEC1011(CSEP0264)|AVRA10_PDB_8OXK_A|AVRA22_PDB_8OXJ_A|BEC1018(CSEP0135)|BgtE-20069a|AVRPM8|CSEP0081|CSEP080|BEC5(CSEP0004)|CSEP0182|BEC1054(CSEP0064)_PDB_6FMB_A|CSEP0247|CSEP087|CSEP0025|CSEP0128|CSEP0027|BEC1054(CSEP0064)|CSEP0139	NA
CAD6506556.1	TNRSRSFVCGKRYFAAEVVSKSLENACLALKCSDVSCRFTAAFDGSKLFGIQDAALFSVPTTVCYGHQYAGGNLLHRKNSANRVNSRIVIDSMCNLVGLVYRSKSSYYRCEETIDSYHGSTVISENESKISTKNFAYRCNGKVFLYQDILSSYEFLKEKLSSSAETKARVNTIKINSPQFGGNEIYLWSIYGEGDVRKYECKNAGPYRIAVNKAKDILGLAFRNKANWFRCIEMQSVDSKPPRAIDGTKNSIGEALFDNISPFKCGYKTFSAITLNSHMQAACRVIQEDTDKAMTRDLSFPMPDPAEKDGEGSTRFWPIRQLEKGDDRTSLKRRNIFIKLNFSCEFLGVYIRVGDEFLECQKLGTYLPTNE	Blumeria graminis f. sp. triticale THUN-12	Bgtl THUN-12	Triticale	Monocot	74.6	0.769	1	Microbial ribonucleases{3.10.450.30,0.6319}	AVRA22{8oxj_B,0.6858}|CSEP0141 putative effector protein{8oxk_A,0.6731}|RIBONUCLEASE T1 ISOZYME{1rn1_A,0.6584}|RIBONUCLEASE T1{1rgl_A,0.6528}|Guanyl-specific ribonuclease T1 precursor{1q9e_C,0.6527}|GUANYL-SPECIFIC RIBONUCLEASE T1{1i3i_A,0.6502}|RNase T1{1tto_C,0.6486}|PROTEIN (RIBONUCLEASE T1){4hoh_A,0.6473}|RIBONUCLEASE MS{1rms_A,0.6319}|RIBONUCLEASE F1{1rck_A,0.6152}|Guanyl-specific ribonuclea…	RNase T1{d1i0va_,0.5844}|RNase U2{d3agna_,0.5408}	CSEP0081|AVRA22_PDB_8OXJ_A|AVRA10_PDB_8OXK_A|CSEP0027|BEC5(CSEP0004)|CSEP087|BEC1054(CSEP0064)|CSEP0247|BEC1018(CSEP0135)|CSEP0105|BEC1054(CSEP0064)_PDB_6FMB_A|CSEP0025|BgtE-20069a|BEC1011(CSEP0264)|CSEP0182|CSEP0128|CSEP080|AVRPM3D3|SVRPM3A1/F1|AVRPM3A2/F2|AVRPM60_1|AVRPM60_2	NA
CAD6506558.1	TDRPRSFVCERKYFPADVISKAIGDSCNALEYADIKCRAIAAFDGTVLFGIRDAVLFSTPTRACHDHKYEGGNLLILETSTRRIDSRFVIDSMCNLIGLIYLNNRSFFRCAETIDSDHATDIGSDIWSNTLPKNFGYRCDHKIFHYQDILRSFEYLRLQFFKPAGTTRRLKPIKVSSDDFSGSDVYLWPVYADGMVRPGSLARTGLYRIATNGAKNMLGLMYRNNKDWHRCIEMKSVDPKLSTVGDGTKNSIGETIFDNLSAYKCGQRIFSIITLNSHMQAACRVIREDARKAAAGESSFPIPDPAAKHGEINTRFWPLRLPELNGDKNVQRQRYSYLKLDLDCKFLGVFKCVNGKFFSCLSLKASPSSLE	Blumeria graminis f. sp. triticale THUN-12	Bgtl THUN-12	Triticale	Monocot	72.2	0.739	1	Microbial ribonucleases{3.10.450.30,0.6194}	CSEP0141 putative effector protein{8oxk_A,0.6787}|AVRA22{8oxj_B,0.6435}|Guanyl-specific ribonuclease T1 precursor{1q9e_C,0.6236}|RIBONUCLEASE MS{1rms_A,0.6194}|RIBONUCLEASE T1{1lra_A,0.6036}|PROTEIN (RIBONUCLEASE T1){1rhl_A,0.6019}|RIBONUCLEASE T1 ISOZYME{1rn1_B,0.5975}|GUANYL-SPECIFIC RIBONUCLEASE T1{1i2f_A,0.5955}|RNase T1{1tto_C,0.5897}|Guanyl-specific ribonuclease Po1{3who_A,0.5613}|RIBONUCLE…	RNase T1{d1i0va_,0.6018}|RNase U2{d3agna_,0.5091}	AVRA10_PDB_8OXK_A|EpCSEP009|CSEP0081|CSEP0025|BgtE-20069a|CSEP0247|BEC1018(CSEP0135)|AVRPM3D3|CSEP0027|CSEP087|CSEP0128|CSEP0182|BEC1054(CSEP0064)_PDB_6FMB_A	NA
EPQ61799.1	NIVESDFICEQDIVPKDRINTAIHHACSALSTSPSNTKYPAAFDASTLFLIHDAILFSWPVLMEGESYTRGRTGRFRSLIDSSCKFYGIILTIKNRPDTRCYQPVKAVRLYDLSLSSGPRNPSIFRGYRCQNKVFESFFVDHTFRETHYLYTKWKSNNINILLDGHATVNELFKTRVYLLPSEVSYFQNLYMEKSLNPYYIVINYDFEILGMVSKNLNSWAKCDELYENEPELRQSSDSNKNSIGEFIFPVGSDYKCGLFKFTRHSINSHMQLACNLIAQQDKSPSTNLKSIFGESFILPDVGIFPVRKLILKLPESEANRMAEKRPIRAFVVFDKKCNFHGVFYFQQKNVIKCMKLTQ	Blumeria graminis f. sp. tritici 96224	Bgt 96224	Wheat	Monocot	85.8	0.842	1	Microbial ribonucleases{3.10.450.30,0.6971}	Guanyl-specific ribonuclease Po1{3who_A,0.7167}|RNase T1{1tto_C,0.7092}|Guanyl-specific ribonuclease T1 precursor{1q9e_C,0.709}|RIBONUCLEASE T1 ISOZYME{1rn1_A,0.7087}|RIBONUCLEASE T1{1bir_B,0.7086}|GUANYL-SPECIFIC RIBONUCLEASE T1{1fzu_A,0.7049}|PROTEIN (RIBONUCLEASE T1){3hoh_D,0.7046}|RIBONUCLEASE MS{1rms_A,0.6905}|RIBONUCLEASE F1{1rck_A,0.684}|AVRA22{8oxj_B,0.6385}|CSEP0141 putative effector pro…	RNase T1{d1i0va_,0.6953}|RNase U2{d3agna_,0.6089}	EpCSEP009|CSEP0105|CSEP087|BEC1054(CSEP0064)_PDB_6FMB_A|AVRA10_PDB_8OXK_A|AVRA22_PDB_8OXJ_A|BEC1018(CSEP0135)|CSEP0027|AVRPM8|BgtE-20069a|CSEP0247|CSEP0025|CSEP0182|CSEP080|CSEP0081|CSEP0128|CSEP0139|BEC5(CSEP0004)|BEC1011(CSEP0264)|AVRPM3D3|AVRA9(CSEP0174)|SVRPM3A1/F1|Bcg1	NA
EPQ61800.1	NVVESDFICEQFIVPKDRINTAIDHACWALSASSSKTKYPAEFDPSATFSIHDAILFSWPVTIDGDYYFKGHAGKFRLLLDSSCKFFGMIAINENKPDVRCYQPVKAVRLYDLSLGSGPRSPTVIRGFRCQNEIFDSSYVDHNFKENLKLYNVWKYRKSNVHLNSNIAVNKLYQTTVYLLPSEIANTPNHNIENIRNPYFSVINPQFEMLGMVFRNINGWAKCEELHEIEPLTRQSLDINKNSIGETIFPVASGYHCGSHEFSRKSINSHMQLACNMMKRKAVYRSRGLIGDENYRISIPEAGVLLALSQSIKLPEALFKIKGEKVSTSFDQLC	Blumeria graminis f. sp. tritici 96224	Bgt 96224	Wheat	Monocot	82.8	0.808	1	Microbial ribonucleases{3.10.450.30,0.6762}	Guanyl-specific ribonuclease Po1{3who_A,0.7111}|RNase T1{1tto_C,0.7101}|Guanyl-specific ribonuclease T1 precursor{1q9e_C,0.7015}|RIBONUCLEASE T1 ISOZYME{1rn1_A,0.6912}|PROTEIN (RIBONUCLEASE T1){1rhl_A,0.688}|RIBONUCLEASE T1{1lra_A,0.6875}|Guanyl-specific ribonuclease T1{1low_A,0.6835}|RIBONUCLEASE MS{1rms_A,0.6762}|Ribonuclease U2{3agn_A,0.6439}|CSEP0141 putative effector protein{8oxk_A,0.6038}|A…	RNase T1{d1i0va_,0.6885}|RNase U2{d3agna_,0.644}	EpCSEP009|CSEP0081|BEC1054(CSEP0064)|AVRPM2(BgtE-5845)_PDB_8OXI_A|BgtE-20069a|AVRA10_PDB_8OXK_A|CSEP0105|CSEP087|CSEP0027|CSEP0025|AVRA22_PDB_8OXJ_A|CSEP0128|BEC1018(CSEP0135)|CSEP0182|AVRPM3D3|CSEP0247	NA
EPQ61803.1	DFVCERDIVPKDRINTAIFHACSSFSDLTNRNKFPAEFDPSTTHFIEDAILFSWPVTIDGDHYIKGHAGKFRLLIDSSCKFYGMVKTIKDEPVLRCYQPVKSENLYELSSSSGPRKQSILRAYRCENEIFDMPYIKITVKAATKPQQAQKHGQTNFRLQRYTAIDELFQTTVYVVPNEVASKEYHKIEDFLRPYFIVIDSQFKMLDMVFKKNNIWARCDKLLENEPEPRHSFDITTNSIGEINFLGVTSYMCGSYKFTQKSVNSHMQLGCNVVQQLDKSSITLNGYQNDGDLTSTVGTFTTVKQSLKLPEAVFPSIGRGGMTPNKSMIFFDKNCNFLGAFWFHQKKIHKCIELSP	Blumeria graminis f. sp. tritici 96224	Bgt 96224	Wheat	Monocot	78.8	0.771	1	Microbial ribonucleases{3.10.450.30,0.6162}	GUANYL-SPECIFIC RIBONUCLEASE T1{1i3f_A,0.7611}|RIBONUCLEASE T1{1lra_A,0.7485}|Guanyl-specific ribonuclease T1 precursor{1q9e_C,0.7482}|RNase T1{1tto_C,0.7467}|PROTEIN (RIBONUCLEASE T1){4hoh_A,0.7465}|RIBONUCLEASE T1 ISOZYME{1rn1_B,0.7463}|AVRA22{8oxj_B,0.6357}|RIBONUCLEASE MS{1rms_A,0.6162}|RIBONUCLEASE F1{1rck_A,0.6016}|CSEP0141 putative effector protein{8oxk_A,0.5729}|Guanyl-specific ribonuclea…	RNase T1{d1i0va_,0.6052}|RNase U2{d3agna_,0.5331}	EpCSEP009|CSEP087|CSEP0105|AVRA22_PDB_8OXJ_A|CSEP0081|AVRA9(CSEP0174)|CSEP0027|AVRA10_PDB_8OXK_A|BEC5(CSEP0004)|AVRPM2(BgtE-5845)_PDB_8OXI_A|BEC1054(CSEP0064)_PDB_6FMB_A|BgtE-5843|BEC1018(CSEP0135)|CSEP0025|BEC1054(CSEP0064)|CSEP0128|BEC1011(CSEP0264)|CSEP0182|AVRPM3A2/F2|AVRPM2(BgtE-5845)	NA
EPQ61808.1	SNTHKGDFFCGHKKIPFAAVQSSAKRACKSLRNVENFHTLPAAYSGTTTLNIDDAILFSWPIEKNGGTHSEVFLDKLRVVINSKCKFIGAVVKNKDSGDKRCIQSVNSPLTLTLSSGTKKNEKPNIYGYHCRDRLITQKIVQITKSQANKFKKLGISYHDSIPAAEKLILNKMFKTQVTLFPIDMSNSPSKRMSKSPYQAVLNQFFDIRGMVHKVKDRWIACEEVWYLKEDKPLLSSLGVNSMGESRPKNLRAHTCGTLEFSATSISSHLQAACYALQDQTTAEPNNHDKYPLVTQSHSFQDSGPALMWPLRLPEEGTYSMHERQLNTCMVFINKSCRFLGIFRHTPNEDIPCLQSKILSRSRTR	Blumeria graminis f. sp. tritici 96224	Bgt 96224	Wheat	Monocot	80.3	0.804	1	Microbial ribonucleases{3.10.450.30,0.6823}	RNase T1{1tto_C,0.6821}|PROTEIN (RIBONUCLEASE T1){3hoh_D,0.6771}|GUANYL-SPECIFIC RIBONUCLEASE T1{1i3i_A,0.677}|AVRA22{8oxj_B,0.6761}|Guanyl-specific ribonuclease T1 precursor{1q9e_C,0.6701}|RIBONUCLEASE T1{1lra_A,0.6684}|RIBONUCLEASE T1 ISOZYME{1rn1_A,0.6683}|CSEP0141 putative effector protein{8oxk_A,0.6528}|RIBONUCLEASE MS{1rms_A,0.6416}|RIBONUCLEASE F1{1rck_A,0.6399}|CSEP0064 putative effector …	RNase T1{d1i0va_,0.6643}|RNase U2{d3agna_,0.5824}	EpCSEP009|AVRA22_PDB_8OXJ_A|AVRA10_PDB_8OXK_A|CSEP0254|AVRPM2(BgtE-5845)_PDB_8PHY_A|BEC1054(CSEP0064)_PDB_6FMB_A|CSEP0081|BgtE-20069a|BEC1011(CSEP0264)|CSEP0027|BEC1018(CSEP0135)|CSEP0025|AVRPM3D3|CSEP0247|AVRA9(CSEP0174)|CSEP0128|CSEP0182|BEC5(CSEP0004)	NA
EPQ62421.1	TDEPGNYVCEKDYLLSDLISRYVKSSCTSLKYADISNRHPVTFDGSSHFGISDATLFAMPTRVDNVKRYAGGNSGRNRIVIDSMCNLIGLVYITNQSYKRCVKILDSIDESWSTSETISSPVPKTYGYNCNYRIFILEETLQYYRDLKQQISTLEKWKVSNHIDMIIATEFAENMVSIWPIQINGKLKENTCTFIITLSLS	Blumeria graminis f. sp. tritici 96224	Bgt 96224	Wheat	Monocot	67.9	0.537	1	Microbial ribonucleases{3.10.450.30,0.7457}	RIBONUCLEASE MS{1rms_A,0.7457}|RIBONUCLEASE T1{1lra_A,0.7427}|Guanyl-specific ribonuclease T1 precursor{1q9e_C,0.7413}|RIBONUCLEASE T1 ISOZYME{1rn1_A,0.7377}|RNase T1{1tto_C,0.7377}|Guanyl-specific ribonuclease T1{1low_A,0.7361}|PROTEIN (RIBONUCLEASE T1){1rhl_A,0.7257}|Ribonuclease U2{3ahs_C,0.6884}|RIBONUCLEASE F1{1rck_A,0.6779}|AVRA22{8oxj_B,0.6772}|Guanyl-specific ribonuclease Po1{3who_A,0.673…	RNase T1{d1i0va_,0.736}|RNase U2{d3agna_,0.6653}	EpCSEP009|CSEP0081|CSEP0128|AVRA22_PDB_8OXJ_A|AVRA10_PDB_8OXK_A|CSEP0027|AVRPM2(BgtE-5845)_PDB_8PHY_A|AVRPM3D3|BEC1018(CSEP0135)|BgtE-20069a|CSEP0105|CSEP080|BEC5(CSEP0004)	NA
EPQ62427.1	TDEPGNYVCGKDYLISYLISKYVRGSCISLKYADITNIYPVTFDGSSHFGISDATLFATPTRIGNVKKHVKGRCIGKNRVVIDSMCNLIGLVYVTNQSYKRCVKILDSTDESWIASQTISSPVPKTYGYDCNFTIFILEETLQFYRKLKQKISTLEKWEVRKHILTIYSTEFGERTVTIWPILINGIWKEGTCTFIMTFSLGCDLTSH	Blumeria graminis f. sp. tritici 96224	Bgt 96224	Wheat	Monocot	58.6	0.49	1	Microbial ribonucleases{3.10.450.30,0.7311}	RIBONUCLEASE T1{1lra_A,0.7348}|PROTEIN (RIBONUCLEASE T1){5hoh_D,0.7334}|RIBONUCLEASE MS{1rms_A,0.7311}|RNase T1{1tto_C,0.7297}|Guanyl-specific ribonuclease T1 precursor{1q9e_C,0.7294}|RIBONUCLEASE T1 ISOZYME{1rn1_A,0.7285}|GUANYL-SPECIFIC RIBONUCLEASE T1{1i3i_A,0.7271}|AVRA22{8oxj_B,0.724}|CSEP0141 putative effector protein{8oxk_A,0.6978}|Ribonuclease U2{3agn_A,0.664}|Guanyl-specific ribonuclease…	RNase T1{d1i0va_,0.7274}|RNase U2{d3agna_,0.6568}	AVRA22_PDB_8OXJ_A|AVRA10_PDB_8OXK_A|EpCSEP009|CSEP0128|CSEP0105|CSEP0081|CSEP0027|AVRPM3D3|BEC1011(CSEP0264)|BgtE-5843|BgtE-20069a|BEC5(CSEP0004)|BEC1054(CSEP0064)_PDB_6FMB_A|BEC1018(CSEP0135)|CSEP080|AVRA7	NA
EPQ63055.1	TNRSRSFVCGKRYFAAEVVSKSLENACLALKCSDVSCRFTAAFDGSKLFGIQDAALFSVPTTVCYANRVNSRIVIDSMCNLVGLVYRSKSSYYRCEETIDSYHGSTVISENESKISTKNFAYRCNGKVFLYQDILSSYEFLKEKLSSSAETKARVNTIKINSPQFGGNEIYLWSIYGEGDFLDRNAGPYRIAVNKAKDILGLAFRNKANWFRCIEMQSVDSKPPRAIDGTKNSIGEALFDNISPFKCGYKTFSAITLNSHMQAACRVIQEDTDKAMTRDLSFPMPDPAEKDGEGSTRFWPIRQLEKGDDRTIGSSNNFMIEGPGRIGKGLKRRNIFIKLNFSCEFLGVYIRVGDEFLECQKLGTYLPTNE	Blumeria graminis f. sp. tritici 96224	Bgt 96224	Wheat	Monocot	75.6	0.771	1	Microbial ribonucleases{3.10.450.30,0.5796}	CSEP0141 putative effector protein{8oxk_A,0.7028}|AVRA22{8oxj_B,0.6656}|RIBONUCLEASE T1 ISOZYME{1rn1_A,0.6399}|GUANYL-SPECIFIC RIBONUCLEASE T1{1fzu_A,0.635}|PROTEIN (RIBONUCLEASE T1){4hoh_A,0.6316}|Guanyl-specific ribonuclease T1 precursor{1q9e_C,0.631}|RIBONUCLEASE T1{1rgl_A,0.6303}|RNase T1{1tto_C,0.6286}|RIBONUCLEASE MS{1rms_A,0.6072}|RIBONUCLEASE F1{1rck_A,0.5965}|Guanyl-specific ribonuclease…	RNase T1{d1i0va_,0.6303}|RNase U2{d3agna_,0.5893}	AVRA10_PDB_8OXK_A|AVRA22_PDB_8OXJ_A|BgtE-20069a|CSEP0025|CSEP0247|Bcg1|BgtE-5843|CSEP0081|AVRPM3D3|CSEP087|SVRPM3A1/F1|CSEP0027|CSEP0128|CSEP0105|BEC1054(CSEP0064)|EpCSEP009|AVRPM2(BgtE-5845)_PDB_8PHY_A|CSEP080|BEC1054(CSEP0064)_PDB_6FMB_A|AVRPM2(BgtE-5845)|AVRPM2(BgtE-5845)_PDB_8OXI_A	NA
EPQ63501.1	DFICEQEIIPKDSINTAIYHACSALSTPLGKTKYPVAFDASTLFFIHDAILFSWPVSMEGESYTRGRTGRFRSLIDSSCKFYGIILTIKNRPDTRCYQPVKAVRLYDLSLSSGPRNPSIFRGYRCQNKVFELSFVDQTLRNFHNLYTKWKSNNINILLNSHTTVDELFKTHVYLLPSEVSHFQNRYIGMVSKDLNSWAKCDELYENELELRQSPNTIKNSIGEFIFPVESDYKCGFTEFTRKSINSHMQLACNLIARQDHSPSTDLDSIFGQSFTMSEVGMFPVLKLPLKLPESEVNRTGKKASTSFEVLR	Blumeria graminis f. sp. tritici 96224	Bgt 96224	Wheat	Monocot	80.4	0.8	1	Microbial ribonucleases{3.10.450.30,0.7088}	RIBONUCLEASE T1{1bir_B,0.7412}|RNase T1{1tto_C,0.7405}|Guanyl-specific ribonuclease T1 precursor{1q9e_C,0.7404}|RIBONUCLEASE T1 ISOZYME{1rn1_B,0.7384}|PROTEIN (RIBONUCLEASE T1){3hoh_D,0.7343}|GUANYL-SPECIFIC RIBONUCLEASE T1{1fzu_A,0.7194}|RIBONUCLEASE MS{1rms_A,0.7088}|Guanyl-specific ribonuclease Po1{3who_A,0.6784}|CSEP0141 putative effector protein{8oxk_A,0.6454}|AVRA22{8oxj_B,0.64}|CSEP0064 pu…	RNase T1{d1i0va_,0.739}|RNase U2{d3agna_,0.5811}	EpCSEP009|CSEP0081|BEC1011(CSEP0264)|BgtE-5843|AVRA22_PDB_8OXJ_A|AVRPM2(BgtE-5845)|AVRA10_PDB_8OXK_A|AVRPM2(BgtE-5845)_PDB_8PHY_A|AVRPM3D3|AVRPM2(BgtE-5845)_PDB_8OXI_A|BgtE-20069a|BEC1054(CSEP0064)_PDB_6FMB_A|BEC1054(CSEP0064)|BEC5(CSEP0004)|CSEP0247|CSEP0025	NA
BGHR1_10584	YSQKGDFFCGHKKVPFADVQSSAKRACKSLRNVENSHTLPAAYSGTLTLNIDDAILFSWPIEKNSGTHSEVFDKFRVVINAKCKLIGVVMKNKVSGDKRCIQSVNSPLTLSLSTATNKNEKPNIYGYHCRDRLITQKIAQVTKAQANKIKKLGISYHDSISAAEKLILNKMFKTQVTLFPIDMSNSPSKRPSMSNSPYQVVLNQLFDIRGMVHKVKDKWIACEEVWYVKEDKPILSSLGVNSMGELRPKNLRAHTCGALEFSATSINSHLHAACHALQGQTTAEPNDHDKYPLMTQSHSLQESGPTLMWPLRLPEEATYNIHERQSNTCMIFINKACRLVGVFRHTPNGDIPCLQSKILSRSRIR	Blumeria hordei RACE1	Bh RACE1	Barley	Monocot	80.3	0.794	1	Microbial ribonucleases{3.10.450.30,0.6359}	CSEP0141 putative effector protein{8oxk_A,0.6839}|RIBONUCLEASE T1 ISOZYME{1trp_B,0.6821}|RIBONUCLEASE F1{1rck_A,0.6797}|AVRA22{8oxj_B,0.6577}|RNase T1{1tto_C,0.6383}|Guanyl-specific ribonuclease T1 precursor{1q9e_C,0.6336}|RIBONUCLEASE T1{1bir_B,0.6312}|Guanyl-specific ribonuclease T1{1low_A,0.6306}|PROTEIN (RIBONUCLEASE T1){1rhl_A,0.6296}|RIBONUCLEASE MS{1rms_A,0.6169}|CSEP0064 putative effector…	RNase T1{d1i0va_,0.6313}|RNase U2{d3agna_,0.5704}	AVRA10_PDB_8OXK_A|AVRA22_PDB_8OXJ_A|EpCSEP009|CSEP0105|BEC1054(CSEP0064)_PDB_6FMB_A|BEC1018(CSEP0135)|BgtE-20069a|CSEP0027|CSEP0081|AVRA9(CSEP0174)|CSEP0247|CSEP0025|BEC1011(CSEP0264)|AVRPM3D3|CSEP0128|CSEP0182|CSEP080	NA
BGHR1_10585	SVIGENDYICGTDVITAANIFKSIDKACHTLYHSRKVIRYPADYDASATFFISDARLFSWPLMKDERIFNTGRAGNIRLIIDSSCRFIGIIQKTTNQPDQRCFRPMKLPRDMVDSSNPLPGRLPVLRGYSCGGIVFDSVQVEKVRQETLEEFQRWNSVNHQISLTTLRVVQELYGSMVFLLPKKTPVSPTQLLRLADYSCFIVIDSNHKTLGMVSRSIDNWDKCDELWEMEPERHHIHHPQKNSVGETVFEGLTDYECGPFKFLRETINSHMQIACTIFQKIQMSSAHYQRGRLCSAQIDTDTGSFEVWKFPLQLPERDLITEHILSSNNCVIMLDEQCYFHGVYMYSKKTKEKCNQLFPQYVQETLDYEDEISDLSWVDEMIVDWSSPLK	Blumeria hordei RACE1	Bh RACE1	Barley	Monocot	81.2	0.792	1	Microbial ribonucleases{3.10.450.30,0.7524}	RNase T1{1tto_C,0.7804}|PROTEIN (RIBONUCLEASE T1){1rhl_A,0.7686}|RIBONUCLEASE T1 ISOZYME{1rn1_B,0.7668}|GUANYL-SPECIFIC RIBONUCLEASE T1{1i3i_A,0.7664}|Guanyl-specific ribonuclease T1 precursor{1q9e_C,0.7593}|RIBONUCLEASE MS{1rms_A,0.7524}|Ribonuclease T1{6ls1_B,0.7357}|Guanyl-specific ribonuclease Po1{3who_A,0.7179}|RIBONUCLEASE F1{1rck_A,0.7076}|CSEP0141 putative effector protein{8oxk_A,0.6734}|…	RNase T1{d1i0va_,0.7664}|RNase U2{d3agna_,0.5978}	EpCSEP009|BgtE-5843|BEC1054(CSEP0064)_PDB_6FMB_A|AVRA10_PDB_8OXK_A|CSEP087|BEC1018(CSEP0135)|CSEP0081|BEC1054(CSEP0064)|CSEP0027|AVRPM3D3|CSEP0025|CSEP0247|BEC1011(CSEP0264)|BgtE-20069a|AVRPM2(BgtE-5845)_PDB_8PHY_A|AVRPM2(BgtE-5845)|CSEP0105|AVRA9(CSEP0174)|AVRPM2(BgtE-5845)_PDB_8OXI_A	NA
BGHR1_10586	NVVESDFICEKDVVPKHKINTAIFNACSSFSDLTSKNKFPAEFDPSTTYFIQDAILFSWPVVIHGDQYIKGHAGKFRLLLDSSCVFYGMIIINKNEPVTRCYQPVESEYSQDLSSSSGPRKQPILRGYRCQNKIFDMSSNENMVRTAKNFQKTLKDSQNRIHLHRFEAVNELFHSSVYLVPNESARTENYRTENSPTPYFIVMNSQFKILDMVYKSNNIWTRCDKLFENEPEPRYSSDIVSNSIGEINFPGVKSYKCGPYKFTRKSVNSHMQLGCNVMLQYDKSSNTLNGKQDTGSITPNLGTFITLKQSLKLPEAVFQSIGRDKQEPNKAFIFFDKNCNFYGAYWYHKRNFQKCDELSP	Blumeria hordei RACE1	Bh RACE1	Barley	Monocot	80.2	0.799	1	Microbial ribonucleases{3.10.450.30,0.7314}	GUANYL-SPECIFIC RIBONUCLEASE T1{1i3f_A,0.7537}|RIBONUCLEASE T1{1lra_A,0.7422}|RIBONUCLEASE T1 ISOZYME{1rn1_A,0.7409}|Guanyl-specific ribonuclease T1 precursor{1q9e_C,0.737}|RNase T1{1tto_C,0.7365}|RIBONUCLEASE MS{1rms_A,0.7314}|PROTEIN (RIBONUCLEASE T1){1rhl_A,0.7205}|Guanyl-specific ribonuclease Po1{3who_A,0.7177}|Ribonuclease U2{3agn_A,0.6706}|AVRA22{8oxj_B,0.6575}|CSEP0141 putative effector pr…	RNase T1{d1i0va_,0.7223}|RNase U2{d3agna_,0.6753}	EpCSEP009|CSEP0081|AVRA10_PDB_8OXK_A|AVRA9(CSEP0174)|CSEP087|CSEP0105|AVRA22_PDB_8OXJ_A|AVRPM2(BgtE-5845)_PDB_8PHY_A|BEC1011(CSEP0264)|CSEP0027|CSEP0128|BgtE-20069a|BEC1054(CSEP0064)_PDB_6FMB_A|BEC1018(CSEP0135)|CSEP0025|AVRPM3D3|CSEP0247	NA
BGHR1_10587	NVVESDFICEKDVVPKHRINTAIFNACSSFSDLSSRNKFPAEFDPSTTYFIQDAILFSWPVVIHGDQYIKGHAGKFRLLLDSSCVFYGMIIINKNEPVKRCYQPVESEYSQDLSSSSGPRKQPILRGYRCQNKIFDMSSNENTVRTAKNFQKTLKDSQNKTYLHRYEAVDELFQSSVYLVPKESARTENYRTEDLPSPYFVVINSQNKILDMVYKSNNIWTRCEKLFENEPEPRYSSDIVSNSIGEINFPGVKSYKCGPYKFTRKSINSHMQLGCNVMQQVDKSLNSPIGQLDTGSITSEVGIFKTLKKSLKLPEAVFQSIGREKEVPNKAFIFFDKNCNFYGAFWLHKRNFQKCDELSP	Blumeria hordei RACE1	Bh RACE1	Barley	Monocot	81.6	0.804	1	Microbial ribonucleases{3.10.450.30,0.5883}	PROTEIN (RIBONUCLEASE T1){1rhl_A,0.695}|RIBONUCLEASE F1{1rck_A,0.6835}|Guanyl-specific ribonuclease T1 precursor{1q9e_C,0.6671}|Ribonuclease U2{3agn_A,0.6584}|AVRA22{8oxj_B,0.6402}|RIBONUCLEASE T1 ISOZYME{1rn1_A,0.6013}|RIBONUCLEASE MS{1rms_A,0.5883}|Guanyl-specific ribonuclease Po1{3who_A,0.5785}|GUANYL-SPECIFIC RIBONUCLEASE T1{1fzu_A,0.5744}|RIBONUCLEASE T1{1bir_B,0.5726}|CSEP0141 putative effe…	RNase U2{d3agna_,0.6634}|RNase T1{d1i0va_,0.5673}	EpCSEP009|CSEP0105|CSEP0081|BEC1018(CSEP0135)|AVRA22_PDB_8OXJ_A|CSEP087|AVRPM2(BgtE-5845)_PDB_8OXI_A|AVRPM2(BgtE-5845)|CSEP0027|CSEP0128|AVRA10_PDB_8OXK_A|BEC1011(CSEP0264)|BEC1054(CSEP0064)|AVRPM2(BgtE-5845)_PDB_8PHY_A|CSEP0025|CSEP0247	NA
BGHR1_10589	NVVESDFICEKDVVPKERIKTAITHACSALGTSSSKAKYPAAYDASTLFFIHDAILFSWPVTIIGDSYFKGHAGTHRLLLDSSCKFFGMISTNLNRPDTRCYQPVKAVRLYDLSLSSGPSNPTVFRGYRCQNEIFVPYYQDYILKKNSELFKEWKSRKNNVHLDRSIAVDQLFQTTVYLLPSEIVNIPYYRIENFRSPYFIVINPQLEMLGMVFRSNNIWTRCEQLHEQEPIPPQSSEITKNSIGETIIPVANRYICGPYEYSRKSIISHMSLACNMLRRRTASPSSHLNGDEIHKISISQATTPSLLSQILRLPEALSPTQGYETTKKRAIIMFDKKCNYHGTFWYYERRITRCTQLQD	Blumeria hordei RACE1	Bh RACE1	Barley	Monocot	81.4	0.793	1	Microbial ribonucleases{3.10.450.30,0.5745}	RIBONUCLEASE T1{7rnt_A,0.7096}|RNase T1{1tto_C,0.7053}|PROTEIN (RIBONUCLEASE T1){3hoh_D,0.7009}|GUANYL-SPECIFIC RIBONUCLEASE T1{1i2g_A,0.6979}|RIBONUCLEASE T1 ISOZYME{1rn1_A,0.6872}|RIBONUCLEASE F1{1rck_A,0.671}|Guanyl-specific ribonuclease Po1{3who_A,0.6671}|Ribonuclease U2{3ahs_C,0.6346}|CSEP0141 putative effector protein{8oxk_A,0.6226}|RIBONUCLEASE MS{1rms_A,0.5745}|Guanyl-specific ribonucleas…	RNase T1{d1i0va_,0.7022}|RNase U2{d3agna_,0.5161}	EpCSEP009|CSEP0081|CSEP0105|AVRA10_PDB_8OXK_A|CSEP0027|CSEP0025|BEC1018(CSEP0135)|CSEP0247|AVRA22_PDB_8OXJ_A|BgtE-20069a|BEC5(CSEP0004)|CSEP0139|CSEP087	NA
BGHR1_10590	NVVESDFICEKDVVPKERINTAISNACSTLRNPSSLAKFPAAYDASTVYFIHDAILFSWPVKIAGENYYKGHAGNFRVLIDSSCNFHGIIVTTKNRPVLRCYQPVKAVRLHDLSLSFGPSHPTIFRGYRCQNKVFELSFVFNTLKTTLHLYKRQKSNNINFHLYGHPAVDELFHTPAHLLPSEVIHFDYHYIEKSNNPYFFVINYNFERLGMVSKYLNSWTKCDELYENEPELRQSSDKNKNSIGEFIYPIESDYICGTTKFSRNSINSHMQLACNLIGPQDESTSNNLKSIFGHPFILHDVGFKSVFKQTLKFSESEVNVMANIKPIRAFVVFDKNCNFHGVFWLTQRNLIRCLKST	Blumeria hordei RACE1	Bh RACE1	Barley	Monocot	84.2	0.833	1	Microbial ribonucleases{3.10.450.30,0.6429}	RIBONUCLEASE T1 ISOZYME{1rn1_A,0.7505}|Guanyl-specific ribonuclease T1 precursor{1q9e_C,0.7462}|RNase T1{1tto_C,0.746}|GUANYL-SPECIFIC RIBONUCLEASE T1{1i3f_A,0.7307}|PROTEIN (RIBONUCLEASE T1){1rhl_A,0.7266}|Guanyl-specific ribonuclease Po1{3who_A,0.7179}|RIBONUCLEASE T1{1lra_A,0.7118}|RIBONUCLEASE F1{1rck_A,0.6756}|AVRA22{8oxj_B,0.6565}|CSEP0141 putative effector protein{8oxk_A,0.646}|Ribonucleas…	RNase T1{d1i0va_,0.728}|RNase U2{d3agna_,0.6026}	EpCSEP009|AVRA22_PDB_8OXJ_A|CSEP087|AVRA10_PDB_8OXK_A|BEC1054(CSEP0064)|CSEP0081|BgtE-5843|CSEP0025|CSEP0247|BEC1018(CSEP0135)|BEC1054(CSEP0064)_PDB_6FMB_A|AVRA9(CSEP0174)|AVRPM2(BgtE-5845)|CSEP0027|CSEP0128|BgtE-20069a|AVRPM3D3|BEC1011(CSEP0264)	NA
BGHR1_13062	KTDYICGKDVISELNIKTSIKNACYALYESRRKFRYPAVYSASDMFHVTDAILFSWPIAVKDKVYQIGHPGNLRLIIDSSCRFYGIIMKFKLLPDQRCYHPVEPPLGIDDSSNSAHRRLSGIRGYNCKGEIFDSIYVEKVRRFTVSELRGFVPDSQQTGLNNPEEVNKLFGPLVFLLPSEPVNSNLNREISDISYFTVVDSQHKELGMAFRSEDKWERCDELWEMEPEHRQVSAPGINSVGETLFEGVGDYQCGTHQFTRKSVNSHMHVACKIIKDAQKSEKPIQTSRLRGAVIATPTGLFKAWKFPLQFYERENISRHESVTNKCVIILDRLCNFHGVYLYDSRMRVACKPLSPSGSSGTNNPKISTPGPSLPNES	Blumeria hordei RACE1	Bh RACE1	Barley	Monocot	78.9	0.767	1	Microbial ribonucleases{3.10.450.30,0.7908}	RIBONUCLEASE MS{1rms_A,0.7908}|GUANYL-SPECIFIC RIBONUCLEASE T1{1i3f_A,0.7545}|Guanyl-specific ribonuclease Po1{3who_A,0.7492}|PROTEIN (RIBONUCLEASE T1){1rhl_A,0.7445}|Guanyl-specific ribonuclease T1 precursor{1q9e_C,0.7248}|RNase T1{1tto_C,0.7241}|RIBONUCLEASE T1 ISOZYME{1rn1_B,0.7077}|RIBONUCLEASE F1{1rck_A,0.7064}|RIBONUCLEASE T1{1lra_A,0.6972}|AVRA22{8oxj_B,0.6102}|CSEP0141 putative effector p…	RNase T1{d1i0va_,0.7636}|RNase U2{d3agna_,0.6845}	EpCSEP009|BEC1054(CSEP0064)|BEC1054(CSEP0064)_PDB_6FMB_A|CSEP0027|AVRA13(CSEP0372)_PDB_9FYC_B|AVRA10_PDB_8OXK_A|CSEP0081|AVRA9(CSEP0174)|BEC1011(CSEP0264)|BEC1018(CSEP0135)|AVRPM2(BgtE-5845)|BgtE-5843|AVRPM3D3|CSEP080|CSEP0025	NA
BGHR1_13998	DGPGSYVCDKDYLLSDLISKYIKGSCNSLKYADISNRHPVTFDGSSHFGISDAMLFATPTRIYYVEKFSIGNIGKNRIIIDSMCNFVGLVYVTNQSYKRCVKILDSIDESWSTSRSISNPVLKTYGYNCNFKIFILEDTLQYYRNLKQQISKLEKWKISKHINKIISTEFAEKEVYLWPIQLNGMLKDSTYKNKTPYRIAVDKDLIFMGLMYRPGLDWKRCKQIDYVDPEPPRSLDPTKNSIGEHIFENVSAYKCEDVYISAITVNSHMQAACASIIEDQRNTGDFIGMWPIRREEFSITPRTKWNYYVKYDHKCNFLGVHLHFSKSYGECQKDESSLHPTKQRPALTCLNLFPH	Blumeria hordei RACE1	Bh RACE1	Barley	Monocot	80	0.8	1	Microbial ribonucleases{3.10.450.30,0.7374}	RIBONUCLEASE MS{1rms_A,0.7374}|Guanyl-specific ribonuclease T1 precursor{1q9e_C,0.7212}|RIBONUCLEASE T1 ISOZYME{1rn1_A,0.7195}|RNase T1{1tto_C,0.7193}|RIBONUCLEASE T1{1lra_A,0.7183}|Guanyl-specific ribonuclease T1{1loy_A,0.7149}|PROTEIN (RIBONUCLEASE T1){1rhl_A,0.7145}|AVRA22{8oxj_B,0.6746}|CSEP0141 putative effector protein{8oxk_A,0.6695}|Ribonuclease U2{3agn_A,0.665}|RIBONUCLEASE F1{1rck_A,0.64…	RNase T1{d1i0va_,0.7172}|RNase U2{d3agna_,0.6667}	AVRA22_PDB_8OXJ_A|AVRA10_PDB_8OXK_A|CSEP0081|CSEP0105|CSEP0182|BgtE-20069a|CSEP0027|AVRA9(CSEP0174)|BEC1054(CSEP0064)|AVRPM3D3|SVRPM3A1/F1|CSEP0247|AVRPM60_1|AVRPM60_2|BEC1018(CSEP0135)|BEC1054(CSEP0064)_PDB_6FMB_A|CSEP087|CSEP0025|Bgt_Bcg-6|CSEP080|Bgt_Bcg-7	NA
BGHR1_15197	ATNRPRSFVCERKYFSADVVSKSLENACVALTYSDVSCRFTAALDGSKLFGIQDAALFSVPTTVCYGHQYSGGNLLHRITSENRVNSRIVIDSMCNLVGLVYRSKRSYHRCEETFDSHDGLTVKSENESEISTKNFAYRCNGKIFLYQDIFSSYEYLKDKLSLSAEKKAKVNIIRINSHQFGDNEIYLWSIYGDGDFLVKRAGPYRIAVNKAKDIVGLAYRKNNHWLRCTEMQSVDPKPPKVIDGTKNSIGETLFANISPFKCGNKLFSAITLNSHMQAACRVIQEDANKAINEEFSFPMPDLAEKNEGRNTGFWPIRQLEMGDDRKANSPIHSIIEGSGRVGKGIKRRNIFIKLNSACDFLGVYARVGDEFLECQKL	Blumeria hordei RACE1	Bh RACE1	Barley	Monocot	73.9	0.765	1	Microbial ribonucleases{3.10.450.30,0.574}	CSEP0141 putative effector protein{8oxk_A,0.7192}|AVRA22{8oxj_B,0.6798}|GUANYL-SPECIFIC RIBONUCLEASE T1{1fzu_A,0.6316}|RIBONUCLEASE F1{1rck_A,0.6268}|RIBONUCLEASE T1{2bir_A,0.6239}|Guanyl-specific ribonuclease T1 precursor{1q9e_C,0.6235}|Guanyl-specific ribonuclease Po1{3who_A,0.5914}|PROTEIN (RIBONUCLEASE T1){4hoh_A,0.5878}|RIBONUCLEASE MS{1rms_A,0.5834}|RIBONUCLEASE T1 ISOZYME{1rn1_B,0.5782}|Bg…	RNase U2{d3agna_,0.5828}|RNase T1{d1i0va_,0.5657}	AVRA10_PDB_8OXK_A|AVRA22_PDB_8OXJ_A|EpCSEP009|CSEP0105|CSEP0081|BgtE-20069a|CSEP0247|CSEP0025|CSEP0027|CSEP0128|AVRPM2(BgtE-5845)_PDB_8PHY_A|CSEP087|BEC1018(CSEP0135)|BEC1011(CSEP0264)|SVRPM3A1/F1|BgtE-5843|AVRA6|AVRPM2(BgtE-5845)|AVRA9(CSEP0174)|BEC1054(CSEP0064)|CSEP080|CSEP0182	NA
BGHR1_16566	TDGPGNYVCEKDYLPSDLISKYVKGSCNSIKNADISNRYPVRFDGSSHFGISDATLFATPTRVDCSKKNAGGCVGKNRIVIDSMCNLIGLVYVTNQSYKRCVKILDSIDESWSTSLTISNPVPKTYGYDCNFKIFILEDTLQYYRNLKQQISKLEKWKISKYINKIISTEFAEKEVYLWPIQVNGKMREYTYKQKTLYRIAVDKDKIFMGMTYRVGPEWMRCKQIDYVDPEPPRSLDPTKNSIGEQIFENVSAYKCDDAYISAITVNSHMQAACASIIEDQRNTVGFIGIWPIRREEFSITPRKKWNYYVKYDHECNFLGVHVRYNNSYGQCQKDESSLHPTKRRPALTCLNLFPH	Blumeria hordei RACE1	Bh RACE1	Barley	Monocot	80.9	0.803	1	Microbial ribonucleases{3.10.450.30,0.7271}	RIBONUCLEASE T1 ISOZYME{1rn1_A,0.7297}|Guanyl-specific ribonuclease T1 precursor{1q9e_C,0.7281}|RIBONUCLEASE MS{1rms_A,0.7271}|RNase T1{1tto_C,0.7259}|RIBONUCLEASE T1{1lra_A,0.7248}|GUANYL-SPECIFIC RIBONUCLEASE T1{1i3i_A,0.724}|PROTEIN (RIBONUCLEASE T1){1rhl_A,0.7227}|AVRA22{8oxj_B,0.6776}|RIBONUCLEASE F1{1rck_A,0.6561}|CSEP0141 putative effector protein{8oxk_A,0.655}|Ribonuclease U2{3ahs_C,0.653…	RNase T1{d1i0va_,0.7242}|RNase U2{d3agna_,0.6443}	AVRA22_PDB_8OXJ_A|CSEP0128|AVRA10_PDB_8OXK_A|CSEP0081|BEC1011(CSEP0264)|CSEP0027|AVRPM2(BgtE-5845)_PDB_8OXI_A|BEC1018(CSEP0135)|CSEP0247|AVRPM2(BgtE-5845)_PDB_8PHY_A|BEC5(CSEP0004)|CSEP0025|AVRPM3D3|BgtE-20069a	NA
BGHR1_16978	KDGPGDYVCDRDYLLSDRISEYVKGSCKSLKYAQISNRHPVTFDGSSHFDILDATLFATPARIHYMKKFIGGNIGKNRIVIYSMCNVVGLVYVTNQSYKRCVKILDSIDESWSTSLTISNRLPKTYGHDCNSKIFILEETLQYYRNLKLPISTLNKRKMRHYIDTIISTEFVEKQVYLWPIQVNGKFRKYSLDKIKTLHRMAVDKDLIFMGMMYRQGSEWKRCKHIEYVDPEPPRSLDPTKNSIGEYIFENVSAYKCDDVYLSAITINSHMQAACTSLSEDQRNTVGFIAMWPIRREEFSMASIARWNYYVKYDHECNFLGVYLRLNNSYAECEKDESSLHPNKQRPTLTCLNLFPH	Blumeria hordei RACE1	Bh RACE1	Barley	Monocot	81.4	0.806	1	Microbial ribonucleases{3.10.450.30,0.735}	RIBONUCLEASE MS{1rms_A,0.735}|Guanyl-specific ribonuclease T1 precursor{1q9e_C,0.7335}|RNase T1{1tto_C,0.731}|RIBONUCLEASE T1{5bir_B,0.7284}|PROTEIN (RIBONUCLEASE T1){1rhl_A,0.7269}|GUANYL-SPECIFIC RIBONUCLEASE T1{1i3f_A,0.6978}|RIBONUCLEASE T1 ISOZYME{1rn1_A,0.682}|CSEP0141 putative effector protein{8oxk_A,0.6802}|AVRA22{8oxj_B,0.6792}|Ribonuclease U2{3ahs_C,0.655}|RIBONUCLEASE F1{1rck_A,0.6427}…	RNase T1{d1i0va_,0.7298}|RNase U2{d3agna_,0.6447}	AVRA22_PDB_8OXJ_A|CSEP0081|AVRA10_PDB_8OXK_A|CSEP0128|CSEP0027|AVRPM2(BgtE-5845)_PDB_8OXI_A|CSEP0247|BgtE-20069a|CSEP0025|AVRPM2(BgtE-5845)_PDB_8PHY_A|BEC1011(CSEP0264)|BEC1018(CSEP0135)|AVRPM3D3|BEC5(CSEP0004)	NA
BgISR7-04186	TFTTSDYLCGKDFVSHRNIKISVEKACDILYRSKERLRFPAVYDASTTFFISDARLFSWPVRLDGRLFDSGRPGNLRIIVDSSCSFLGVIMKYHNSPDQRCFQPVEPPRQIDDSSTSGPRNLPILRGYNCKNQIFDLIDVERVREISILKLRGWQSQGHQIGLKKLEVVDRLFETPSFLLPSMPVAHPSHIRDTLEYIYLTVIDSQDKTLGMVAKTEDKWEKCDGLWEIEPVRRQSLVPGQNSIGETVFHGVSGYQCGKHKFTPESINSHMQLACKILEKSQLSIAKLRRSRLEVARIGTSVGRLTAWKIPLQLGESDNVSRYDSMNNKCVVVLDQRCNFYGAYQNDFNRLVACDRLSPHNLPEISGLEVSTPDFSWIDEFREDRTLDSK	Blumeria graminis f. sp. tritici ISR_7	Bgt ISR_7	Wheat	Monocot	85.7	0.809	1	Microbial ribonucleases{3.10.450.30,0.7909}	Guanyl-specific ribonuclease T1 precursor{1q9e_C,0.7937}|RNase T1{1tto_C,0.7929}|RIBONUCLEASE MS{1rms_A,0.7909}|PROTEIN (RIBONUCLEASE T1){1rhl_A,0.7799}|RIBONUCLEASE T1{1lra_A,0.7743}|RIBONUCLEASE T1 ISOZYME{1rn1_B,0.7734}|Guanyl-specific ribonuclease T1{1loy_A,0.7733}|Guanyl-specific ribonuclease Po1{3who_A,0.731}|RIBONUCLEASE F1{1rck_A,0.7143}|CSEP0064 putative effector protein{6fmb_A,0.6643}|C…	RNase T1{d1i0va_,0.7776}|RNase U2{d3agna_,0.6062}|Restrictocin{d1aqza_,0.5185}	AVRPM2(BgtE-5845)|BEC1054(CSEP0064)|EpCSEP009|BEC1054(CSEP0064)_PDB_6FMB_A|AVRA22_PDB_8OXJ_A|AVRA10_PDB_8OXK_A|AVRA9(CSEP0174)|BgtE-20069a|CSEP0027|AVRPM3D3|BEC5(CSEP0004)|AVRPM2(BgtE-5845)_PDB_8OXI_A|CSEP0081|BEC1018(CSEP0135)|CSEP087|CSEP0025	NA
BgISR7-04193	TFTTSDYLCGKDFVSHRNIKISVEKACDILYRSKERLRFPAVYDASTTFFISDARLFSWPVMLNGRLFHKGRPGTFRVIVDSSCRFVGVIMKYHNSPDQRCFQPVELPRQIDDSSTSGPRNLPILRGYNCRNQIFDLIDVERDRETSILQLRGWQSQGQKISLTKLDVVDRLFETPSFLLPSMPVTHPSHIRDTLEYIYLTVIDSQDKTLGMVHKTEDKWEKCDGLWEVEPVRRQSLVPGQNSIGETVFHGVSGYQCGKHKFTRESINSHMQLACKILEKSQPSIKKLKHTRFEIARIATGVETLTAWKFPLQLAENAINSRHYAMNNKCVVVLDQRCNFYGAYQNHFSKIIACDRLSPHNLPEISGLEVSTPDFSWIDEFMENGPLDSE	Blumeria graminis f. sp. tritici ISR_7	Bgt ISR_7	Wheat	Monocot	85.2	0.814	1	Microbial ribonucleases{3.10.450.30,0.7499}	Guanyl-specific ribonuclease T1 precursor{1q9e_C,0.7898}|RNase T1{1tto_C,0.7889}|PROTEIN (RIBONUCLEASE T1){1rhl_A,0.7759}|RIBONUCLEASE T1{1lra_A,0.7721}|RIBONUCLEASE T1 ISOZYME{1rn1_B,0.7703}|RIBONUCLEASE MS{1rms_A,0.7499}|GUANYL-SPECIFIC RIBONUCLEASE T1{1i3i_A,0.729}|Guanyl-specific ribonuclease Po1{3who_A,0.7071}|RIBONUCLEASE F1{1rck_A,0.6935}|Ribonuclease U2{3agn_A,0.628}|BgtE-5845_p{8oxi_A,0.…	RNase T1{d1i0va_,0.7744}|RNase U2{d3agna_,0.5967}|Restrictocin{d1aqza_,0.5219}	AVRPM2(BgtE-5845)|BgtE-5843|BEC1054(CSEP0064)|EpCSEP009|BEC1054(CSEP0064)_PDB_6FMB_A|AVRA22_PDB_8OXJ_A|AVRPM2(BgtE-5845)_PDB_8PHY_A|AVRA9(CSEP0174)|AVRPM2(BgtE-5845)_PDB_8OXI_A|AVRA10_PDB_8OXK_A|CSEP0081|BgtE-20069a|AVRPM3D3|CSEP0027|CSEP0128|CSEP087|BEC1018(CSEP0135)|CSEP0025|CSEP0247	NA
BgISR7-08272	TDEPGNYVCGKDYLISYLISKYVRGSCISLKYADITNIYPVTFDGSSHFGISDATLFATPTRIGNVKKHVKGCIGKNRVVIDSMCNLIGLVYVTNQSYKRCVKILDSTDESWIASQTISSPVPKTYGYDCNFTIFILEETLQFYRKLKQKISTLEKWEVRKHILTIYSTEFGERTVTIWPILINGIWKEGTYKLQTPYRIAVDKNLIFLGMMYRLGSHWKRCEQIEYDDSEPSRSLDPTKNSIGERIFENVSAYKCDDVYFSAITVNSHMQAACTSISEDTRKVFTKESADSSLYLDHRLQEGYNRMWPIRKEEFPTTSRGTKDWNYYIKFDLDCNFLGVHVRLNNRYRECPKDTSSLHPAKQRPTLTCLNLFPH	Blumeria graminis f. sp. tritici ISR_7	Bgt ISR_7	Wheat	Monocot	75.9	0.77	1	Microbial ribonucleases{3.10.450.30,0.6547}	RNase T1{1tto_C,0.6832}|AVRA22{8oxj_B,0.6823}|PROTEIN (RIBONUCLEASE T1){5hoh_D,0.6775}|GUANYL-SPECIFIC RIBONUCLEASE T1{1fzu_A,0.6766}|RIBONUCLEASE T1 ISOZYME{1rn1_B,0.6736}|Guanyl-specific ribonuclease Po1{3who_A,0.6657}|Guanyl-specific ribonuclease T1 precursor{1q9e_C,0.6622}|RIBONUCLEASE T1{1lra_A,0.6616}|RIBONUCLEASE MS{1rms_A,0.6547}|CSEP0141 putative effector protein{8oxk_A,0.6537}|RIBONUCLE…	RNase T1{d1i0va_,0.6798}|RNase U2{d3agna_,0.6096}	CSEP0081|CSEP0128|AVRA22_PDB_8OXJ_A|AVRA10_PDB_8OXK_A|CSEP0105|CSEP0027|CSEP0025|CSEP0247|CSEP0182|BEC5(CSEP0004)|BgtE-20069a|AVRPM3D3|BEC1054(CSEP0064)_PDB_6FMB_A|BEC1011(CSEP0264)|CSEP080|CSEP087|AVRPM3A2/F2	NA
BgISR7-08278	TDEPGNYVCGKDYLVSHLISNYVKSSCISLKYADITNIYPVTFDGSSHFGISDATLFATPTRIDSMKKFAGGNSGRNRIVIDSMCNLIGLVYITNQSYKRCVKILDSIDESWSASQTISSPVPKTYGYNCNFKIFILEETLQFYRKLKQKISTLEKWEIRKHILTIYSTEFGENTVTIWPILINGMCKEDTYKLQTPYRIAVDKNLIFLGMMYRLGSHWKRCEQIEYDDSEPSRSLDPTKNSIGERIFENVSAYKCDVVYFSAITVNSHMQAACASIFEDTRKLSAIKSTYSSAYPGHRKGESETRMWPIRKEEFPTTSRGTKDWNYYIKFDLDCNFLGVHVRLNNRYRECPKDTSSLHPAKQRPTLTCLNLFPH	Blumeria graminis f. sp. tritici ISR_7	Bgt ISR_7	Wheat	Monocot	76.4	0.772	1	Microbial ribonucleases{3.10.450.30,0.6671}	GUANYL-SPECIFIC RIBONUCLEASE T1{1i3i_A,0.7207}|RIBONUCLEASE MS{1rms_A,0.7204}|RNase T1{1tto_C,0.7185}|PROTEIN (RIBONUCLEASE T1){1rhl_A,0.7178}|RIBONUCLEASE T1{1lra_A,0.7099}|RIBONUCLEASE T1 ISOZYME{1trp_B,0.7095}|Guanyl-specific ribonuclease T1 precursor{1q9e_C,0.68}|AVRA22{8oxj_B,0.6726}|Ribonuclease U2{3ahs_C,0.6671}|Guanyl-specific ribonuclease Po1{3who_A,0.6493}|CSEP0141 putative effector pro…	RNase T1{d1i0va_,0.7197}|RNase U2{d3agna_,0.6594}	CSEP0128|AVRA22_PDB_8OXJ_A|CSEP0081|AVRA10_PDB_8OXK_A|CSEP0027|CSEP0105|CSEP0247|BgtE-20069a|BEC5(CSEP0004)|CSEP0025|AVRA9(CSEP0174)|CSEP087|AVRPM3D3|AVRPM3A2/F2|BEC1018(CSEP0135)|CSEP0182|SVRPM3A1/F1|Bcg1|CSEP080	NA
BgISR7-08279	TDEPGNYVCEKDYLLSDLISRYVKSSCTSLKYADISNRHPVTFDGSSHFGISDATLFAMPTRVDNVKRYAGGNSGRNRIVIDSMCNLIGLVYITNQSYKRCVKILDSIDESWSTSETISSPVPKTYGYNCNYRIFILEETLQYYRDLKQQISTLEKWKVSNHIDMIIANEFAENIVSIWPIQINGKLKENTYRQKTNYRIAVDKNLIFLGMMYRLDSGWKRCAQIEYVDPEPPRSLDPTKNSIGERIFENVSAYKCDDVYFSAITVNSHMQAACTSISEDTRKVFTKESADSSLYLDHRLQEGYNRMWPIRKEEFPTTSRGTKDWNYYIKFDLDCNFLGVHVRLNNRYRECPKDTSSLHPAKQRPTLTCLNLFPH	Blumeria graminis f. sp. tritici ISR_7	Bgt ISR_7	Wheat	Monocot	77.9	0.792	1	Microbial ribonucleases{3.10.450.30,0.7058}	RIBONUCLEASE T1 ISOZYME{1trp_B,0.715}|Guanyl-specific ribonuclease Po1{3who_A,0.7052}|CSEP0141 putative effector protein{8oxk_A,0.6849}|PROTEIN (RIBONUCLEASE T1){1rhl_A,0.6694}|GUANYL-SPECIFIC RIBONUCLEASE T1{1i3i_A,0.6678}|AVRA22{8oxj_B,0.6657}|RNase T1{1tto_C,0.6603}|Ribonuclease U2{3ahs_C,0.6554}|Ribonuclease T1{7w05_A,0.6512}|RIBONUCLEASE F1{1rck_A,0.6497}|RIBONUCLEASE MS{1rms_A,0.6429}|Guany…	RNase T1{d1i0va_,0.6772}|RNase U2{d3agna_,0.6533}	CSEP0081|AVRA10_PDB_8OXK_A|AVRA22_PDB_8OXJ_A|CSEP0128|CSEP0027|BgtE-20069a|CSEP0247|BEC1011(CSEP0264)|AVRPM3D3|AVRPM2(BgtE-5845)_PDB_8PHY_A|BEC5(CSEP0004)|CSEP0025|CSEP080	NA
BgISR7-09193	NIAESDFICEQDIVPKDRINTAIHHACSALSTSPSNTKYPAAFDASTLFLIHDAILFSWPVLMEGESYTRGRTGRFRSLIDSSCKFYGIILTIKNRPDTRCYQPVKAVRLYDLSLSSGPRNPSIFRGYRCQNKVFESFFVDHTFRETHYLYTKWKSNNINILLDGHATVNELFKTRVYLLPSEVSYFQNLYMEKSLNPYYIVINYDFEILGMVSKNLNSWAKCDELYENEPELRQSSDSNKNSIGEFIFPVGSDYKCGLFKFTRHSINSHMQLACNLIAQQDKSPSTNLKSIFGESFILPDVGIFTVWKLILKLPESEANRMAEKRPIRAFVVFDKKCNFHGVFYFQQKNVIKCMKLTQ	Blumeria graminis f. sp. tritici ISR_7	Bgt ISR_7	Wheat	Monocot	85.2	0.834	1	Microbial ribonucleases{3.10.450.30,0.5817}	Guanyl-specific ribonuclease T1 precursor{1q9e_C,0.7384}|RNase T1{1tto_C,0.7376}|PROTEIN (RIBONUCLEASE T1){3hoh_D,0.7331}|RIBONUCLEASE T1{7rnt_A,0.7327}|GUANYL-SPECIFIC RIBONUCLEASE T1{1i3i_A,0.7205}|RIBONUCLEASE T1 ISOZYME{1rn1_A,0.7175}|Guanyl-specific ribonuclease Po1{3who_A,0.699}|RIBONUCLEASE F1{1rck_A,0.6724}|Ribonuclease U2{3agn_A,0.6447}|AVRA22{8oxj_B,0.6444}|CSEP0141 putative effector pr…	RNase T1{d1i0va_,0.7159}|RNase U2{d3agna_,0.6378}	EpCSEP009|CSEP0081|CSEP087|CSEP0105|AVRA10_PDB_8OXK_A|AVRA22_PDB_8OXJ_A|BEC1018(CSEP0135)|BgtE-20069a|CSEP0027|CSEP0128|CSEP0025|BEC1054(CSEP0064)|AVRPM3D3|CSEP0182|CSEP0247|AVRPM8|BEC1054(CSEP0064)_PDB_6FMB_A|AVRA9(CSEP0174)|CSEP080	NA
BgISR7-09195	NVVESDFICEQFIVPKDRINTAIDHACWALSASSSKTKYPAEFDPSATFSIHDAILFSWPVTIDGDYYFKGHAGKFRLLLDSSCKFFGMIAINENKPDVRCYQPVKAVRLYDLSLGSGPRSPTVIRGFRCQNEIFDSSYVDHNFKENLKLYNVWKYRKSNVHLNSNIAVNKLYQTTVYLLPSEIANTPNHNIENIRNPYFSVINPQFEMLGMVFRNINGWAKCEELHEIEPLTRQSLDINKNSIGETIFPVASGYHCGSHEFSRKSINSHMQLACNMMKRKAVYRSRGLIGDENYRISIPEAGVLLALSQSIKLPEALFKIKGYGIPNKAFVLFDEQCHYHGTFWYQQRRAVKCTQLST	Blumeria graminis f. sp. tritici ISR_7	Bgt ISR_7	Wheat	Monocot	82.5	0.807	1	Microbial ribonucleases{3.10.450.30,0.6773}	Guanyl-specific ribonuclease Po1{3who_A,0.7092}|RNase T1{1tto_C,0.7081}|Guanyl-specific ribonuclease T1 precursor{1q9e_C,0.6982}|RIBONUCLEASE T1{5bir_B,0.6981}|PROTEIN (RIBONUCLEASE T1){1ch0_C,0.6822}|Guanyl-specific ribonuclease T1{1low_A,0.6795}|RIBONUCLEASE MS{1rms_A,0.6773}|RIBONUCLEASE T1 ISOZYME{1rn1_A,0.6742}|RIBONUCLEASE F1{1rck_A,0.634}|CSEP0064 putative effector protein{6fmb_A,0.6217}|R…	RNase T1{d1i0va_,0.6874}|RNase U2{d3agna_,0.6128}	EpCSEP009|CSEP0081|BgtE-5843|AVRPM2(BgtE-5845)|CSEP0105|BEC1054(CSEP0064)|AVRPM2(BgtE-5845)_PDB_8OXI_A|BEC1054(CSEP0064)_PDB_6FMB_A|AVRA13(CSEP0372)|AVRA6|CSEP0027|CSEP087|AVRA22_PDB_8OXJ_A|BEC1018(CSEP0135)|BgtE-20069a|CSEP080|CSEP0025|CSEP0128|AVRA10_PDB_8OXK_A|CSEP0247|CSEP0254	NA
BgISR7-09200	DFVCERDIVPKDRINTAIFHACSSFSDLTNRNKFPAEFDPSTTHFIEDAILFSWPVTIDGDHYIKGHAGKFRLLIDSSCKFYGMVKTIKDEPVLRCYQPVKSENLYELSSSSGPRKQSILRAYRCENEIFDMPYIKITVKAATKPQQAQKHGQTNFRLQRYTAIDELFQTTVYVVPNEVASKEYHKIEDFLRPYFIVIDSQFKMLDMVFKKNNIWARCDKLLENEPEPRHSFDITTNSIGEINFLGVTSYMCGSYKFTQKSVNSHMQLGCNVVQQLDKSSITLNGYQNDGDLTSTVGTFTTVKQSLKLPEAVFPSIGRGGMTPNKSMIFFDKNCNFLGAFWFHQKKIHKCIELSP	Blumeria graminis f. sp. tritici ISR_7	Bgt ISR_7	Wheat	Monocot	78.9	0.771	1	Microbial ribonucleases{3.10.450.30,0.5603}	GUANYL-SPECIFIC RIBONUCLEASE T1{1i3f_A,0.7616}|RIBONUCLEASE T1{1lra_A,0.7494}|Guanyl-specific ribonuclease T1 precursor{1q9e_C,0.7489}|RNase T1{1tto_C,0.7474}|RIBONUCLEASE T1 ISOZYME{1rn1_B,0.7467}|PROTEIN (RIBONUCLEASE T1){5hoh_D,0.7467}|AVRA22{8oxj_B,0.6349}|RIBONUCLEASE F1{1rck_A,0.5982}|RIBONUCLEASE MS{1rms_A,0.593}|CSEP0141 putative effector protein{8oxk_A,0.5729}|Ribonuclease U2{3agn_A,0.54…	RNase T1{d1i0va_,0.6137}|RNase U2{d3agna_,0.5513}	EpCSEP009|CSEP087|CSEP0105|AVRA22_PDB_8OXJ_A|CSEP0081|AVRA10_PDB_8OXK_A|AVRA9(CSEP0174)|BEC1018(CSEP0135)|CSEP0027|BEC5(CSEP0004)|BgtE-20069a|AVRPM2(BgtE-5845)_PDB_8OXI_A|BEC1054(CSEP0064)_PDB_6FMB_A|BgtE-5843|CSEP0025|BEC1054(CSEP0064)|CSEP0128|BEC1011(CSEP0264)|AVRPM2(BgtE-5845)_PDB_8PHY_A|CSEP0182|AVRPM3A2/F2|AVRPM2(BgtE-5845)	NA
BgISR7-09201	TIAENDYICGTDVLIEKNINNSLQKACNTLYQTRKAVRYPADYDASDTFYISDARLFSWPMLKDDRLFTTGRAGNLRLIMDSDCRFIGIIMKTINEPDKRCFRPVAPPREIDDSSNPSLRKIPVLRGYNCEGKVFESFQVEQVRKETLRLFNFWISKHLQTSLNRLKVFEEFFGSIVFLLPTKSPSSPKQLREIVDYSYYIAIDFKYETLGMVYKTKDNWVKYDGLWEMEPERRQINDPQKNSIGEAIFEGLSAYKCDSFKFSRETINSHMQVACGILQKVQKSPAHVKRGRVCPAVVETDTGSLTAWKFPLQLPEKDLITGNKFLTHDCVIILDKQCHFHGVYRYSKKMSVKCNRSSPQDLQKTHHHEATVSDSSWIDEMIDDGSWDLN	Blumeria graminis f. sp. tritici ISR_7	Bgt ISR_7	Wheat	Monocot	83	0.816	1	Microbial ribonucleases{3.10.450.30,0.7893}	RIBONUCLEASE MS{1rms_A,0.7786}|RNase T1{1tto_C,0.7646}|PROTEIN (RIBONUCLEASE T1){4hoh_A,0.7568}|GUANYL-SPECIFIC RIBONUCLEASE T1{1i3i_A,0.7556}|RIBONUCLEASE T1{1lra_A,0.7546}|Guanyl-specific ribonuclease Po1{3who_A,0.7445}|RIBONUCLEASE T1 ISOZYME{1rn1_B,0.7401}|Guanyl-specific ribonuclease T1 precursor{1q9e_C,0.7269}|RIBONUCLEASE F1{1rck_A,0.7151}|CSEP0141 putative effector protein{8oxk_A,0.6234}|…	RNase T1{d1i0va_,0.7425}|RNase U2{d3agna_,0.5812}|Restrictocin{d1aqza_,0.5214}	CSEP0081|AVRPM3D3|BEC1054(CSEP0064)_PDB_6FMB_A|AVRA10_PDB_8OXK_A|AVRA13(CSEP0372)|CSEP0128|CSEP0027|AVRA22_PDB_8OXJ_A|AVRPM2(BgtE-5845)_PDB_8OXI_A|BEC1011(CSEP0264)|AVRPM2(BgtE-5845)|BEC1018(CSEP0135)|BgtE-20069a|CSEP0247|AVRA9(CSEP0174)|CSEP0025|EpCSEP009	NA
BgISR7-09202	VTVESDFICGEKVIPKEVILIAIDRACQTLYSSSRNIKFPSVYVASTTFSIDDAVLFAWPITMQAKQFSKGNPGSYRVLIDSSCKFIGMIVISEDKHDMRCYQPVNTERFQNLSLSSGQEKQPIFRGYRCQNKVLHILKVESIRNKSINLYNLWKSQGKKTSLYSFEAVDKLFETPISLLPRDMAITLNHNTEILSNPYFIVINSQHKIVGMVIRGYNSWAKCDELWEMEPEPNLSSDPSENSLGERIFEGVKAYKCGNMNFSTASINSHLQLACNIINLPRSSDSSSAGSHTNRPIKVPKIGNFYVWKRALQLPEKDASLKTEGSKNNPVILFDQECNFYGVHWYIGSKIVECNKL	Blumeria graminis f. sp. tritici ISR_7	Bgt ISR_7	Wheat	Monocot	81.9	0.818	1	Microbial ribonucleases{3.10.450.30,0.7134}	Guanyl-specific ribonuclease T1 precursor{1q9e_C,0.7463}|RNase T1{1tto_C,0.7449}|RIBONUCLEASE T1 ISOZYME{1rn1_A,0.7319}|RIBONUCLEASE MS{1rms_A,0.7311}|PROTEIN (RIBONUCLEASE T1){1rhl_A,0.7227}|RIBONUCLEASE T1{1bir_B,0.7227}|Guanyl-specific ribonuclease T1{1loy_A,0.7205}|Ribonuclease U2{3agn_A,0.7035}|Guanyl-specific ribonuclease Po1{3who_A,0.6788}|RIBONUCLEASE F1{1rck_A,0.6698}|CSEP0141 putative e…	RNase T1{d1i0va_,0.722}|RNase U2{d3agna_,0.7036}	EpCSEP009|CSEP0081|CSEP087|AVRPM2(BgtE-5845)_PDB_8PHY_A|CSEP0105|BgtE-20069a|BEC1054(CSEP0064)_PDB_6FMB_A|BEC1018(CSEP0135)|AVRPM2(BgtE-5845)_PDB_8OXI_A|AVRA22_PDB_8OXJ_A|CSEP0247|CSEP0025|AVRA10_PDB_8OXK_A|CSEP080|CSEP0128|CSEP0027|Bgt_Bcg-6|AVRPM60_1|AVRPM60_2	NA
BgISR7-09203	ENDYICGTDVLVEKNINNSLQKACHTLYQSGRVVRYPADYDASDTFFISDARLFSWPMLRDDRLFVTGRAGNLRLIMDSDCRFIGIIMKTVNEPDKRCFRPVAPPREIDDSSNPSLRKIPVLRGYNCEGKIFESFQVEQVRKETLRLFNFWISKHLQTSLNRLKVFEELFGSIVFSLPTKPPISLKQLREIVDYSYYIAIDFKYETLGMVYKTKDNWVKCDGLWEMEPERRHINDPQKNSIGEAIFEGLSDYKCDSFKFSRETINSHMQVACGILQKVQKSPARVKRGRVCPAVVETDTGSLTAWKFPLQPPEKDLVTGYKFLTHDCVIILDKQCHFHGVYRYSKKISVKCNRSSPQDLQITHDYETTLSDLSWIDEMVDNWSWDLN	Blumeria graminis f. sp. tritici ISR_7	Bgt ISR_7	Wheat	Monocot	82	0.81	1	Microbial ribonucleases{3.10.450.30,0.786}	GUANYL-SPECIFIC RIBONUCLEASE T1{1i3f_A,0.7908}|RIBONUCLEASE MS{1rms_A,0.786}|Guanyl-specific ribonuclease T1 precursor{1q9e_C,0.781}|RNase T1{1tto_C,0.7786}|RIBONUCLEASE T1{1lra_A,0.7687}|PROTEIN (RIBONUCLEASE T1){1rhl_A,0.7632}|RIBONUCLEASE T1 ISOZYME{1rn1_B,0.7597}|Ribonuclease U2{3agn_A,0.6864}|CSEP0064 putative effector protein{6fmb_A,0.6858}|CSEP0141 putative effector protein{8oxk_A,0.6298}|…	RNase T1{d1i0va_,0.7694}|RNase U2{d3agna_,0.6863}	CSEP0081|BEC1054(CSEP0064)|BEC1054(CSEP0064)_PDB_6FMB_A|AVRPM2(BgtE-5845)_PDB_8OXI_A|AVRPM2(BgtE-5845)|AVRA10_PDB_8OXK_A|CSEP0027|CSEP0128|CSEP087|BEC1018(CSEP0135)|AVRA9(CSEP0174)|BgtE-20069a|AVRPM3D3|BEC1011(CSEP0264)	NA
BgISR7-09204	SNTHKGDFFCGHKKIPFAAVQSSAKRACKSLRNVENSHTLPAAYSGTTTLNIDDAILFSWPIEKNGGTHSEVFLDKLRVVINSKCKFIGAVVKNKDSGDKRCIQSVNSPLTLTLSSGTKKNEKPNIYGYHCRDRLITQKIVQITKSQANKFKKLGISYHDSIPAAEKLILNKMFKTQVTLFPIDMSNSPSKRPSMSKSPYQAVLNQFFDIRGMVHKVKDRWIACEEVWYLKEDKPLLSSLGVNSMGESRPKNLRAHTCGTLEFSATSISSHLQAACYALEDQTTAEPNNHDKYPLLTQSHSFQDSGPALMWPLRLPEEGTYSMHERQLNTCMVFINKSCRFLGIFRHTPNEDIPCLQSKILSRSRTR	Blumeria graminis f. sp. tritici ISR_7	Bgt ISR_7	Wheat	Monocot	81	0.808	1	Microbial ribonucleases{3.10.450.30,0.6377}	AVRA22{8oxj_B,0.7137}|RNase T1{1tto_C,0.7078}|CSEP0141 putative effector protein{8oxk_A,0.7015}|RIBONUCLEASE T1{1rn4_A,0.699}|Guanyl-specific ribonuclease T1{1low_A,0.6786}|PROTEIN (RIBONUCLEASE T1){5hoh_D,0.6767}|RIBONUCLEASE T1 ISOZYME{1rn1_A,0.6698}|Guanyl-specific ribonuclease T1 precursor{1q9e_C,0.6587}|RIBONUCLEASE F1{1rck_A,0.6545}|RIBONUCLEASE MS{1rms_A,0.6377}|CSEP0064 putative effector …	RNase T1{d1i0va_,0.6795}|RNase U2{d3agna_,0.577}	EpCSEP009|AVRA22_PDB_8OXJ_A|CSEP0081|AVRA10_PDB_8OXK_A|CSEP0105|CSEP0128|CSEP0027|CSEP0025|AVRA9(CSEP0174)|CSEP0247|AVRPM3D3|BEC1054(CSEP0064)_PDB_6FMB_A|CSEP0182|CSEP087|AVRPM60_1|AVRPM60_2	NA
BgISR7-09230	ATFTSEDFICGKRIILKHAVSRTVNIACASIKGFTKSKITPFVYDGSSTFFVSDAALFAWPIILQNGPHSRAPSEELRLIIDSSCNLFGIVMKSKNYPDRRCYRPVEQPSRDDASDSHASRNLPQFRGYRCGNKIFGHLDIEIILKGTLGNYQLWQYDGHQIGYYGLEDIDRLYGESVLLLPSQVAKIPEEIRQMPSNPQLIVMNSRQQLVGMVNKVGNQWEKCLDLWEKKPERPRAAKSTRNSIGEWLFSGVSQYGCGKFVYSRESVNSHMQVACALINPPKNSRTTTWNIYLTSMGVIPSIGNYRVWKMDLKLPENDNYSLVKEERLANNGAIILDQECNFHGVYWHTARDLTPCENLSLSESS	Blumeria graminis f. sp. tritici ISR_7	Bgt ISR_7	Wheat	Monocot	83.6	0.824	1	Microbial ribonucleases{3.10.450.30,0.7295}	RIBONUCLEASE MS{1rms_A,0.7295}|GUANYL-SPECIFIC RIBONUCLEASE T1{1i3f_A,0.7211}|RIBONUCLEASE T1{2bir_A,0.7201}|Guanyl-specific ribonuclease T1 precursor{1q9e_C,0.7129}|RIBONUCLEASE T1 ISOZYME{1rn1_B,0.6942}|PROTEIN (RIBONUCLEASE T1){3hoh_D,0.6926}|AVRA22{8oxj_B,0.6814}|Guanyl-specific ribonuclease Po1{3who_A,0.6525}|Ribonuclease U2{3agn_A,0.6485}|RIBONUCLEASE F1{1rck_A,0.6182}|CSEP0141 putative eff…	RNase T1{d1i0va_,0.7024}|RNase U2{d3agna_,0.6485}	EpCSEP009|AVRA22_PDB_8OXJ_A|AVRA10_PDB_8OXK_A|CSEP0081|AVRPM3D3|BgtE-20069a|AVRA6_PDB_8OXH_A|CSEP0027|CSEP087|CSEP0247|BEC1054(CSEP0064)|CSEP080|BEC1018(CSEP0135)|CSEP0025|AVRA13(CSEP0372)|AVRPM60_1|AVRPM60_2|CSEP0182	NA
BgISR7-09234	DFICEQEIIPKDSINTAIYHACSALSTPLGKTKYPVAFDASTLFFIHDAILFSWPVSMEGESYTRGRTGRFRSLIDSSCKFYGIILTIKNRPDTRCYQPVKAVRLYDLSLSSGPRNPSIFRGYRCQNKVFELSFVDQTLRNFHNLYTKWKSNNINILLNSHTTVDELFKTHVYLLPSEVSHFQNRYIENPHKPYFIVVNYNFEKLGMVSKDLNSWAKCDELYENELELRQSPNTIKNSIGEFIFPVESDYKCGFTEFTRKSINSHMQLACNLIARQDHSPSTDLDSIFGQSFTMSEVGMFPVLKLPLKLPESEVNRTAKKRPIRAFIVFDKICNFHGVFWFQQNIIKKCMKLT	Blumeria graminis f. sp. tritici ISR_7	Bgt ISR_7	Wheat	Monocot	83.8	0.814	1	Microbial ribonucleases{3.10.450.30,0.685}	RIBONUCLEASE T1 ISOZYME{1rn1_B,0.7089}|PROTEIN (RIBONUCLEASE T1){2hoh_D,0.7081}|GUANYL-SPECIFIC RIBONUCLEASE T1{1i3i_A,0.7081}|Guanyl-specific ribonuclease T1 precursor{1q9e_C,0.7034}|RNase T1{1tto_C,0.7021}|RIBONUCLEASE T1{5bir_B,0.6899}|RIBONUCLEASE MS{1rms_A,0.685}|Guanyl-specific ribonuclease Po1{3who_A,0.6568}|CSEP0141 putative effector protein{8oxk_A,0.6408}|AVRA22{8oxj_B,0.611}|Ribonucleas…	RNase T1{d1i0va_,0.7088}|RNase U2{d3agna_,0.5796}	EpCSEP009|CSEP0105|BEC1011(CSEP0264)|AVRA22_PDB_8OXJ_A|AVRA10_PDB_8OXK_A|BEC1018(CSEP0135)|BgtE-20069a|CSEP0081|BEC5(CSEP0004)|AVRPM8|CSEP080|BEC1054(CSEP0064)_PDB_6FMB_A|CSEP0182|CSEP0247|CSEP087|CSEP0025|CSEP0128|CSEP0027|BEC1054(CSEP0064)|CSEP0139	NA
BgISR7-10043	TDRPRSFVCERKYFPADVISKAIGDSCNALEYADIKCRAIAAFDGTVLFGIRDAVLFSTPTRACHDHKYEGGNLLILETSTRRIDSRFVIDSMCNLIGLIYLNNRSFFRCAETIDSDHATDIGSDIWSNTLPKNFGYRCDHKIFHYQDILRSFEYLRLQFFKPAGTTRRLKPIKVSSDDFSGSDVYLWPVYADGMVRPGSLARTGLYRIATNGAKNMLGLMYRNNKDWHRCIEMKSVDPKLSTVGDGTKNSIGETIFDNLSAYKCGQRIFSIITLNSHMQAACRVIREDARRAAAGESSFPIPDPAAKHGEINTRFWPLRLPELNGDKNVQRQRYSYLKLDLDCKFLGVFKCVNGKFFSCLSLKASPSSLE	Blumeria graminis f. sp. tritici ISR_7	Bgt ISR_7	Wheat	Monocot	73.1	0.73	1	Microbial ribonucleases{3.10.450.30,0.6218}	AVRA22{8oxj_B,0.7002}|CSEP0141 putative effector protein{8oxk_A,0.6869}|Guanyl-specific ribonuclease T1 precursor{1q9e_C,0.6461}|RIBONUCLEASE MS{1rms_A,0.6218}|RIBONUCLEASE T1 ISOZYME{1rn1_B,0.6141}|RIBONUCLEASE T1{1rgl_A,0.6075}|Guanyl-specific ribonuclease Po1{3who_A,0.6052}|RNase T1{1tto_C,0.5998}|GUANYL-SPECIFIC RIBONUCLEASE T1{1i2f_A,0.5953}|PROTEIN (RIBONUCLEASE T1){1bvi_A,0.5913}|RIBONUCLE…	RNase T1{d1i0va_,0.6052}	AVRA22_PDB_8OXJ_A|CSEP0081|CSEP0025|BgtE-20069a|CSEP0247|AVRPM3D3|CSEP0027|BEC1018(CSEP0135)|AVRA9(CSEP0174)|CSEP087|BEC5(CSEP0004)|CSEP0128|CSEP0182|AVRPM2(BgtE-5845)_PDB_8PHY_A|CSEP080	NA
CHVD042201-04070	TFTTSDYLCGKDFVSHRNIKISVEKACDILYRSKERLRFPAVYDASTTFFISDARLFSWPVRLDGRLFDSGRPGNLRIIVDSSCSFLGVIMKYHNSPDQRCFQPVEPPRQIDDSSTSGPRNLPILRGYNCKNQIFDLIDVERDREISILKLRGWQSQGHQIGLKKLEVVDRLFETPSFLLPSMPVAYPSHIRDTLEYIYLTVIDSQDKTLGMVAKTEDKWEKCDGLWEIEPVRRQSLVPGQNSIGETVFHGVSGYQCGKHKFTPESINSHMQLACKILEKSQLSIAKLRRSRLEVARIGTSVGRLTAWKIPLQLGESDNVSRYDSMNNKCVVVLDQRCNFYGAYQNDFNRLVACDRLSPHNLPEIGGLEVSTPDFSWIDEFREDRTLDSK	Blumeria graminis f. sp. tritici CHVD042201	Bgt CHVD042201	Wheat	Monocot	85.8	0.812	1	Microbial ribonucleases{3.10.450.30,0.7674}	Guanyl-specific ribonuclease T1 precursor{1q9e_C,0.793}|RNase T1{1tto_C,0.7922}|PROTEIN (RIBONUCLEASE T1){1rhl_A,0.7794}|RIBONUCLEASE T1{1lra_A,0.7734}|RIBONUCLEASE T1 ISOZYME{1rn1_B,0.7729}|Guanyl-specific ribonuclease T1{1loy_A,0.7726}|RIBONUCLEASE MS{1rms_A,0.7409}|Guanyl-specific ribonuclease Po1{3who_A,0.7301}|RIBONUCLEASE F1{1rck_A,0.7145}|CSEP0064 putative effector protein{6fmb_A,0.6628}|C…	RNase T1{d1i0va_,0.7768}|RNase U2{d3agna_,0.6144}|Restrictocin{d1aqza_,0.5176}	BgtE-5843|AVRPM2(BgtE-5845)|BEC1054(CSEP0064)|EpCSEP009|BEC1054(CSEP0064)_PDB_6FMB_A|AVRA10_PDB_8OXK_A|AVRA9(CSEP0174)|AVRA22_PDB_8OXJ_A|BgtE-20069a|AVRPM3D3|BEC1018(CSEP0135)|CSEP0027|CSEP0128|AVRPM2(BgtE-5845)_PDB_8OXI_A|CSEP0081|CSEP087|AVRPM2(BgtE-5845)_PDB_8PHY_A|BEC1011(CSEP0264)|CSEP0025|CSEP0247	NA
CHVD042201-04076	TFTTSDYLCGKDFVSHINIKISVEKACDVLYRSKGKSRFPAVYDASTTFFISDARLFSWPVMLNGRLFHKGRPGTFRVIVDSSCRFVGVIMKYHNSPDQRCFQPVELPRQIDDSSTSGPRNLPILRGYNCRNQIFDLIDVERDRETSILQLRGWQSQGQKISLTKLDVVDRLFETPSFLLPSMPVTHPSHIRDTLEYIYLTVIDSQDKTLGMVQKTEDKWEKCDGLWEVEPVRRQSLVPGQNSIGETVFHGVSGYQCGKHKFTRESINSHMQLACKILEKSQPSIKKLKHTRFEIARIATGVETLTAWKFPLQLAENAINSRHYAMNNKCVVVLDQRCNFYGAYQNHFSKIIACDRLSPHNLPEISGLEVSTPDFSWIDEFMENGPLDSE	Blumeria graminis f. sp. tritici CHVD042201	Bgt CHVD042201	Wheat	Monocot	84.6	0.812	1	Microbial ribonucleases{3.10.450.30,0.723}	RIBONUCLEASE MS{1rms_A,0.7448}|RNase T1{1tto_C,0.7325}|Guanyl-specific ribonuclease T1 precursor{1q9e_C,0.7301}|Guanyl-specific ribonuclease Po1{3who_A,0.7244}|GUANYL-SPECIFIC RIBONUCLEASE T1{1i3i_A,0.7222}|RIBONUCLEASE T1 ISOZYME{1rn1_B,0.7217}|RIBONUCLEASE T1{1lra_A,0.7158}|PROTEIN (RIBONUCLEASE T1){1rhl_A,0.7141}|RIBONUCLEASE F1{1rck_A,0.6906}|CSEP0141 putative effector protein{8oxk_A,0.6731}|…	RNase T1{d1i0va_,0.7118}|RNase U2{d3agna_,0.5973}	EpCSEP009|AVRPM2(BgtE-5845)|AVRPM2(BgtE-5845)_PDB_8OXI_A|BEC1054(CSEP0064)_PDB_6FMB_A|AVRA22_PDB_8OXJ_A|AVRA10_PDB_8OXK_A|AVRPM2(BgtE-5845)_PDB_8PHY_A|BEC1018(CSEP0135)|AVRA9(CSEP0174)|CSEP0081|BgtE-20069a|AVRPM3D3|CSEP0027|CSEP0128|CSEP087|CSEP0025|CSEP0247	NA
CHVD042201-08078	TDEPGNYVCGKDYLISYLISKYVRGSCISLKYADITNIYPVTFDGSSHFGISDATLFATPTRIGNVKKHVKGCIGKNRVVIDSMCNLIGLVYVTNQSYKRCVKILDSTDESWIASQTISSPVPKTYGYDCNFTIFILEETLQFYRKLKQKISTLEKWEVRKHILTIYSTEFGERTVTIWPILINGIWKEGTYKLQTPYRIAVDKNLIFLGMMYRLGSHWKRCEQIEYDDSEPSRSLDPTKNSIGERIFENVSAYKCDDVYFSAITVNSHMQAACASIFEDTRKSSAIKSTYSSAYPGHRQGESETRMWPIRKEEFPTTSRGTKDWNYYIKFDLDCNFLGVHVRLNNRYRECPKDMSSLHPAKKRPTLTCLNLFPH	Blumeria graminis f. sp. tritici CHVD042201	Bgt CHVD042201	Wheat	Monocot	76.9	0.779	1	Microbial ribonucleases{3.10.450.30,0.7184}	RIBONUCLEASE MS{1rms_A,0.7184}|GUANYL-SPECIFIC RIBONUCLEASE T1{1i3i_A,0.7169}|RIBONUCLEASE T1 ISOZYME{1rn1_A,0.7063}|RNase T1{1tto_C,0.7052}|RIBONUCLEASE T1{1lra_A,0.7019}|PROTEIN (RIBONUCLEASE T1){5hoh_D,0.701}|AVRA22{8oxj_B,0.6801}|Guanyl-specific ribonuclease T1 precursor{1q9e_C,0.6792}|CSEP0141 putative effector protein{8oxk_A,0.6546}|RIBONUCLEASE F1{1rck_A,0.653}|Guanyl-specific ribonuclease…	RNase T1{d1i0va_,0.702}|RNase U2{d3agna_,0.6445}	CSEP0128|AVRA22_PDB_8OXJ_A|CSEP0081|AVRA10_PDB_8OXK_A|CSEP0027|CSEP0247|BgtE-20069a|CSEP0025|BEC1054(CSEP0064)|BEC1011(CSEP0264)|AVRPM3D3|CSEP0182|BEC1054(CSEP0064)_PDB_6FMB_A|CSEP080|BgtE-5843|AVRPM3A2/F2	NA
CHVD042201-08084	TDEPGNYVCGKDYLVSHLISKYVKSSCISLKYADITNIYPVTFDGSSHFGISDATLFATPTRIDSMKKFAGGNSGRNRIVIDSMCNLIGLVYITNQSYKRCVKILDSIDESWSASQTISSPVPKTYGYNCNFKIFILEETLQFYRKLKQKISTLEKWEIRKHILTIYSTEFGENTVTTWPILINGMCKEDTYKLQTPYRIAVDKNLIFLGMMYRLGSHWKRCEQIEYDDSEPSRSLDPTKNSIGERIFENVSAYKCDVVYFSAITVNSHMQAACASIFEETRKSSAIKSTYSSAYPGHRKGESETRMWPIRKEEFPTTSRGTKDWNYYIKFDLDCNFLGVHVRLNNRYRECPKDTSSLHPAKQRPTLTCLNLFPH	Blumeria graminis f. sp. tritici CHVD042201	Bgt CHVD042201	Wheat	Monocot	76.1	0.772	1	Microbial ribonucleases{3.10.450.30,0.6586}	RNase T1{1tto_C,0.7321}|RIBONUCLEASE T1{1lra_A,0.7207}|RIBONUCLEASE T1 ISOZYME{1trp_B,0.7112}|GUANYL-SPECIFIC RIBONUCLEASE T1{1i3i_A,0.6967}|PROTEIN (RIBONUCLEASE T1){1rhl_A,0.6925}|Guanyl-specific ribonuclease T1 precursor{1q9e_C,0.6776}|Guanyl-specific ribonuclease Po1{3who_A,0.6666}|AVRA22{8oxj_B,0.6661}|RIBONUCLEASE MS{1rms_A,0.6586}|Ribonuclease U2{3ahs_B,0.633}|RIBONUCLEASE F1{1rck_A,0.6241…	RNase T1{d1i0va_,0.6951}|RNase U2{d3agna_,0.6188}	AVRA10_PDB_8OXK_A|AVRA22_PDB_8OXJ_A|CSEP0081|CSEP0027|CSEP087|CSEP0105|CSEP0247|CSEP0182|CSEP0025|BEC5(CSEP0004)|AVRPM3D3|CSEP080|CSEP0128|AVRA9(CSEP0174)|AVRPM3A2/F2|BEC1018(CSEP0135)|CSEP0139|AVRPM60_1|SVRPM3A1/F1|AVRPM60_2|Bcg1	NA
CHVD042201-08085	TDEPGNYVCEKDYLLSDLISRYVKSSCTSLKYADISNRHPVTFDGSSHFGISDATLFAMPTRVDNVKRYAGGNSGRNRIVIDSMCNLIGLVYITNQSYKRCVKILDSIDESWSTSETISSPVPKTYGYNCNYRIFILEETLQYYRDLKQQISTLEKWKVSNHIDMIIANEFAENIVSIWPIQINGKLKENTYRQKTNYRIAVDKNLIFLGMMYRLDSGWKRCAQIEYVDPEPPRSLDPTKNSIGERIFENVSAYKCDVVYFSAITVNSHMQAACTSISEDTRKVFTKESADSSLYLDHRLQEGYNRMWPIRKEEFPTTSRGTKDWNYYIKFDLDCNFLGVHVRLNNRYRECPKDTSSLHPAKQRPTLTCLNLFPH	Blumeria graminis f. sp. tritici CHVD042201	Bgt CHVD042201	Wheat	Monocot	77.4	0.789	1	Microbial ribonucleases{3.10.450.30,0.667}	RIBONUCLEASE MS{1rms_A,0.747}|Guanyl-specific ribonuclease T1 precursor{1q9e_C,0.7404}|RNase T1{1tto_C,0.7378}|RIBONUCLEASE T1{1lra_A,0.7267}|RIBONUCLEASE T1 ISOZYME{1trp_B,0.7252}|GUANYL-SPECIFIC RIBONUCLEASE T1{1fzu_A,0.7203}|PROTEIN (RIBONUCLEASE T1){1rhl_A,0.7131}|RIBONUCLEASE F1{1rck_A,0.6747}|Ribonuclease U2{3ahs_C,0.667}|AVRA22{8oxj_B,0.6553}|CSEP0141 putative effector protein{8oxk_A,0.653…	RNase T1{d1i0va_,0.7211}|RNase U2{d3agna_,0.6587}	CSEP0081|AVRA10_PDB_8OXK_A|AVRA22_PDB_8OXJ_A|CSEP0128|CSEP0027|CSEP0105|BgtE-20069a|BEC1011(CSEP0264)|CSEP0247|AVRPM3D3|CSEP0025|BEC5(CSEP0004)|CSEP0182|AVRA9(CSEP0174)|CSEP087|AVRPM3A2/F2|CSEP080	NA
CHVD042201-09001	NIAESDFICEQDIVPKDRINTAIHHACSALSTSPSNTKYPAAFDASTLFLIHDAILFSWPVLMEGESYTRGRTGRFRSLIDSSCKFYGIILTIKNRPDTRCYQPVKAVRLYDLSLSSGPRNPSIFRGYRCQNKVFESFFVDHTFRETHYLYTKWKSNNINILLDGHATVNELFKTRVYLLPSEVSYFQNLYMEKSLNPYYIVINYDFEKLGMVSKNLNSWAKCDELYENEPELRQSSDSNKNSIGEFIFPVGSDYKCGLFKFTRHSINSHMQLACNLTAQQDKSPSTNLKSIFGESFILPDVGIFTVWKLILKLPESEANRMAEKRPIRAFVVFDKKCNFHGVFYFQQKNVIKCMKLTQ	Blumeria graminis f. sp. tritici CHVD042201	Bgt CHVD042201	Wheat	Monocot	84.4	0.829	1	Microbial ribonucleases{3.10.450.30,0.6318}	RIBONUCLEASE T1 ISOZYME{1rn1_A,0.7156}|GUANYL-SPECIFIC RIBONUCLEASE T1{1i3i_A,0.7144}|RNase T1{1tto_C,0.7076}|Guanyl-specific ribonuclease T1 precursor{1q9e_C,0.7076}|RIBONUCLEASE T1{5bir_B,0.7042}|PROTEIN (RIBONUCLEASE T1){3hoh_D,0.7021}|Guanyl-specific ribonuclease Po1{3who_A,0.7}|RIBONUCLEASE F1{1rck_A,0.6761}|Ribonuclease U2{3ahs_C,0.6318}|RIBONUCLEASE MS{1rms_A,0.627}|CSEP0141 putative effec…	RNase T1{d1i0va_,0.7001}|RNase U2{d3agna_,0.6383}	EpCSEP009|CSEP0105|CSEP087|BEC1054(CSEP0064)_PDB_6FMB_A|AVRA22_PDB_8OXJ_A|CSEP0081|BEC1018(CSEP0135)|AVRA9(CSEP0174)|AVRPM3D3|AVRA10_PDB_8OXK_A|CSEP0025|CSEP0247|CSEP0182|BEC1054(CSEP0064)|CSEP0128|BgtE-20069a|BEC1011(CSEP0264)|CSEP0027|CSEP080|AVRPM8|BEC5(CSEP0004)	NA
CHVD042201-09003	NVVESDFICEQFIVPKDRINTAIDHACWALSASSSKTKYPAEFDPSATFSIHDAILFSWPVTIDGDYYFKGHAGKFRLLLDSSCKFFGMIAINENKPDVRCYQPVKAVRLYDLSLGSGPRSPTVIRGFRCQNEIFDSSYVDHNFKENLKLYNVWKYRKSNVHLNSNIAVNKLYQTTVYLLPSEIANTPNHNIENIRNPYFSVINPQFEMLGMVFRNINGWAKCEELHEIEPLTRQSLDINKNSIGETIFPVASGYHCGSHEFSRKSINSHMQLACNMMKRKAVYRSRGLIGDENYRISIPEAGVLLALSQSIKLPEALFKIKGYGIPNKAFVLFDEQCHYHGTFWYQQRRAVKCTQLST	Blumeria graminis f. sp. tritici CHVD042201	Bgt CHVD042201	Wheat	Monocot	82.5	0.807	1	Microbial ribonucleases{3.10.450.30,0.6773}	Guanyl-specific ribonuclease Po1{3who_A,0.7087}|RNase T1{1tto_C,0.7076}|Guanyl-specific ribonuclease T1 precursor{1q9e_C,0.6979}|RIBONUCLEASE T1{5bir_B,0.6978}|RIBONUCLEASE T1 ISOZYME{1rn1_A,0.6881}|PROTEIN (RIBONUCLEASE T1){1ch0_C,0.6819}|Guanyl-specific ribonuclease T1{1low_A,0.6791}|RIBONUCLEASE MS{1rms_A,0.6773}|RIBONUCLEASE F1{1rck_A,0.6385}|CSEP0064 putative effector protein{6fmb_A,0.6183}|…	RNase T1{d1i0va_,0.6876}|RNase U2{d3agna_,0.6111}	EpCSEP009|CSEP0081|BgtE-5843|AVRPM2(BgtE-5845)|CSEP0105|BEC1054(CSEP0064)|BEC1054(CSEP0064)_PDB_6FMB_A|AVRA13(CSEP0372)|CSEP0027|CSEP087|AVRA22_PDB_8OXJ_A|BEC1018(CSEP0135)|BgtE-20069a|CSEP080|CSEP0025|CSEP0128|AVRA10_PDB_8OXK_A|CSEP0247	NA
CHVD042201-09009	DFVCERDIVPKDRINTAIFHACSSFSDLTNRNKFPAEFDPSTTHFIEDAILFSWPVTIDGDHYIKGHAGKFRLLIDSSCKFYGMVKTIKDEPVLRCYQPVKSENLYELSSSSGPRKQSILRAYRCENEIFDMPYIKITVKAATKPQQAQKHGQTNFRLQRYTAIDELFQTTVYVVPNEVASKEYHKIEDFLRPYFIVIDSQFKMLDMVFKKNNIWARCDKLLENEPEPRHSFDITTNSIGEINFLGVTSYMCGSYKFTQKSVNSHMQLGCNVVQQLDKSSITLNGYQNDGDLTSTVGTFTTVKQSLKLPEAVFPSIGRGGMTPNKSMIFFDKNCNFLGAFWFHQKKIHKCIELSP	Blumeria graminis f. sp. tritici CHVD042201	Bgt CHVD042201	Wheat	Monocot	78.8	0.771	1	Microbial ribonucleases{3.10.450.30,0.6162}	GUANYL-SPECIFIC RIBONUCLEASE T1{1i3f_A,0.7611}|RIBONUCLEASE T1{1lra_A,0.7485}|Guanyl-specific ribonuclease T1 precursor{1q9e_C,0.7482}|RNase T1{1tto_C,0.7467}|PROTEIN (RIBONUCLEASE T1){4hoh_A,0.7465}|RIBONUCLEASE T1 ISOZYME{1rn1_B,0.7463}|AVRA22{8oxj_B,0.6357}|RIBONUCLEASE MS{1rms_A,0.6162}|RIBONUCLEASE F1{1rck_A,0.6016}|CSEP0141 putative effector protein{8oxk_A,0.5729}|Guanyl-specific ribonuclea…	RNase T1{d1i0va_,0.6052}|RNase U2{d3agna_,0.5331}	EpCSEP009|CSEP087|CSEP0105|AVRA22_PDB_8OXJ_A|CSEP0081|AVRA9(CSEP0174)|CSEP0027|AVRA10_PDB_8OXK_A|BEC5(CSEP0004)|AVRPM2(BgtE-5845)_PDB_8OXI_A|BEC1054(CSEP0064)_PDB_6FMB_A|BgtE-5843|BEC1018(CSEP0135)|CSEP0025|BEC1054(CSEP0064)|CSEP0128|BEC1011(CSEP0264)|CSEP0182|AVRPM3A2/F2|AVRPM2(BgtE-5845)	NA
CHVD042201-09010	TIAENDYICGTDVLIEKNINNSLQKACNTLYQTRKAVRYPADYDASDTFYISDARLFSWPMLKDDRLFTTGRAGNLRLIMDSDCRFIGIIMKTINEPDKRCFRPVAPPREIDDSSNPSLRKIPVLRGYNCEGKVFESFQVEQVRKETLRLFNFWISKHLQTSLNRLKVFEEFFGSIVFLLPTKSPSSPKQLREIVDYSYYIAIDFKYETLGMVYMTKDNWVKYDGLWEMEPERRQINDPQKNSIGEAIFEGLSAYKCDSFKFSRETINSHMQVACGILQKVQKSPAHVKRGRVCPAVVETDTGSLTAWKFPLQLPEKDLITGNKFLTHDCVIILDKQCHFHGVYRYSKKMSVKCNRSSPQDLQKTHHHEATVSDSSWIDEMIDDGSWDLN	Blumeria graminis f. sp. tritici CHVD042201	Bgt CHVD042201	Wheat	Monocot	82.2	0.811	1	Microbial ribonucleases{3.10.450.30,0.7795}	RIBONUCLEASE MS{1rms_A,0.7795}|GUANYL-SPECIFIC RIBONUCLEASE T1{1i3i_A,0.7694}|RNase T1{1tto_C,0.7654}|RIBONUCLEASE T1{1lra_A,0.7648}|PROTEIN (RIBONUCLEASE T1){4hoh_A,0.7635}|Guanyl-specific ribonuclease Po1{3who_A,0.7452}|RIBONUCLEASE T1 ISOZYME{1rn1_B,0.7409}|Guanyl-specific ribonuclease T1 precursor{1q9e_C,0.7277}|RIBONUCLEASE F1{1rck_A,0.7158}|CSEP0141 putative effector protein{8oxk_A,0.5936}|…	RNase T1{d1i0va_,0.7443}|RNase U2{d3agna_,0.5903}	EpCSEP009|CSEP0081|AVRPM2(BgtE-5845)|BEC1054(CSEP0064)_PDB_6FMB_A|AVRA10_PDB_8OXK_A|AVRA13(CSEP0372)|CSEP0027|AVRPM3D3|AVRA22_PDB_8OXJ_A|AVRA13(CSEP0372)_PDB_9FYC_B|BgtE-20069a|CSEP0128|AVRPM2(BgtE-5845)_PDB_8OXI_A|BEC1018(CSEP0135)|AVRA9(CSEP0174)|BEC1011(CSEP0264)|CSEP0025|CSEP0247|CSEP080	NA
CHVD042201-09011	VTVESDFICGEKVIPKEVILIAIDRACQTLYSSSRNIKFPSVYVASTTFSIDDAVLFAWPITMQAKQFSKGNPGSYRVLIDSSCKFIGMIVISEDKHDMRCYQPVNTERFQNLSLSSGQEKQPIFRGYRCQNKVLHILKVESIRNKSINLYNLWKSQGKKTSLYSFEAVDKLFETPISLLPSDMAITLNHNTEILSNPYFIVINSQHKIVGMVIRGYNSWAKCDELWEMEPEPNLSSDPSENSLGERIFEGVKAYKCGNMNFSTASINSHLQLACNIINLPRSSDSSSAGSHTNRPIKVPKIGNFYVWKRALQLPEKDASLKTEGSKNNPVILFDQECNFYGVHWYIGSKIVECNKL	Blumeria graminis f. sp. tritici CHVD042201	Bgt CHVD042201	Wheat	Monocot	82.1	0.818	1	Microbial ribonucleases{3.10.450.30,0.7012}	RIBONUCLEASE T1{1rgl_A,0.7457}|RNase T1{1tto_C,0.7429}|RIBONUCLEASE T1 ISOZYME{1rn1_A,0.7327}|Guanyl-specific ribonuclease T1 precursor{1q9e_C,0.732}|PROTEIN (RIBONUCLEASE T1){1ch0_C,0.721}|Guanyl-specific ribonuclease T1{1loy_A,0.715}|RIBONUCLEASE MS{1rms_A,0.7012}|Guanyl-specific ribonuclease Po1{3who_A,0.6967}|RIBONUCLEASE F1{1rck_A,0.6667}|AVRA22{8oxj_B,0.6493}|CSEP0141 putative effector prot…	RNase T1{d1i0va_,0.735}|RNase U2{d3agna_,0.7092}	CSEP0081|AVRPM2(BgtE-5845)|AVRA22_PDB_8OXJ_A|CSEP0105|AVRA10_PDB_8OXK_A|AVRPM3D3|CSEP0025|BEC1018(CSEP0135)|CSEP0027|CSEP0247|BgtE-20069a|CSEP087|BEC1054(CSEP0064)_PDB_6FMB_A|AVRA9(CSEP0174)|BEC1011(CSEP0264)|AVRPM60_2|AVRPM60_1	NA
CHVD042201-09012	ENDYICGTDVLVEKNINNSLQKACHTLYQSGRVVRYPADYDASDTFFISDARLFSWPMLRDDRLFVTGRAGNLRLIMDSDCRFIGIIMKTVNEPDKRCFRPVAPPREIDDSSNPSLRKIPVLRGYNCEGKIFESFQVEQVRKETLRLFNFWISKHLQTSLNRLKVFEELFGSIVFSLPTKPPISLKQLREIVDYSYYIAIDFKYETLGMVYKTKDNWVKCDGLWEMEPERRHINDPQKNSIGEAIFEGLSDYKCDSFKFSRETINSHMQVACGILQKVQKSPARVKRGRVCPAVVETDTGSLTAWKFPLQPPEKDLVTGYKFLTHDCVIILDKQCHFHGVYRYSKKISVKCNRSSPQDLHITHDYETTLSDLSWIDEMVDNWSWDLN	Blumeria graminis f. sp. tritici CHVD042201	Bgt CHVD042201	Wheat	Monocot	82	0.808	1	Microbial ribonucleases{3.10.450.30,0.7863}	GUANYL-SPECIFIC RIBONUCLEASE T1{1i3f_A,0.7913}|RIBONUCLEASE MS{1rms_A,0.7863}|Guanyl-specific ribonuclease T1 precursor{1q9e_C,0.7814}|RNase T1{1tto_C,0.7789}|RIBONUCLEASE T1{1lra_A,0.7689}|PROTEIN (RIBONUCLEASE T1){1rhl_A,0.7637}|RIBONUCLEASE T1 ISOZYME{1rn1_B,0.76}|Guanyl-specific ribonuclease Po1{3who_A,0.7322}|Ribonuclease U2{3agn_A,0.6953}|CSEP0064 putative effector protein{6fmb_A,0.69}|CSEP…	RNase T1{d1i0va_,0.7698}|RNase U2{d3agna_,0.6952}	EpCSEP009|CSEP0081|AVRPM2(BgtE-5845)_PDB_8OXI_A|AVRPM2(BgtE-5845)|BEC1054(CSEP0064)|AVRPM2(BgtE-5845)_PDB_8PHY_A|BEC1054(CSEP0064)_PDB_6FMB_A|AVRA10_PDB_8OXK_A|CSEP0027|CSEP0128|CSEP087|BEC1018(CSEP0135)|AVRA9(CSEP0174)|BgtE-20069a|AVRPM3D3|BEC1011(CSEP0264)	NA
CHVD042201-09013	SNTHKGDFFCGHKKIPFAAVQSSAKRACKSLRNVENSHTLPAAYSGTTTLNIDDAILFSWPIEKNGGTHSEVFLDKLRVVINSKCKFIGAVVKNKDSGDKRCIQSVNSPLTLTLSSGTKKNEKPNIYGYHCRDRLITQKIVQITKSQANKFKKLGISYHDSIPAAEKLILNKMFKTQVTLFPIDMSNSPSKRPSMSKSPYQAVLNQFFDIRGMVHKVKDRWIACEEVWYLKEDKPLLSSLGVNSMGESRPKNLRAHTCGTLEFSATSISSHLQAACYALQDQTTAEPNNHDKYPLLTQSHSFQDSGPALMWPLRLPEEGTYSMHERQLNTCMVFINKSCRFLGIFRHTPNEDIPCLQSKILSRSRTR	Blumeria graminis f. sp. tritici CHVD042201	Bgt CHVD042201	Wheat	Monocot	80.6	0.794	1	Microbial ribonucleases{3.10.450.30,0.6285}	RNase T1{1tto_C,0.6893}|AVRA22{8oxj_B,0.6744}|RIBONUCLEASE F1{1rck_A,0.6609}|RIBONUCLEASE T1{1bir_B,0.6577}|PROTEIN (RIBONUCLEASE T1){1rhl_A,0.655}|Guanyl-specific ribonuclease T1 precursor{1q9e_C,0.6501}|Guanyl-specific ribonuclease T1{1low_A,0.6491}|CSEP0141 putative effector protein{8oxk_A,0.642}|CSEP0064 putative effector protein{6fmb_A,0.6396}|RIBONUCLEASE T1 ISOZYME{1rn1_A,0.6339}|Guanyl-sp…	RNase T1{d1i0va_,0.6482}|RNase U2{d3agna_,0.5674}	CSEP0105|CSEP0081|AVRA10_PDB_8OXK_A|BEC1054(CSEP0064)_PDB_6FMB_A|EpCSEP009|CSEP0027|AVRA9(CSEP0174)|AVRPM3D3|CSEP0025|BEC1011(CSEP0264)|CSEP0182|CSEP0247|CSEP080|BgtE-20069a|AVRPM60_1|CSEP0128|AVRPM60_2|CSEP087|AVRA13(CSEP0372)_PDB_9FYC_B	NA
CHVD042201-09040	ATFTSEDFICGKRIILKHAVSRTVNIACASIKGFTKSKITPFVYDGSSTFFVSDAALFAWPIILQNGPHSRAPSEELRLIIDSSCNLFGIVMKSKNYPDRRCYRPVEQPSRDDASDSHASRNLPQFRGYRCGNKIFGHLDIEIILKGTLGNYQLWQYDGHQIGYYGLEDIDRLYGESVLLLPSQVAKIPEEIRQMPSNPQLIVMNSRQQLVGMVNKVGNQWEKCLDLWEKKPERPRAAESTRNSIGEWLFSGVSQYGCGKFVYSRESVNSHMQVACALINPPKNSRTTTWNIYLTSMGVIPSIGNYRVWKMDLKLPENDNYSLVKEERLANNGAIILDQECNFHGVYWHTARDLTPCENLSLSELS	Blumeria graminis f. sp. tritici CHVD042201	Bgt CHVD042201	Wheat	Monocot	84.2	0.831	1	Microbial ribonucleases{3.10.450.30,0.7325}	RIBONUCLEASE MS{1rms_A,0.7325}|PROTEIN (RIBONUCLEASE T1){2hoh_D,0.7}|RIBONUCLEASE T1{1lra_A,0.6967}|Guanyl-specific ribonuclease T1 precursor{1q9e_C,0.6919}|RIBONUCLEASE F1{1rck_A,0.6824}|RIBONUCLEASE T1 ISOZYME{1rn1_B,0.6743}|GUANYL-SPECIFIC RIBONUCLEASE T1{1i3i_A,0.6694}|Guanyl-specific ribonuclease Po1{3who_A,0.6646}|Ribonuclease U2{3agn_A,0.6469}|AVRA22{8oxj_B,0.6403}|CSEP0141 putative effect…	RNase T1{d1i0va_,0.6686}|RNase U2{d3agna_,0.6468}	EpCSEP009|CSEP0081|AVRA6_PDB_8OXH_A|AVRA10_PDB_8OXK_A|AVRA22_PDB_8OXJ_A|AVRPM3D3|BgtE-20069a|CSEP0027|CSEP0247|CSEP0128|CSEP087|BEC1018(CSEP0135)|CSEP0025|BEC1054(CSEP0064)_PDB_6FMB_A|CSEP080|CSEP0182	NA
CHVD042201-09043	DFICEQEIIPKDSINTAIYHACSALSTPLGKTKYPVAFDASTLFFIHDAILFSWPVSMEGESYTRGRTGRFRSLIDSSCKFYGIILTIKNRPDTRCYQPVKAVRLYDLSLSSGPRNPSIFRGYRCQNKVFELSFVDQTLRNFHNLYTKWKSNNINILLNSHTTVDELFKTHVYLLPSEVSHFQNRYIENPHKPYFIVVNYNFEKLGMVSKDLNSWAKCDELYENELELRQSPNTIKNSIGEFIFPVESDYKCGFTEFTRKSINSHMQLACNLIARQDHSPSTDLDSIFGQSFTMSEVGMFPVLKLPLKLPESEVNRTAKKRPIRAFIVFDKICNFHGVFWFQQNIIKKCMKLT	Blumeria graminis f. sp. tritici CHVD042201	Bgt CHVD042201	Wheat	Monocot	83.8	0.815	1	Microbial ribonucleases{3.10.450.30,0.6848}	RIBONUCLEASE T1 ISOZYME{1rn1_B,0.7088}|PROTEIN (RIBONUCLEASE T1){2hoh_D,0.708}|GUANYL-SPECIFIC RIBONUCLEASE T1{1i3i_A,0.708}|Guanyl-specific ribonuclease T1 precursor{1q9e_C,0.7033}|RNase T1{1tto_C,0.7019}|RIBONUCLEASE T1{5bir_B,0.6897}|RIBONUCLEASE MS{1rms_A,0.6848}|Guanyl-specific ribonuclease Po1{3who_A,0.6566}|CSEP0141 putative effector protein{8oxk_A,0.6409}|AVRA22{8oxj_B,0.6111}|Ribonucleas…	RNase T1{d1i0va_,0.7085}|RNase U2{d3agna_,0.5703}	EpCSEP009|BEC1011(CSEP0264)|AVRA22_PDB_8OXJ_A|AVRA10_PDB_8OXK_A|BgtE-20069a|BEC1018(CSEP0135)|CSEP0081|BEC5(CSEP0004)|CSEP080|CSEP087|CSEP0182|CSEP0247|BEC1054(CSEP0064)_PDB_6FMB_A|CSEP0025|CSEP0128|CSEP0027|BEC1054(CSEP0064)|CSEP0139	NA
CHVD042201-09845	TNRSRSFVCGKRYFAAEVVSKSLENACLALKCSDVSCRFTAAFDGSKLFGIQDAALFSVPTTVCYGHQYAGGNLLHRKNSANRVNSRIVIDSMCNLVGLVYRSKSSYYRCEETIDSYHGSTVISENESKISTKNFAYRCNGKVFLYQDILSSYEFLKEKLSSSAETKARVNTIKINSPQFGGNEIYLWSIYGEGDVRKYECKNAGPYRIAVNKAKDILGLAFRNKANWFRCIEMQSVDSKPPRAIDGTKNSIGEALFDNISPFKCGYKTFSAITLNSHMQAACRVIQEDTDKAMTRDLSFPMPDPAEKDGEGSTRFWPIRQLEKGDDRTSLKRRNIFIKLNFSCEFLGVYIRVGDEFLECQKLGTYLPTNE	Blumeria graminis f. sp. tritici CHVD042201	Bgt CHVD042201	Wheat	Monocot	74.9	0.768	1	Microbial ribonucleases{3.10.450.30,0.5898}	CSEP0141 putative effector protein{8oxk_A,0.7036}|AVRA22{8oxj_B,0.6716}|RIBONUCLEASE T1{1rgl_A,0.6574}|RIBONUCLEASE T1 ISOZYME{1rn1_A,0.6539}|Guanyl-specific ribonuclease T1 precursor{1q9e_C,0.6439}|PROTEIN (RIBONUCLEASE T1){1bvi_A,0.6431}|GUANYL-SPECIFIC RIBONUCLEASE T1{1fzu_A,0.6429}|RNase T1{1tto_C,0.6391}|RIBONUCLEASE MS{1rms_A,0.6164}|Guanyl-specific ribonuclease Po1{3who_A,0.5954}	RNase T1{d1i0va_,0.6416}|RNase U2{d3agna_,0.6058}	AVRA10_PDB_8OXK_A|AVRA22_PDB_8OXJ_A|CSEP0081|EpCSEP009|CSEP087|CSEP0247|CSEP0105|AVRPM3D3|CSEP0025|BgtE-5843|CSEP0027|CSEP0128|BgtE-20069a|BEC1054(CSEP0064)_PDB_6FMB_A|CSEP080|AVRPM2(BgtE-5845)|AVRPM2(BgtE-5845)_PDB_8PHY_A|SVRPM3A1/F1|CSEP0254|BEC1054(CSEP0064)|Bgt_Bcg-6	NA
CHVD042201-09847	TDRPRSFVCERKYFPADVISKAIGDSCNALEYADIKCRAIAAFDGTVLFGIRDAVLFSTPTRACHDHKYEGGNLLILETSTRRIDSRFVIDSMCNLIGLIYLNNRSFFRCAETIDSDHATDIGSDIWSNTLPKNFGYRCDHKIFHYQDILRSFEYLRLQFFKPAGTTRRLKPIKVSSDDFSGSDVYLWPVYADGMVRPGSLARTGLYRIATNGAKNMLGLMYRNNKDWHRCIEMKSVDPKLSTVGDGTKNSIGETIFDNLSAYKCGQRIFSIITLNSHMQAACRVIREDARKAAAGESSFPIPDPAAKHGEINTRFWPLRLPELNGDKNVQRQRYSYLKLDLDCKFLGVFKCVNGKFFSCLSLKASPSSLE	Blumeria graminis f. sp. tritici CHVD042201	Bgt CHVD042201	Wheat	Monocot	72.2	0.739	1	Microbial ribonucleases{3.10.450.30,0.6217}	AVRA22{8oxj_B,0.6912}|CSEP0141 putative effector protein{8oxk_A,0.6787}|RIBONUCLEASE MS{1rms_A,0.6217}|RIBONUCLEASE T1 ISOZYME{1trp_B,0.603}|PROTEIN (RIBONUCLEASE T1){1rhl_A,0.6019}|GUANYL-SPECIFIC RIBONUCLEASE T1{1i2f_A,0.5955}|Guanyl-specific ribonuclease T1 precursor{1q9e_C,0.5932}|RNase T1{1tto_C,0.5898}|RIBONUCLEASE T1{1lra_A,0.5852}|Guanyl-specific ribonuclease Po1{3who_A,0.5665}	RNase T1{d1i0va_,0.6018}	AVRA10_PDB_8OXK_A|CSEP0081|CSEP0025|CSEP0247|BgtE-20069a|AVRPM3D3|BEC1018(CSEP0135)|CSEP0027|EpCSEP009|CSEP0182|CSEP087|CSEP0128|BEC1054(CSEP0064)_PDB_6FMB_A|Bgt_Bcg-6	NA
CCU74950.1	KTDYICGKDVISELNIKTSIKNACYALYESRRKFRYPAVYSASDMFHVTDAILFSWPIAVKDKVYQIGHPGNLRLIIDSSCRFYGIIMKFKLLPDQRCYHPVEPPLGIDDSSNSADRRLSGIRGYNCKGEIFDSIYVEKVRRFTISELRGFVPDSQQTGLNNPEEVNKLFGPLVFLLPSEPPPDDELEISDISYFTVVDSQHKELGMAFRSEDKWERCDELWEMEPEHRQVSAPGINSVGETLFEGVGDYQCGTHQFTRKSVNSHMHVACKIIKDAQKSEKPIQTSRLRGAVIATPTGLFKAWKFPLQFYERENISRHESATNKCVIILDRLCNFHGVYLYDSRMRVACKPLSPPGSSGTNNPKISTPGPSLPNES	Blumeria hordei DH14	Bh DH14	Barley	Monocot	79.1	0.772	1	Microbial ribonucleases{3.10.450.30,0.7923}	RIBONUCLEASE MS{1rms_A,0.7923}|Guanyl-specific ribonuclease Po1{3who_A,0.7504}|RNase T1{1tto_C,0.7438}|PROTEIN (RIBONUCLEASE T1){1rhl_A,0.7426}|GUANYL-SPECIFIC RIBONUCLEASE T1{1i3f_A,0.7419}|RIBONUCLEASE T1{1lra_A,0.7347}|RIBONUCLEASE T1 ISOZYME{1rn1_B,0.7297}|Guanyl-specific ribonuclease T1 precursor{1q9e_C,0.7244}|RIBONUCLEASE F1{1rck_A,0.7086}|AVRA22{8oxj_B,0.5945}|CSEP0141 putative effector p…	RNase T1{d1i0va_,0.7411}|RNase U2{d3agna_,0.6781}	EpCSEP009|BEC1054(CSEP0064)|BEC1054(CSEP0064)_PDB_6FMB_A|CSEP0027|AVRA10_PDB_8OXK_A|AVRA13(CSEP0372)_PDB_9FYC_B|CSEP0081|BEC1018(CSEP0135)|AVRA22_PDB_8OXJ_A|AVRPM2(BgtE-5845)_PDB_8OXI_A|AVRA9(CSEP0174)|AVRPM3D3|CSEP0128|AVRPM2(BgtE-5845)|BgtE-5843|CSEP0105|CSEP0025|BEC1011(CSEP0264)|CSEP0247	NA
CCU78451.1	TDGPGNYVCEKDYLPSDLISKYVKGSCNSIKNADISNRYPVRFDGSSHFGISDATLFATPTRVDCSKKNAGGCVGKNRIVIDSMCNLIGIVYVTNQSYKRCVKILDSIDESWSTSLTISNPVPKTYGYDCNFKIFILEDTLQYYRNLKQQISKLEKLKISKYINKIISTEFAEKEVYLWPIQSLDKQKTLYRIAVDKDKIFMGMTYRVGPEWMRCKQIDYVDPEPPRSLDPTKNSIGEQIFENVSAYKCDDAYISAITVNSHMQAACASIIEDQRKTVGFIGIWPIRREEFSITPRKKWNYYVKYDHECNFLGVHVRYNNSYGQCQKDESSLHPTKRRPALTCLNLFPH	Blumeria hordei DH14	Bh DH14	Barley	Monocot	81.4	0.806	1	Microbial ribonucleases{3.10.450.30,0.7295}	RIBONUCLEASE MS{1rms_A,0.7295}|RIBONUCLEASE T1 ISOZYME{1rn1_A,0.7284}|Guanyl-specific ribonuclease T1 precursor{1q9e_C,0.7271}|RNase T1{1tto_C,0.7246}|RIBONUCLEASE T1{1lra_A,0.7235}|GUANYL-SPECIFIC RIBONUCLEASE T1{1i3i_A,0.7231}|PROTEIN (RIBONUCLEASE T1){1rhl_A,0.7216}|CSEP0141 putative effector protein{8oxk_A,0.6997}|Guanyl-specific ribonuclease Po1{3who_A,0.6713}|AVRA22{8oxj_B,0.6605}|RIBONUCLE…	RNase T1{d1i0va_,0.7232}|RNase U2{d3agna_,0.6297}	EpCSEP009|CSEP0128|AVRA10_PDB_8OXK_A|AVRA22_PDB_8OXJ_A|CSEP0081|BEC1011(CSEP0264)|BEC1054(CSEP0064)|CSEP0025|AVRPM3D3|BgtE-20069a|CSEP0247|BEC1018(CSEP0135)|CSEP0027|AVRPM60_2|CSEP0105|AVRPM2(BgtE-5845)_PDB_8OXI_A|CSEP087|AVRA9(CSEP0174)|AVRPM2(BgtE-5845)_PDB_8PHY_A	NA
CCU82369.1	KDGPGDYVCDRDYLLSDRISEYVKGSCKSLKYAQISNRHPVTFDGSSHFDILDATLFATLAQIHYMKKFIGGNIGKNRIVIYSMCNLVGLVYVTNRSYKRCVKILDSIDESWSTSLTISNRLPKTYGHDCNSKIFILEETLQYYRNLKLPISTLNKRKMRHYIDTIISTEFVEKQVYLWPIQVNGKFRKYSLDKIKTLHRMAVDKDLIFMGMMYRQGSEWKRCKHIEYVDPEPPRSLDPTKNSIGEYIFENVSAYKCDDVYLSAITINSHMQAACTSLSEDQRNTVGFIAMWPIRREEFSMASITRWNYYVKYDHECNFLGVYLRLNNSYAECEKDESSLHPNKQRPTLTCLNLFPH	Blumeria hordei DH14	Bh DH14	Barley	Monocot	79.4	0.789	1	Microbial ribonucleases{3.10.450.30,0.6861}	GUANYL-SPECIFIC RIBONUCLEASE T1{1i3f_A,0.7199}|RIBONUCLEASE T1{1lra_A,0.7188}|PROTEIN (RIBONUCLEASE T1){1rhl_A,0.7173}|RIBONUCLEASE MS{1rms_A,0.6861}|Guanyl-specific ribonuclease T1 precursor{1q9e_C,0.6763}|RNase T1{1tto_C,0.66}|AVRA22{8oxj_B,0.6523}|RIBONUCLEASE T1 ISOZYME{1rn1_B,0.6521}|RIBONUCLEASE F1{1rck_A,0.6458}|Ribonuclease U2{3ahs_B,0.6099}|CSEP0141 putative effector protein{8oxk_A,0.607…	RNase T1{d1i0va_,0.6561}|RNase U2{d3agna_,0.6012}	CSEP0081|AVRA22_PDB_8OXJ_A|AVRA10_PDB_8OXK_A|CSEP0027|CSEP0128|BgtE-20069a|BEC1054(CSEP0064)|AVRPM2(BgtE-5845)_PDB_8OXI_A|BEC1054(CSEP0064)_PDB_6FMB_A|BEC1011(CSEP0264)|AVRPM2(BgtE-5845)_PDB_8PHY_A|CSEP0247|AVRPM3D3|CSEP0025|AVRPM60_1|AVRPM60_2|CSEP0182	NA
CCU82371.1	TDGPGSYVCDKDYLLSDLISKYIKGSCNSLKYADISNRHPVTFDGSSHFGISDAMLFATPTRIYYMEKFSIGRNIGKNRIIIDSMCNFVGLVYVTNQSYKRCVKILDSIDESWSTSRSISNPVLKTYGYNCNFNIFILEDTLQYYRNLKQQISKLEKWKISKHINKIISTEFAEKESLDKNKTPYRIAVDKDLIFMGLMYRPGLDWKRCKQIDYVDPEPPRSLDPTKNSIGEHIFENVSAYKCDDVYISAITINSHMQAACTSLKEDQRNTGGFIGMWPIRREEFSITPRTKWNYYVKYDHKCNFLGVHLHFSKSYGECQKDESSLHPTKQRPALTCLNLFPH	Blumeria hordei DH14	Bh DH14	Barley	Monocot	77.4	0.771	1	Microbial ribonucleases{3.10.450.30,0.7124}	Guanyl-specific ribonuclease T1 precursor{1q9e_C,0.7133}|RIBONUCLEASE MS{1rms_A,0.7124}|RIBONUCLEASE T1 ISOZYME{1rn1_A,0.7121}|RNase T1{1tto_C,0.7109}|RIBONUCLEASE T1{1lra_A,0.7096}|GUANYL-SPECIFIC RIBONUCLEASE T1{1i3i_A,0.7096}|PROTEIN (RIBONUCLEASE T1){1rhl_A,0.7077}|AVRA22{8oxj_B,0.6621}|CSEP0141 putative effector protein{8oxk_A,0.638}|Ribonuclease U2{3agn_A,0.6346}|RIBONUCLEASE F1{1rck_A,0.60…	RNase T1{d1i0va_,0.7094}|RNase U2{d3agna_,0.6345}	CSEP0128|CSEP0081|AVRA22_PDB_8OXJ_A|AVRA10_PDB_8OXK_A|BEC1054(CSEP0064)|BgtE-5843|AVRPM2(BgtE-5845)|AVRA9(CSEP0174)|CSEP0027|AVRPM60_1|AVRPM60_2|BEC1011(CSEP0264)|CSEP0247|AVRA13(CSEP0372)|BEC1018(CSEP0135)|BEC1054(CSEP0064)_PDB_6FMB_A|BgtE-20069a|AVRPM3A2/F2|AVRPM3D3	NA
CCU82374.1	TDGPGDYICDKDYLLSDRISEYVRGSCKLLKFADISSKHPVTFDGSSHFGISDATLFATPIRIDYMKKYTGGRNSGKNRIVIDSMCNLIGLVYVTNQSYKRCIKILDSIGESWSPYGTISNPVPKTYGYDCNSKIVILEEALQYYRNLKQQISNLDKRKISRHIDMITSTELAEKLLDKHKTPHRIAVDKDLVFMGMMYRLGSEWKRCKHIEYVDPEPPRSLDPTKNSVGEHIFENVSAYKCDDVYISAITVNSHMQAACTSIFEDQRKISTAKRNYFVKFDLECNFLDVYVRSNNNYSRCQKDKSSLHPTKQRPTLTCLNLFPH	Blumeria hordei DH14	Bh DH14	Barley	Monocot	72.8	0.734	1	Microbial ribonucleases{3.10.450.30,0.7135}	RIBONUCLEASE MS{1rms_A,0.7135}|Guanyl-specific ribonuclease T1 precursor{1q9e_C,0.7114}|RNase T1{1tto_C,0.7092}|PROTEIN (RIBONUCLEASE T1){1rhl_A,0.7019}|RIBONUCLEASE T1 ISOZYME{1trp_B,0.7007}|GUANYL-SPECIFIC RIBONUCLEASE T1{1i3f_A,0.6907}|RIBONUCLEASE T1{1lra_A,0.673}|AVRA22{8oxj_B,0.6659}|RIBONUCLEASE F1{1rck_A,0.6588}|Ribonuclease U2{3ahs_C,0.6408}|CSEP0141 putative effector protein{8oxk_A,0.64…	RNase T1{d1i0va_,0.7012}|RNase U2{d3agna_,0.6035}	CSEP0081|AVRA22_PDB_8OXJ_A|CSEP0128|CSEP0027|AVRA10_PDB_8OXK_A|BgtE-20069a|BEC1018(CSEP0135)|CSEP0247|BEC1054(CSEP0064)_PDB_6FMB_A|AVRPM3D3|CSEP080	NA
CCU82561.1	NVVESDFICEKDVVPKERINTAISNACSTLRNPSSLAKFPAVFDASTVYFIHDAILFSWPVKIVGENYYKGHAGNFRLLIDSSCNFHGIIVTTKNRPVLRCYQPVKAVRLHDLSLSFGPSHPTVFRGYRCQNKVFELSFVYNTLKTSLHLYKRQISNNINFHLYGHPAVDELFHTRAHLLPSEVINFDNHYIEKSNNPYFFVINYNFERLGMVSKYLNSWTKCDELYENEPELRQSSDKNKNSIGEFIYPIESDYICGTTKFSRNSINSHMQLACNLIGPQDESTLNNLKSIFGHPFILHDVGFNSVFKQTLKFSESEVNVIANIKPIRAFVVFDKNCNFHGVFWLTQRNLIRCLKST	Blumeria hordei DH14	Bh DH14	Barley	Monocot	84.5	0.829	1	Microbial ribonucleases{3.10.450.30,0.7329}	RIBONUCLEASE T1 ISOZYME{1rn1_A,0.7519}|RIBONUCLEASE T1{2bir_A,0.7481}|Guanyl-specific ribonuclease T1 precursor{1q9e_C,0.7476}|RNase T1{1tto_C,0.7466}|Guanyl-specific ribonuclease T1{1low_A,0.7454}|PROTEIN (RIBONUCLEASE T1){3hoh_D,0.7438}|RIBONUCLEASE MS{1rms_A,0.7329}|RIBONUCLEASE F1{1rck_A,0.6925}|Guanyl-specific ribonuclease Po1{3who_A,0.6436}|Ribonuclease U2{3agn_A,0.6382}|AVRA22{8oxj_B,0.605…	RNase T1{d1i0va_,0.7496}|RNase U2{d3agna_,0.6383}	EpCSEP009|AVRPM2(BgtE-5845)|AVRPM2(BgtE-5845)_PDB_8PHY_A|CSEP087|AVRA22_PDB_8OXJ_A|CSEP0081|CSEP0027|AVRA13(CSEP0372)|CSEP0025|AVRA9(CSEP0174)|CSEP0247|CSEP0128|AVRPM3D3|BgtE-20069a|BEC1018(CSEP0135)|BEC1011(CSEP0264)|BEC1054(CSEP0064)_PDB_6FMB_A	NA
CCU82563.1	DFICERDVVPKERIKTALTHACSALGTSSSKAKYPAAYDASTLFFIHDAILFSWPVTIIGDSYFKGHAGTHRLLLDSSCKFFGMISTNLKRPDTRCYQPVKAVRLYDLSLSSGPSNPTVFRGYRCQNEIFVPYYQDYILKKNLELFEEWKSRKNNVHVDRSIAVDQLFQTTVYLLPSEIVNIPYYRIENFRSPYFIVINPQLEMLGMVFRSNNIWTRCEQLHEQEPIPPQSSEITKNSIGETIIPVANRYICGPYEYSRKSIISHMSLACNMLRRRTASPSSHLNGDEIHKISISQATTPSLLSQILRLPEALSPTQGYETTKKRAIIMFDKKCNYHGTFWYYERRITRCTQLQD	Blumeria hordei DH14	Bh DH14	Barley	Monocot	83.1	0.809	1	Microbial ribonucleases{3.10.450.30,0.7836}	RIBONUCLEASE MS{1rms_A,0.7836}|RIBONUCLEASE T1 ISOZYME{1rn1_A,0.7356}|RIBONUCLEASE T1{5bir_B,0.7329}|PROTEIN (RIBONUCLEASE T1){1bvi_A,0.7293}|RNase T1{1tto_C,0.7248}|Guanyl-specific ribonuclease T1{1loy_A,0.7208}|RIBONUCLEASE F1{1rck_A,0.6849}|Guanyl-specific ribonuclease T1 precursor{1q9e_C,0.6633}|Guanyl-specific ribonuclease Po1{3who_A,0.6437}|AVRA22{8oxj_B,0.5737}|CSEP0141 putative effector p…	RNase T1{d1i0va_,0.7357}	EpCSEP009|CSEP0105|AVRA22_PDB_8OXJ_A|AVRA10_PDB_8OXK_A|BEC1018(CSEP0135)|BgtE-20069a|CSEP0027|CSEP087|CSEP0182|AVRPM3D3|CSEP0247|CSEP0081|AVRPM2(BgtE-5845)_PDB_8PHY_A|CSEP0128	NA
CCU82566.1	NVVESDFICEKDVVPKHRINTAIFNACSSFSDLSSRTKFPAEFDPSTTYFIQDAILFSWPVVIHGDQYIKGHAGKFRLLLDSSCIFYGMIIINKNEPVKRCYQPVESEYSQDLSSSSGPRKQPILRGYRCQNEIFDMSSNEKTVKVATNRHKKHKDSQNKTYLHRYEAVDELFQSSVYLVPKESARTENYRTEDFPSPYFVVINSQNKILDMVYKSNNIWTRCEKLFENEPEPRYSSDIVSNSIGEINFPGVKSYKCGPYKFTRKSINSHMQLGCNVMLQYDKSLNSPIGQLDTGSITFEVGTFKTLKKSLKLPEAVFQSIEKKRHRIKLSFFFDKNCNFYGAFWLHKRNFQKCDELSP	Blumeria hordei DH14	Bh DH14	Barley	Monocot	81.1	0.806	1	Microbial ribonucleases{3.10.450.30,0.5894}	RIBONUCLEASE T1{7rnt_A,0.7545}|GUANYL-SPECIFIC RIBONUCLEASE T1{1i3f_A,0.7456}|Guanyl-specific ribonuclease T1 precursor{1q9e_C,0.7129}|RNase T1{1tto_C,0.7117}|PROTEIN (RIBONUCLEASE T1){1rhl_A,0.703}|AVRA22{8oxj_B,0.6355}|RIBONUCLEASE T1 ISOZYME{1rn1_A,0.6174}|RIBONUCLEASE MS{1rms_A,0.5894}|Guanyl-specific ribonuclease Po1{3who_A,0.5626}|CSEP0141 putative effector protein{8oxk_A,0.5566}	RNase T1{d1i0va_,0.7048}|RNase U2{d3agna_,0.6657}	EpCSEP009|CSEP0105|CSEP0081|CSEP0027|AVRA22_PDB_8OXJ_A|AVRA9(CSEP0174)|BEC5(CSEP0004)|CSEP087|CSEP0128|BgtE-20069a|BEC1011(CSEP0264)|Bgt_Bcg-6|BEC1018(CSEP0135)|AVRA10_PDB_8OXK_A|AVRA7|AVRA7_PDB_8OXL_A|CSEP080|CSEP0025|AVRPM2(BgtE-5845)_PDB_8PHY_A|BEC1054(CSEP0064)|AVRA6|CSEP0247|CSEP0182|AVRPM3D3	NA
CCU82567.1	NVVESDFICEKDVVPKDRINTAIFNACSSFSDLSSRTKFPAEFDPSTTYFIQDAILFSWPVVIHGDQYIKGHAGKFRLLLDSSCVFYGMIIINKNEPVKRCYQPVESEYSQDLSSSSGPRKQPILRGYRCQNKIFDMSSNENTVRTAKNFQKTLKDSQNRIHLHRYEAVDELFQSSVYLVPNESARMENYRTENSPTPYFVVMNSQFKMLDMVYKSNNIWTRCDKLFENEPEPRYSSDIVSNSIGEINFPGVKSYKCGPYKFTRKSVNSHMQLGCNVMLQYDKSSNTINGKQDTGSITPNLGTFITLKQSLKLPEAVFQSIGRDKQEPNKAFIFFDKNCNFYGAYWYHKRNFQKCDELSP	Blumeria hordei DH14	Bh DH14	Barley	Monocot	81.1	0.804	1	Microbial ribonucleases{3.10.450.30,0.653}	Guanyl-specific ribonuclease T1 precursor{1q9e_C,0.7472}|RNase T1{1tto_C,0.7465}|RIBONUCLEASE T1{1bir_B,0.7397}|RIBONUCLEASE T1 ISOZYME{1rn1_B,0.7397}|PROTEIN (RIBONUCLEASE T1){1rhl_A,0.7229}|Guanyl-specific ribonuclease T1{1loy_A,0.7222}|RIBONUCLEASE F1{1rck_A,0.6786}|Ribonuclease U2{3agn_A,0.6584}|AVRA22{8oxj_B,0.6498}|RIBONUCLEASE MS{1rms_A,0.621}|Guanyl-specific ribonuclease Po1{3who_A,0.5563…	RNase T1{d1i0va_,0.7254}|RNase U2{d3agna_,0.661}	EpCSEP009|CSEP0081|CSEP087|AVRA22_PDB_8OXJ_A|CSEP0027|AVRA13(CSEP0372)|AVRA10_PDB_8OXK_A|AVRPM2(BgtE-5845)_PDB_8OXI_A|CSEP0128|BEC1054(CSEP0064)|CSEP0025|AVRPM2(BgtE-5845)_PDB_8PHY_A|BEC1018(CSEP0135)|CSEP0247|BEC1011(CSEP0264)	NA
CCU82568.1	SVIGENDYICGTDVITAANIFKSIDKACHTLYHSRKVIRYPADYDASATFFISDARLFSWPLMKDERIFNTGRAGNIRLIIDSSCRFIGIIQKTINQPDQRCFRPMKLPRDMVDSSNPLPGRLPVLRGYSCGGIVFDSVQVEKVRQETLKEFQRWNSLNHQISLTTLRVVQELYGSMVFLLPKKTPVSPTQLLRLADYSCFIVIDSNHKTLGMVSRSIDNWDKCDELWEMEPERHHIHHPQKNSVGETVFEGLTDYECGPFKFLRETINSHMQIACTIFQKIQMSSAHFQRGRLCSAQIDTDTGSFEVWKFPLQLPERDLITEHILSSNNCVIMLDEQCYFHGVYMYSKKTKEKCNQLFPQYVQETLDYEDEISDLSWVDEMIVDWSSPLK	Blumeria hordei DH14	Bh DH14	Barley	Monocot	81.3	0.795	1	Microbial ribonucleases{3.10.450.30,0.7848}	RIBONUCLEASE T1 ISOZYME{1rn1_A,0.8037}|RIBONUCLEASE T1{1lra_A,0.7924}|GUANYL-SPECIFIC RIBONUCLEASE T1{1i3i_A,0.7887}|RIBONUCLEASE MS{1rms_A,0.7848}|Guanyl-specific ribonuclease T1 precursor{1q9e_C,0.7826}|RNase T1{1tto_C,0.7468}|Guanyl-specific ribonuclease Po1{3who_A,0.7351}|PROTEIN (RIBONUCLEASE T1){1rhl_A,0.7286}|RIBONUCLEASE F1{1rck_A,0.721}|Ribonuclease U2{3agn_A,0.6754}|CSEP0141 putative ef…	RNase T1{d1i0va_,0.727}|RNase U2{d3agna_,0.6753}	EpCSEP009|CSEP0081|BEC1054(CSEP0064)|BgtE-5843|AVRA10_PDB_8OXK_A|BEC1054(CSEP0064)_PDB_6FMB_A|BEC1018(CSEP0135)|AVRA22_PDB_8OXJ_A|CSEP087|AVRPM3D3|CSEP0025|CSEP0027|BgtE-20069a|AVRPM2(BgtE-5845)_PDB_8PHY_A|CSEP0247|BEC1011(CSEP0264)|AVRA9(CSEP0174)|AVRPM2(BgtE-5845)|CSEP0105|AVRPM2(BgtE-5845)_PDB_8OXI_A|CSEP0182	NA
CCU82569.1	YSQKGDFFCGHKKVPFADVQSSAKRACKSLRNVENSHTLPAAYSGTLTLNIDDAILFSWPIEKNSGTHSEVFDKFRVVINAKCKLIGVVMKNKVSGDKRCIQSVNSPLTLSLSTATNKNEKPNIYGYHCRDRLITQKIAQVTKAQANKIKKLGISYHDSISAAEKLILNKMFKTQVTLFPIDMSNSPSKRMSNSPYQVVLNQLFDIRGMVHKVKDKWIACEEVWYVKEDKPILSSLGVNSMGELRPKNLRAHTCGALEFSATSINSHLHAACHALQDQTTAEPNDHDKYPLMTQSHSLQESGPTLMWPLRLPEEATYNIHERQSNTCMIFINKACRLVGVFRHTPNGDIPCLQSKILSRSRIR	Blumeria hordei DH14	Bh DH14	Barley	Monocot	78.8	0.78	1	Microbial ribonucleases{3.10.450.30,0.5867}	GUANYL-SPECIFIC RIBONUCLEASE T1{1i3i_A,0.6768}|RIBONUCLEASE T1{1bir_B,0.6697}|RIBONUCLEASE F1{1rck_A,0.6636}|AVRA22{8oxj_B,0.6536}|CSEP0141 putative effector protein{8oxk_A,0.6465}|Guanyl-specific ribonuclease T1 precursor{1q9e_C,0.6403}|CSEP0064 putative effector protein{6fmb_A,0.6309}|RNase T1{1tto_C,0.6287}|BgtE-5845_p{8phy_A,0.6246}|PROTEIN (RIBONUCLEASE T1){3hoh_D,0.6214}|Guanyl-specific rib…	RNase T1{d1i0va_,0.6191}|RNase U2{d3agna_,0.5986}	EpCSEP009|CSEP0081|CSEP0105|AVRA22_PDB_8OXJ_A|AVRA10_PDB_8OXK_A|BgtE-5843|BEC1018(CSEP0135)|CSEP0027|BgtE-20069a|CSEP0025|AVRA9(CSEP0174)|CSEP087|CSEP0247|BEC1011(CSEP0264)|CSEP0182|AVRPM3D3|CSEP080	NA
CCU83036.1	ATNRPRSFVCERKYFSADVVSKSLENACVALTYSDVSCRFTAAFDGSKLFGIQDAALFSVPTTVCYENRVNSRIVIDSMCNLVGLVYRSKRSYHRCEETFDSHDGLTVKSENESEISTKNFAYRCNGKIFLYQDIFSSYEYLKDKLSLSAEKKAKVNIIRINSHQFGDNEIYLWSIYGDGDFLVKRAGPYRIAVNKAKDIVGLAYRKNNHWLRCTEMQSVDPKPPKVIDGTKNSIGETLFANISPFKCGNKLFSAITLNSHMQAACRVIQEDANKAINEEFSFPMPDLAEKNEGRNTGFWPIRQLEMGSGRVGKGIKRRNIFIKLNSACDFLGVYARVGDKFLECQKL	Blumeria hordei DH14	Bh DH14	Barley	Monocot	77.2	0.775	1	Microbial ribonucleases{3.10.450.30,0.5597}	CSEP0141 putative effector protein{8oxk_A,0.7127}|AVRA22{8oxj_B,0.6754}|Guanyl-specific ribonuclease T1 precursor{1q9e_C,0.6234}|RIBONUCLEASE T1{1rgl_A,0.5926}|PROTEIN (RIBONUCLEASE T1){4hoh_A,0.5719}|Guanyl-specific ribonuclease Po1{3who_A,0.5651}|BgtE-5845_p{8phy_A,0.5457}|RIBONUCLEASE MS{1rms_A,0.5446}|RIBONUCLEASE T1 ISOZYME{1rn1_B,0.5327}|RIBONUCLEASE F1{1rck_A,0.5313}|RNase T1{1tto_C,0.5305…	RNase U2{d3agna_,0.584}|RNase T1{d1i0va_,0.5248}	AVRA10_PDB_8OXK_A|AVRA22_PDB_8OXJ_A|CSEP0081|CSEP0247|CSEP0025|BgtE-20069a|CSEP087|CSEP0027|BgtE-5843|BEC5(CSEP0004)|CSEP0128|BEC1054(CSEP0064)|AVRPM2(BgtE-5845)_PDB_8PHY_A|CSEP080|BEC1054(CSEP0064)_PDB_6FMB_A|CSEP0182	NA
BF004831.1	SSLALRKSVAGKTGFLCGTQFFPNDKLGKAVTVVCDKLSINDQNKRFPTLYDGNLFNGSNLNYYLYPMTKKEYANGTDCPPSLFNEAYLFLGDSPGPYRIIVDEGCNLAGALNLEKPNHGEFCEMIGTPSPLLGIDPGTKLKDVISEDGYKCGSRFYKMSTLDAEVEKACPSVREGRTGKNKYPVKFYSPLFSESNIYMWFVKAKSNEFSPILNMQRAKHISRGPKAILHRHATKLLTCRGHVFCAGPLH	Podosphaera xanthii YZU573	Px YZU573	Cucumber	Dicot	52.6	0.452	1	Microbial ribonucleases{3.10.450.30,0.7101}	AVRA22{8oxj_B,0.8044}|CSEP0141 putative effector protein{8oxk_A,0.7694}|RIBONUCLEASE T1 ISOZYME{1rn1_A,0.7682}|RIBONUCLEASE T1{1lra_A,0.7378}|Guanyl-specific ribonuclease T1 precursor{1q9e_C,0.7309}|RNase T1{1tto_C,0.7305}|PROTEIN (RIBONUCLEASE T1){1rhl_A,0.7279}|GUANYL-SPECIFIC RIBONUCLEASE T1{1i3f_A,0.7224}|RIBONUCLEASE MS{1rms_A,0.7101}|Guanyl-specific ribonuclease Po1{3who_A,0.6752}|RIBONUCLE…	RNase T1{d1i0va_,0.7254}|RNase U2{d3agna_,0.6135}	BgtE-5843|AVRA10_PDB_8OXK_A|AVRPM2(BgtE-5845)|BEC1054(CSEP0064)|EpCSEP009|CSEP0105|CSEP0128|AVRPM2(BgtE-5845)_PDB_8PHY_A|AVRA9(CSEP0174)|AVRA13(CSEP0372)|CSEP080	NA
P.xanthii.00g022900	SSLALRKSVAGKTGFLCGTQFFPNDKLGKAVTVVCDKLSINDQNKRFPTLYDGNLFNGSNLNYYLYPMTKKEYANGDSPGPYRIIVDEGCNLAGALNLEKPNHGEFCEMIGTPSPLLGIDPGTKLKDVISEDGYKCGSRFYKMSTLDAEVEKACPSVREGRTGKNKYPVKFYSPLFSESNIYMWFVKAKRDPRQYFIVMRQNCSLVGAMFSAQGHFTRCREVRWGPAQLDAKLKTVTTRR	Podosphaera xanthii 2086	Px 2086	Zucchini	Dicot	73.9	0.505	1	Microbial ribonucleases{3.10.450.30,0.6692}	AVRA22{8oxj_B,0.6778}|RIBONUCLEASE T1{5bir_B,0.6715}|RIBONUCLEASE MS{1rms_A,0.6692}|Guanyl-specific ribonuclease T1 precursor{1q9e_C,0.6656}|RNase T1{1tto_C,0.665}|Guanyl-specific ribonuclease T1{1loy_A,0.6609}|RIBONUCLEASE T1 ISOZYME{1trp_B,0.66}|PROTEIN (RIBONUCLEASE T1){1bvi_A,0.6592}|CSEP0141 putative effector protein{8oxk_A,0.6454}|Ribonuclease U2{3ahs_C,0.6338}|RIBONUCLEASE F1{1rck_A,0.6087…	RNase T1{d1i0va_,0.6645}|RNase U2{d3agna_,0.5929}	EpCSEP009|CSEP0081|CSEP0027|AVRA10_PDB_8OXK_A|BgtE-5843|SVRPM3A1/F1|BEC1054(CSEP0064)|AVRA22_PDB_8OXJ_A|AVRPM2(BgtE-5845)|BEC1011(CSEP0264)|BEC1018(CSEP0135)|CSEP0128|CSEP087|AVRPM2(BgtE-5845)_PDB_8OXI_A|AVRPM17|Bgt_Bcg-6|CSEP0139|AVRA6|Bgt_Bcg-7|AVRPM2(BgtE-5845)_PDB_8PHY_A|BEC1054(CSEP0064)_PDB_6FMB_A|AVRA9(CSEP0174)|BEC1016(CSEP0491)|Bcg1|AVRA13(CSEP0372)|CSEP0182|CSEP0254|AVRA7_PDB_8OXL_A|CSE…	NA
RKF63769.1	SVLEPRQNDPHNSKPFNGFQCHDARFSAEFLELVTNQIKSLPIWLNQPRFSKMYGGAPFARQYLIWPISLDTDDYDTALKGRYRAVLTLNGKYELFSVIDKTLHGIRECRMDAPKALVQIKHDMKCGTYLFKNHKLLLAAMSACKDILQIATHSFPARYDGPHFSSFGEQRYVYPIKYDELYRHNTEPGPFRVVVDSRCNLIGAVTVYSNGESFKCAEVQNTSGELMKRPKRH	Erysiphe neolycopersici UMSG2	Enl UMSG2	Tomato	Dicot	81.2	0.767	1	Microbial ribonucleases{3.10.450.30,0.7604}	Guanyl-specific ribonuclease Po1{3who_A,0.7853}|Ribonuclease T1{6ls1_B,0.7747}|CSEP0141 putative effector protein{8oxk_A,0.75}|GUANYL-SPECIFIC RIBONUCLEASE T1{1fzu_A,0.7492}|RNase T1{1tto_C,0.748}|PROTEIN (RIBONUCLEASE T1){1ch0_C,0.7468}|Ribonuclease U2{3ahs_C,0.7466}|RIBONUCLEASE T1 ISOZYME{1rn1_B,0.7439}|Guanyl-specific ribonuclease T1 precursor{1q9e_C,0.7427}|RIBONUCLEASE MS{1rms_A,0.7395}|AVR…	RNase T1{d1i0va_,0.7396}|RNase U2{d3agna_,0.6694}	CSEP0081|AVRA10_PDB_8OXK_A|AVRA22_PDB_8OXJ_A|EpCSEP009|BgtE-5843|BEC1054(CSEP0064)|BEC1011(CSEP0264)|AVRPM2(BgtE-5845)|BEC1054(CSEP0064)_PDB_6FMB_A|AVRPM2(BgtE-5845)_PDB_8OXI_A|CSEP0128|AVRPM2(BgtE-5845)_PDB_8PHY_A|AVRA13(CSEP0372)|AVRA13(CSEP0372)_PDB_9FYC_B|Bgt_Bcg-6|BgtE-20069a|CSEP080|BEC5(CSEP0004)|AVRPM3D3|BEC1018(CSEP0135)|AVRA7	NA
ERP2586088	LEPRGSRSPVNSPVLPEAFQCGSVTFTGPFLKGVADEVKSKYGLRFFHSRKFSKAYNGPPFTRRYLAWPISLKTKSYKEASSGPYRAIIKENFQIFSVIVKEPHGIRECKMIEQLAEFDQEFHYKCGNDHFPFHKLISAVAVACVEIQQIATHKYPARYDGNFFSELGKQRYIYPIKVNGAFEHESDPGPYRVVLNSACKPVGAITVYDHGEHFPCLKTSVRR	Erysiphe pisi Palampur-1	Epi Palampur-1	Pea	Dicot	85.8	0.823	1	Microbial ribonucleases{3.10.450.30,0.6825}	CSEP0141 putative effector protein{8oxk_A,0.801}|AVRA22{8oxj_B,0.79}|RIBONUCLEASE MS{1rms_A,0.7786}|RIBONUCLEASE T1 ISOZYME{1rn1_B,0.7566}|RIBONUCLEASE T1{1lra_A,0.7525}|PROTEIN (RIBONUCLEASE T1){1bvi_A,0.7512}|Guanyl-specific ribonuclease Po1{3who_A,0.7492}|GUANYL-SPECIFIC RIBONUCLEASE T1{1fzu_A,0.7456}|RNase T1{1tto_C,0.7428}|Guanyl-specific ribonuclease T1 precursor{1q9e_C,0.7428}|RIBONUCLEASE…	RNase T1{d1i0va_,0.7517}|RNase U2{d3agna_,0.6641}	EpCSEP009|AVRA10_PDB_8OXK_A|CSEP0081|AVRA22_PDB_8OXJ_A|BgtE-5843|AVRPM2(BgtE-5845)_PDB_8OXI_A|BEC1054(CSEP0064)|AVRPM2(BgtE-5845)|CSEP0027|BEC1054(CSEP0064)_PDB_6FMB_A|AVRPM2(BgtE-5845)_PDB_8PHY_A|CSEP0128|AVRPM3D3|AVRA13(CSEP0372)|BEC1018(CSEP0135)|AVRA13(CSEP0372)_PDB_9FYC_B|CSEP080|BgtE-20069a|BEC5(CSEP0004)|AVRPM60_2	NA
ERP826615	IKELGYHCDNVFIPMSQLIKAVNEAKVTAPKLVFSIGELYAGPPFRKKYLLWPVSSRKEQYSAAAKTPYRVVIDTKFQVFSVVIKIAPSHIKECRYNENLKSTSSYKCGNTVHPSDALGRAAFSACNKITEIASKWTPARYDGPDYEGFGKQLYTTPVVPHFDPQNSKTEQLTYFSILAV	Erysiphe pisi Palampur-1	Epi Palampur-1	Pea	Dicot	70.9	0.573	1	Microbial ribonucleases{3.10.450.30,0.6508}	RIBONUCLEASE T1 ISOZYME{1rn1_A,0.7195}|PROTEIN (RIBONUCLEASE T1){1bvi_A,0.6989}|RIBONUCLEASE T1{5bir_B,0.6917}|Guanyl-specific ribonuclease Po1{3who_A,0.6528}|RIBONUCLEASE MS{1rms_A,0.6508}|RNase T1{1tto_C,0.6393}|Guanyl-specific ribonuclease T1 precursor{1q9e_C,0.6344}|GUANYL-SPECIFIC RIBONUCLEASE T1{1g02_A,0.6305}|CSEP0141 putative effector protein{8oxk_A,0.6247}|AVRA22{8oxj_B,0.6135}|CSEP0064 …	RNase T1{d1i0va_,0.6375}|RNase U2{d3agna_,0.5747}	EpCSEP009|AVRA10_PDB_8OXK_A|BEC1054(CSEP0064)|AVRA22_PDB_8OXJ_A|AVRPM2(BgtE-5845)_PDB_8OXI_A|AVRPM3D3|BgtE-5843|AVRPM2(BgtE-5845)|CSEP0081|BEC1054(CSEP0064)_PDB_6FMB_A|CSEP0105|BgtE-20069a|BEC1011(CSEP0264)	NA
OH_01027	DILGYDCGNDFISIDRLEDVKLMATYSALNSKGSSKLRERFSDSKHYSGPPFTKPHLLWPVAPDAVNYETGEEALSVILYSIYSSVKLIVIAATLPFRAVLNFHLEVISVIKIIGQEVKECQVREWATAVDGRRDFGCGLTFFPDRELKAVIDVACPMTREIARERFPARYTGRTKGRPFTPNGSQLYIFPLLKSKIYQPDDEPGSMYLVFNSHCRVETVVMKIGESTYIQCVDRIERTRKAGDVFSRLGGRIS	Erysiphe quercicola HO-73	Eq HO-73	Rubber tree	Dicot	68.9	0.661	1	Microbial ribonucleases{3.10.450.30,0.7033}	AVRA22{8oxj_B,0.7616}|CSEP0141 putative effector protein{8oxk_A,0.7515}|RIBONUCLEASE T1{1lra_A,0.7404}|RIBONUCLEASE T1 ISOZYME{1rn1_B,0.7403}|RNase T1{1tto_C,0.7322}|Guanyl-specific ribonuclease T1 precursor{1q9e_C,0.7247}|GUANYL-SPECIFIC RIBONUCLEASE T1{1fzu_A,0.7231}|PROTEIN (RIBONUCLEASE T1){2hoh_D,0.7183}|Guanyl-specific ribonuclease Po1{3who_A,0.7027}|RIBONUCLEASE MS{1rms_A,0.6992}|RIBONUCLE…	RNase T1{d1i0va_,0.732}|RNase U2{d3agna_,0.672}	AVRA10_PDB_8OXK_A|AVRA22_PDB_8OXJ_A|CSEP0081|EpCSEP009|BgtE-5843|CSEP0027|AVRPM2(BgtE-5845)_PDB_8PHY_A|CSEP0128|BEC1054(CSEP0064)|AVRA13(CSEP0372)|BEC1054(CSEP0064)_PDB_6FMB_A|BEC1011(CSEP0264)|AVRPM2(BgtE-5845)_PDB_8OXI_A|BEC5(CSEP0004)|BgtE-20069a|AVRPM3D3|CSEP080	NA
KAI6248014.1	SVLEPRGGNRPELPAGFQCDDVIFTGEFIQKLQDRVKKERNYFLFPSSRLSKLYSGPPFSEPYIAWPISPKTDSYKEAILGPYRAIIKRDFSVFSVLVKHTQGIKECNMLGPVSVNHVKYSFICGNDQFANHILQSAAAVACINIQKIATHEFPVRYDGPFFSRDGEQRYLYPIKLAEPYELDKPPGPYRVVVNSACKVVGAVTVYKHGEVFRCTKV	Erysiphe necator EnFRAME01	En EnFRAME01	Grapevine	Dicot	86.8	0.836	1	Microbial ribonucleases{3.10.450.30,0.6935}	Guanyl-specific ribonuclease Po1{3who_A,0.794}|RIBONUCLEASE MS{1rms_A,0.7608}|RIBONUCLEASE T1{1lra_A,0.7554}|RIBONUCLEASE T1 ISOZYME{1rn1_B,0.7551}|AVRA22{8oxj_B,0.7534}|GUANYL-SPECIFIC RIBONUCLEASE T1{1fzu_A,0.752}|PROTEIN (RIBONUCLEASE T1){1ch0_C,0.7486}|RNase T1{1tto_C,0.742}|Guanyl-specific ribonuclease T1 precursor{1q9e_C,0.74}|CSEP0141 putative effector protein{8oxk_A,0.7358}|RIBONUCLEASE F…	RNase T1{d1i0va_,0.752}|RNase U2{d3agna_,0.654}	CSEP0081|EpCSEP009|CSEP0027|AVRA22_PDB_8OXJ_A|AVRA10_PDB_8OXK_A|BgtE-5843|CSEP0128|BEC1054(CSEP0064)|BEC1054(CSEP0064)_PDB_6FMB_A|AVRPM2(BgtE-5845)|AVRPM2(BgtE-5845)_PDB_8PHY_A|AVRPM2(BgtE-5845)_PDB_8OXI_A|BgtE-20069a|AVRPM3D3|Bcg1|SVRPM3A1/F1|BEC5(CSEP0004)|CSEP0182	NA
PN2156940	SVLEPRQNDPHNSKPFNGFQCHDARFSAEFLELVTNQIKSLPIWLNQPRFSKMYGGAPFARQYLIWPISLDTDDYDTALKGRYRAVLTLNGKYELFSVIDKTLHGIRECRMDAPKALVQIKHDMKCGTYLFKNHKLLLAAMSACKDILQIATHSFPARYDGPHFSSFGEQRYVYPIKYDELYRHNTEPGPFRVVVDSRCNLIGAVTVYSNGESFKCAEVQNTSGELMKRPKRH	Erysiphe neolycopersici MF1	Enl MF1	Tomato	Dicot	81.2	0.767	1	Microbial ribonucleases{3.10.450.30,0.7604}	Guanyl-specific ribonuclease Po1{3who_A,0.7853}|Ribonuclease T1{6ls1_B,0.7747}|CSEP0141 putative effector protein{8oxk_A,0.75}|GUANYL-SPECIFIC RIBONUCLEASE T1{1fzu_A,0.7492}|RNase T1{1tto_C,0.748}|PROTEIN (RIBONUCLEASE T1){1ch0_C,0.7468}|Ribonuclease U2{3ahs_C,0.7466}|RIBONUCLEASE T1 ISOZYME{1rn1_B,0.7439}|Guanyl-specific ribonuclease T1 precursor{1q9e_C,0.7427}|RIBONUCLEASE MS{1rms_A,0.7395}|AVR…	RNase T1{d1i0va_,0.7396}|RNase U2{d3agna_,0.6694}	CSEP0081|AVRA10_PDB_8OXK_A|AVRA22_PDB_8OXJ_A|EpCSEP009|BgtE-5843|BEC1054(CSEP0064)|BEC1011(CSEP0264)|AVRPM2(BgtE-5845)|BEC1054(CSEP0064)_PDB_6FMB_A|AVRPM2(BgtE-5845)_PDB_8OXI_A|CSEP0128|AVRPM2(BgtE-5845)_PDB_8PHY_A|AVRA13(CSEP0372)|AVRA13(CSEP0372)_PDB_9FYC_B|Bgt_Bcg-6|BgtE-20069a|CSEP080|BEC5(CSEP0004)|AVRPM3D3|AVRA7	NA
RKF63872.1	FENGDAFGPTNYGYKCFDRLYPLHVIYATANHVFANKKATINYINFETHFYHNIITLVGKYYNIDKLGKPIYFGLFPIFSDGTIYPFDLKPENRLTKSSTGEMVEIDPGLDRLVVDINGNIKTAITELINEEHIKTDIIQECEVIKSLEEFRDPPPA	Erysiphe neolycopersici UMSG2	Enl UMSG2	Tomato	Dicot	67.4	0.638	1	Microbial ribonucleases{3.10.450.30,0.6452}	RIBONUCLEASE MS{1rms_A,0.6452}|CSEP0141 putative effector protein{8oxk_A,0.6304}|RIBONUCLEASE T1{5bir_B,0.5926}|Guanyl-specific ribonuclease T1 precursor{1q9e_C,0.5907}|PROTEIN (RIBONUCLEASE T1){1bvi_A,0.5767}|GUANYL-SPECIFIC RIBONUCLEASE T1{1i2f_A,0.5671}|RIBONUCLEASE T1 ISOZYME{1rn1_A,0.5597}|RNase T1{1tto_C,0.5586}|AVRA22{8oxj_B,0.553}|Guanyl-specific ribonuclease Po1{3who_A,0.5377}|Ribonuclea…	RNase T1{d1i0va_,0.5977}|RNase U2{d3agna_,0.526}	AVRA10_PDB_8OXK_A|CSEP0081|AVRA22_PDB_8OXJ_A|BEC1054(CSEP0064)|AVRPM2(BgtE-5845)_PDB_8OXI_A|AVRPM2(BgtE-5845)|CSEP0027	NA
RKF65466.1	LKNVDAFGESYYGYMCFDRLYPAHVIFAAAKHYCDITKYQPSLSVLSEEDLEYGNKYNFEPLRIDRESMKRESYDIIPILSDGTIYPFELIPERRLTKNSAGEMVKIDPGQERLIVDKNCDIITVFTKLHKKRNGKFKGQNCEFIYSLGNHLSPPPDFSRRPSVSTNGLPEQLQEKSHDSSDLSKNIKI	Erysiphe neolycopersici UMSG2	Enl UMSG2	Tomato	Dicot	68.8	0.615	1	Microbial ribonucleases{3.10.450.30,0.6461}	RIBONUCLEASE T1{5bir_B,0.6659}|Guanyl-specific ribonuclease T1 precursor{1q9e_C,0.6519}|PROTEIN (RIBONUCLEASE T1){1rhl_A,0.649}|RIBONUCLEASE MS{1rms_A,0.6461}|RNase T1{1tto_C,0.6313}|CSEP0141 putative effector protein{8oxk_A,0.6311}|RIBONUCLEASE T1 ISOZYME{1rn1_B,0.6205}|GUANYL-SPECIFIC RIBONUCLEASE T1{1g02_A,0.6056}|RIBONUCLEASE F1{1rck_A,0.6024}|Guanyl-specific ribonuclease Po1{3who_A,0.5784}	RNase T1{d1i0va_,0.6065}|RNase U2{d3agna_,0.5745}	Bgt_Bcg-7|CSEP0081	NA
ERP2433166	ARLEDAFGKTHYGFKCSNRIYKKDDIFAAANRFCDALIVRPDVKNERSYNKNGFRQPWRMLYDQGLLKHDKSPHYMQPILEDGSLFPTELPYLERVSVNTLGNLAFVDPGPDRIIINKNCEILTTISDYDYMLNERDGKIEPCILLQSHEDVSSQILGK	Erysiphe pisi Palampur-1	Epi Palampur-1	Pea	Dicot	87.8	0.819	1	Microbial ribonucleases{3.10.450.30,0.6037}	CSEP0141 putative effector protein{8oxk_A,0.6942}|RIBONUCLEASE MS{1rms_A,0.6881}|RIBONUCLEASE T1 ISOZYME{1trp_B,0.6878}|RIBONUCLEASE T1{2bir_A,0.6823}|Guanyl-specific ribonuclease T1 precursor{1q9e_C,0.682}|PROTEIN (RIBONUCLEASE T1){1rhl_A,0.6763}|RNase T1{1tto_C,0.6544}|GUANYL-SPECIFIC RIBONUCLEASE T1{1i3f_A,0.6468}|Guanyl-specific ribonuclease Po1{3who_A,0.625}|AVRA22{8oxj_B,0.6104}|RIBONUCLEAS…	RNase T1{d1i0va_,0.6464}|RNase U2{d3agna_,0.6277}	CSEP0081|CSEP087|CSEP080	NA
POS81651.1	YGEQVSAEQVNTEQVNAGLNQNVLDATNDVFQCSGRVYSKPIIYATANHFCSIFKRRPFLRFLNPKEAGYRNGFYDGMVGETIDQYEKSIVPILEDGTLYPFSMWSPFRNLAGEMDKIDPGPDRLIIGQNCKIIGAFTDLDYGVDVEVPRIEYCRLLRSTQGYASPSSPQRSRETSPTGRSRGPSPGRIPQRLREQSPESFVRRSREGTL	Erysiphe pulchra TENN-F-071826	Epu TENN-F-071826	Flowering dogwood	Dicot	57.7	0.52	1	Microbial ribonucleases{3.10.450.30,0.5132}	RIBONUCLEASE F1{1rck_A,0.585}|RIBONUCLEASE T1{5bir_B,0.577}|RIBONUCLEASE T1 ISOZYME{1rn1_A,0.5722}|Guanyl-specific ribonuclease T1 precursor{1q9e_C,0.5722}|PROTEIN (RIBONUCLEASE T1){3hoh_D,0.5674}|AVRA22{8oxj_B,0.5674}|RNase T1{1tto_C,0.5578}|CSEP0141 putative effector protein{8oxk_A,0.538}|GUANYL-SPECIFIC RIBONUCLEASE T1{1i2g_A,0.5268}	RNase T1{d1i0va_,0.5298}	AVRPM2(BgtE-5845)_PDB_8OXI_A|AVRA22_PDB_8OXJ_A|AVRPM3D3|AVRA10_PDB_8OXK_A|CSEP0081|CSEP0027|AVRPM2(BgtE-5845)_PDB_8PHY_A	NA
POS88003.1	LQLQDAFGVSNYGFKCSEKIYEKHEIYAAAKKLCDARITRPHVIYEKAEDNGHLELWTRVFLSKFLDVSGGPFTLMPILRDGSLYPIDLPPASRISKNKAGEIVHIIAGPDRLVIDQECNVICALTDYDYLGFLGGRVELCQVLEAPEESTRSLESPREPSHRSFH	Erysiphe pulchra TENN-F-071826	Epu TENN-F-071826	Flowering dogwood	Dicot	76.6	0.716	1	Microbial ribonucleases{3.10.450.30,0.7133}	RIBONUCLEASE MS{1rms_A,0.7133}|Guanyl-specific ribonuclease T1 precursor{1q9e_C,0.69}|RIBONUCLEASE T1{1rgl_A,0.6892}|PROTEIN (RIBONUCLEASE T1){2hoh_D,0.6887}|RIBONUCLEASE T1 ISOZYME{1rn1_B,0.6865}|RNase T1{1tto_C,0.6812}|GUANYL-SPECIFIC RIBONUCLEASE T1{1fzu_A,0.6793}|AVRA22{8oxj_B,0.6768}|CSEP0141 putative effector protein{8oxk_A,0.6764}|Ribonuclease U2{3ahs_C,0.6044}|Guanyl-specific ribonuclease…	RNase T1{d1i0va_,0.6553}|RNase U2{d3agna_,0.5533}	AVRA10_PDB_8OXK_A|CSEP0081|CSEP0027|AVRA22_PDB_8OXJ_A|BEC5(CSEP0004)|AVRPM2(BgtE-5845)_PDB_8OXI_A|CSEP087|Bgt_Bcg-6	NA
OH_03269	VQSKDAFGLTNYGFKCADRIYKKYEIFATAKMLCDVKAVNLQARIESHIDFRLPWIREISCSLNPNPDAPFAKIPILKDGKLYPIEVSSEKRFNKDNFGAITSGALGTDHLIISNSCRIVGAYIDHGNEKERGVRYEACSLLVSPGDIIRPLENQRTFCDHPPIRSL	Erysiphe quercicola HO-73	Eq HO-73	Rubber tree	Dicot	66.1	0.636	1	Microbial ribonucleases{3.10.450.30,0.6676}	RIBONUCLEASE MS{1rms_A,0.6676}|Guanyl-specific ribonuclease T1 precursor{1q9e_C,0.6638}|GUANYL-SPECIFIC RIBONUCLEASE T1{1fys_A,0.6336}|RIBONUCLEASE F1{1rck_A,0.6204}|RNase T1{1tto_C,0.6114}|PROTEIN (RIBONUCLEASE T1){2hoh_D,0.6056}|CSEP0141 putative effector protein{8oxk_A,0.602}|RIBONUCLEASE T1{5bir_B,0.6004}|BgtE-5845_p{8phy_A,0.5955}|RIBONUCLEASE T1 ISOZYME{1rn1_A,0.5901}|Ribonuclease U2{3agn_A…	RNase T1{d1i0va_,0.5931}|RNase U2{d3agna_,0.5818}	BEC1054(CSEP0064)|CSEP0081|AVRA22_PDB_8OXJ_A|AVRA10_PDB_8OXK_A|AVRPM2(BgtE-5845)_PDB_8OXI_A|AVRPM2(BgtE-5845)|AVRPM2(BgtE-5845)_PDB_8PHY_A|BEC1011(CSEP0264)|CSEP0128|AVRA9(CSEP0174)|BgtE-20069a|AVRPM3D3	NA
OH_05507	EYYDGFGVTNYGIQCEDRVYRKFVLYAAAKRFCEITKNKAYLKFIFFRYHWFRNKKEYKSTNIGFVYNLVLPDEEIVPIFANGTLYPFDLPPEKRLIKNSAGQMVKLLPGPDRLIIDSHCNFRGAFIDFDHEIDTRDARVESCEIIKAKQAYLSPVSSFRSPE	Erysiphe quercicola HO-73	Eq HO-73	Rubber tree	Dicot	74.8	0.708	1	Microbial ribonucleases{3.10.450.30,0.5735}	GUANYL-SPECIFIC RIBONUCLEASE T1{1i2g_A,0.6233}|PROTEIN (RIBONUCLEASE T1){2hoh_D,0.6231}|Guanyl-specific ribonuclease T1 precursor{1q9e_C,0.6174}|RIBONUCLEASE T1 ISOZYME{1rn1_B,0.6155}|AVRA22{8oxj_B,0.6129}|RNase T1{1tto_C,0.6099}|Guanyl-specific ribonuclease Po1{3who_A,0.607}|CSEP0141 putative effector protein{8oxk_A,0.5815}|RIBONUCLEASE MS{1rms_A,0.5735}|RIBONUCLEASE T1{3bir_A,0.563}|Ribonucleas…	RNase T1{d1i0va_,0.6254}|RNase U2{d3agna_,0.5605}	AVRA22_PDB_8OXJ_A|CSEP0081|AVRA10_PDB_8OXK_A|AVRPM2(BgtE-5845)_PDB_8OXI_A|BEC1054(CSEP0064)|BEC5(CSEP0004)|CSEP087|AVRPM2(BgtE-5845)|CSEP0128	NA
KHJ36340.1	QTPNPSEFPQLEDGFGETNYGYQCYQRIYLKSSLYAAAKHFCDSVKVHPELKSQGSENAGYQNKLPDVWINKIIRPFAPAQELFIIPVLESGVLFPYTLPPKMRMRQDSNGDTVKVDPGPDRIIVNGNCDILGAFRELDHEANPGEYRMKKCKLLKVPDQISFPPYGTPKPPQRSPDRSPERSPQRSPQRSPQRSPERSPERSLERSHRSPRVSPERVSEKKPEESTEQTPETQISSLQ	Erysiphe necator C-strain	En C-strain	Grapevine	Dicot	67.1	0.561	1	NA	GUANYL-SPECIFIC RIBONUCLEASE T1{1i2g_A,0.6681}|PROTEIN (RIBONUCLEASE T1){3hoh_D,0.6668}|RNase T1{1tto_C,0.6656}|CSEP0141 putative effector protein{8oxk_A,0.665}|RIBONUCLEASE T1{5bir_B,0.6643}|Guanyl-specific ribonuclease T1 precursor{1q9e_C,0.6552}|RIBONUCLEASE MS{1rms_A,0.6496}|RIBONUCLEASE T1 ISOZYME{1trp_B,0.6057}|RIBONUCLEASE F1{1rck_A,0.5932}	RNase T1{d1i0va_,0.6617}|RNase U2{d3agna_,0.5556}	AVRA10_PDB_8OXK_A|CSEP0081|AVRPM2(BgtE-5845)_PDB_8OXI_A|AVRPM2(BgtE-5845)_PDB_8PHY_A|AVRA9(CSEP0174)|AVRA22_PDB_8OXJ_A|CSEP0128	NA
KAI6244495.1	DLPDEAKPGDAFGPTYYGYKCAEKVYKKYEIYSAAKRLCDVIKKRPLVINEKTFEVNLYRQPWTELYDYKLFPLPGPPHIMQPILKDGSIYPTDLLPHLRVNKNSNGHWVRIDPGPDRLVINTQCDIIGAFSDYEYKFDTKGGRVEACTLIRSRDDAFGSPSVETPP	Erysiphe necator EnFRAME01	En EnFRAME01	Grapevine	Dicot	73.8	0.707	1	Microbial ribonucleases{3.10.450.30,0.6819}	RIBONUCLEASE T1{5bir_B,0.6907}|PROTEIN (RIBONUCLEASE T1){2hoh_D,0.6876}|RIBONUCLEASE MS{1rms_A,0.6819}|RIBONUCLEASE T1 ISOZYME{1rn1_B,0.6817}|Guanyl-specific ribonuclease T1 precursor{1q9e_C,0.6795}|RNase T1{1tto_C,0.677}|GUANYL-SPECIFIC RIBONUCLEASE T1{1i2f_A,0.6763}|RIBONUCLEASE F1{1rck_A,0.6642}|CSEP0141 putative effector protein{8oxk_A,0.6022}|CSEP0064 putative effector protein{6fmb_A,0.5514}…	RNase T1{d1i0va_,0.6809}|RNase U2{d3agna_,0.6134}	CSEP0081|AVRA22_PDB_8OXJ_A|AVRA10_PDB_8OXK_A|CSEP0027|AVRPM2(BgtE-5845)_PDB_8OXI_A|AVRPM2(BgtE-5845)_PDB_8PHY_A	NA
KAI6245328.1	QTQNSPEFPQLEDGFGETNYGYQCYQRIYLKSSLYAAAKHFCDSVKVHPELKSQGSENAGYQNKLPDVWINKIIRPFAPAQELFIIPVLESGVLFPYTLPPKMRMRQDSNGDTVKVDPGPDRIIVNGNCDILGAFRELGDEANPGEYRMKKCKLLKVPDQISFPPYGTPKPPQRSPDRSPERSPQRSPQRSPQRSPERSPERSLERSHRSPRVSPERVSEQKPEESTEQTPETQISSSQ	Erysiphe necator EnFRAME01	En EnFRAME01	Grapevine	Dicot	67.3	0.562	1	Microbial ribonucleases{3.10.450.30,0.7103}	AVRA22{8oxj_B,0.734}|RIBONUCLEASE MS{1rms_A,0.7103}|CSEP0141 putative effector protein{8oxk_A,0.6965}|GUANYL-SPECIFIC RIBONUCLEASE T1{1i2f_A,0.6951}|PROTEIN (RIBONUCLEASE T1){3hoh_D,0.695}|RIBONUCLEASE T1{5bir_B,0.6942}|Guanyl-specific ribonuclease T1 precursor{1q9e_C,0.6932}|RNase T1{1tto_C,0.6927}|RIBONUCLEASE T1 ISOZYME{1trp_B,0.6828}|RIBONUCLEASE F1{1rck_A,0.6411}|Guanyl-specific ribonuclease…	RNase T1{d1i0va_,0.6628}|RNase U2{d3agna_,0.6188}	AVRA22_PDB_8OXJ_A|AVRA10_PDB_8OXK_A|CSEP0027|AVRPM2(BgtE-5845)_PDB_8OXI_A|AVRPM2(BgtE-5845)|BEC1054(CSEP0064)|CSEP0128|CSEP0081|AVRPM2(BgtE-5845)_PDB_8PHY_A|CSEP087|AVRA9(CSEP0174)	NA
KAI6245334.1	TMNNRGYKQYPLPEDGFGVTNYGFQCSKRIHLKHSVFAAAKHYCDGVNKGYHSARVSCQDAGFRTVFPSDTEGEIIHPFRPLHHLFILPILEDGTLYQYAKSSFLHNKKPPPETSHKDSVKMDPGPDRLIIDQNCDILGAFIELDYPENHFEGRIEGCKLLKTPADVNILSFSSSDSYKFSSSESSPRSTGDYSLPGTPRISFHTSSQDSPRRSRHRSPYVSSPRFSEQLLDQPHEINA	Erysiphe necator EnFRAME01	En EnFRAME01	Grapevine	Dicot	56.2	0.512	1	Microbial ribonucleases{3.10.450.30,0.6558}	CSEP0141 putative effector protein{8oxk_A,0.6608}|AVRA22{8oxj_B,0.6579}|RIBONUCLEASE MS{1rms_A,0.6558}|RIBONUCLEASE T1{5bir_B,0.6069}|RIBONUCLEASE T1 ISOZYME{1rn1_A,0.6018}|Guanyl-specific ribonuclease T1 precursor{1q9e_C,0.5988}|GUANYL-SPECIFIC RIBONUCLEASE T1{1i2g_A,0.5963}|RNase T1{1tto_C,0.5934}|PROTEIN (RIBONUCLEASE T1){5hoh_D,0.5931}|Ribonuclease U2{3agn_A,0.5858}|RIBONUCLEASE F1{1rck_A,0.5…	RNase T1{d1i0va_,0.5931}|RNase U2{d3agna_,0.5873}	Bcg1|Bgt_Bcg-7|AVRA22_PDB_8OXJ_A|AVRA10_PDB_8OXK_A|CSEP0081|BgtE-5843|AVRA9(CSEP0174)|CSEP087	NA
KAI6246111.1	VKMEDAFGVTKYAFKCCNNIYKKHYIYSAAKSLCDNKKVGKDGKFEQSIDHSLPWVKGIYLNRKAYPKEPFFVMPLFNDGTVYPVELPPERRVVTNPRGINFKITPGTDHLIIDNECNIVGAYMDRGDRFGESYRYQVCRVIREPNDILGPSESQRLASENSDTSCLHM	Erysiphe necator EnFRAME01	En EnFRAME01	Grapevine	Dicot	72.8	0.687	1	Microbial ribonucleases{3.10.450.30,0.6302}	AVRA22{8oxj_B,0.7049}|CSEP0141 putative effector protein{8oxk_A,0.6854}|PROTEIN (RIBONUCLEASE T1){3hoh_D,0.6655}|RIBONUCLEASE T1{1lra_A,0.6629}|RIBONUCLEASE T1 ISOZYME{1rn1_A,0.6621}|RNase T1{1tto_C,0.6338}|RIBONUCLEASE MS{1rms_A,0.6302}|Guanyl-specific ribonuclease T1 precursor{1q9e_C,0.6301}|GUANYL-SPECIFIC RIBONUCLEASE T1{1i2f_A,0.6198}|RIBONUCLEASE F1{1rck_A,0.5697}	RNase T1{d1i0va_,0.6274}	AVRA22_PDB_8OXJ_A|AVRA10_PDB_8OXK_A|AVRPM2(BgtE-5845)_PDB_8OXI_A|BEC1054(CSEP0064)|CSEP0081|AVRPM2(BgtE-5845)|CSEP0027|BEC1054(CSEP0064)_PDB_6FMB_A|AVRPM2(BgtE-5845)_PDB_8PHY_A|BgtE-5843|CSEP087|BEC5(CSEP0004)|CSEP0105|BgtE-20069a|BEC1011(CSEP0264)	NA
PN1500155	FNNGDAFGMSYYGYKCFDRKYPGHVLYAASNHYCDSIKIQPSLIVLTNKDPEYNNIHHFEKLRISGEDLETKSYDIIPILSDGTIYPFELVPQFRLAKNPTGELDKIDPGHDRILVDRNCNIKIVFTEIIDKDPSNPDIGQKCDVIM	Erysiphe neolycopersici MF1	Enl MF1	Tomato	Dicot	76.9	0.74	1	Microbial ribonucleases{3.10.450.30,0.6392}	RIBONUCLEASE T1{5bir_B,0.6443}|RIBONUCLEASE T1 ISOZYME{1rn1_A,0.6422}|RIBONUCLEASE MS{1rms_A,0.6392}|PROTEIN (RIBONUCLEASE T1){2hoh_D,0.6361}|AVRA22{8oxj_B,0.6273}|GUANYL-SPECIFIC RIBONUCLEASE T1{1i2g_A,0.6216}|Guanyl-specific ribonuclease T1 precursor{1q9e_C,0.6171}|RNase T1{1tto_C,0.616}|CSEP0141 putative effector protein{8oxk_A,0.5685}|RIBONUCLEASE F1{1rck_A,0.5563}|Guanyl-specific ribonucleas…	RNase T1{d1i0va_,0.6305}|RNase U2{d3agna_,0.5602}	CSEP0081|AVRA22_PDB_8OXJ_A|CSEP0027|AVRA10_PDB_8OXK_A|AVRPM2(BgtE-5845)_PDB_8OXI_A	NA
PN1500262	FENGDAFGPTNYGYKCFDRLYPLHVIYATANHVFANKKATINYINFETHFYHNIITLVGKYYNIDKLGKPIYFGLFPIFSDGTIYPFDLKPENRLTKSSTGEMVEIDPGLDRLVVDINGNIKTAITELINEEHIKTDIIQECEVIKSLEEFRDPPPA	Erysiphe neolycopersici MF1	Enl MF1	Tomato	Dicot	67.5	0.639	1	Microbial ribonucleases{3.10.450.30,0.6404}	CSEP0141 putative effector protein{8oxk_A,0.6523}|RIBONUCLEASE MS{1rms_A,0.6404}|RIBONUCLEASE T1{1bir_B,0.6195}|PROTEIN (RIBONUCLEASE T1){3hoh_D,0.6141}|GUANYL-SPECIFIC RIBONUCLEASE T1{1fzu_A,0.606}|Guanyl-specific ribonuclease T1 precursor{1q9e_C,0.5969}|RNase T1{1tto_C,0.5957}|AVRA22{8oxj_B,0.5534}|Ribonuclease U2{3agn_A,0.5526}|RIBONUCLEASE T1 ISOZYME{1rn1_A,0.5507}|BgtE-5845_p{8phy_A,0.5408}|…	RNase T1{d1i0va_,0.6184}|RNase U2{d3agna_,0.5526}	AVRA10_PDB_8OXK_A|CSEP0081|AVRA22_PDB_8OXJ_A|BEC1054(CSEP0064)|CSEP0027|AVRPM2(BgtE-5845)_PDB_8OXI_A|AVRPM2(BgtE-5845)_PDB_8PHY_A|BEC1011(CSEP0264)|AVRPM2(BgtE-5845)|AVRA9(CSEP0174)|CSEP0128	NA
PN2301791	LKNVDAFGESYYGYMCFDRLYPAHVIFAAAKHYCDITKYQPSLSVLSEEDLEYGNKYNFEPLRIDRESMKRESYDIIPILSDGTIYPFELIPERRLTKNSAGEMVKIDPGQERLIVDKNCDIITVFTKLHKKRNGKFKGQNCEFIYSLGNHLSPPPDFSRRPSVSTNGLPEQLQEKSHDSSDLSKNIKI	Erysiphe neolycopersici MF1	Enl MF1	Tomato	Dicot	68.5	0.612	1	Microbial ribonucleases{3.10.450.30,0.6462}	RIBONUCLEASE T1{5bir_B,0.6634}|RIBONUCLEASE MS{1rms_A,0.6462}|Guanyl-specific ribonuclease T1 precursor{1q9e_C,0.6446}|PROTEIN (RIBONUCLEASE T1){1rhl_A,0.6211}|RIBONUCLEASE T1 ISOZYME{1rn1_B,0.617}|RNase T1{1tto_C,0.6057}|GUANYL-SPECIFIC RIBONUCLEASE T1{1g02_A,0.6022}|RIBONUCLEASE F1{1rck_A,0.5969}|CSEP0141 putative effector protein{8oxk_A,0.5241}	RNase T1{d1i0va_,0.6124}	AVRA22_PDB_8OXJ_A|AVRPM2(BgtE-5845)|CSEP0081|CSEP0027|AVRPM2(BgtE-5845)_PDB_8OXI_A	NA
CAD6499141.1	FPSDSNPQEVLNDFICAGSYFSAKILEENIKTACKEFPNASPSSRYPARLEDTGIFGSISDSLITGLLRYKNNQYAKGHTGNSRVVIDMDCRFFGVVIYKNNKHPKPCLELSYPTGNSDTGTDSNFFEGYNCTGAVFSDDYIKRSITIASEKKKRRTEDYPREYILKNRRSVLAWPIFATFFYGASRFFLLLTETGQLVGIRELRGHDELECQPIKLGLVPHTTRLKSLPIPETVDQENAVRYNCDGQIFKGYYILKNLQMATDAHKHYRLTKIRRFNYPSQIMISKNECPSGRWQWPLRNHTGAKKAAASVSSNVLVFNRDFDFLGVYYVKHRKHIKCAKYFVQRRPDKASVTSFPDLNVSASSCLDCNDESGCSCPEANE	Blumeria graminis f. sp. triticale THUN-12	Bgtl THUN-12	Triticale	Monocot	74.2	0.709	1	Microbial ribonucleases{3.10.450.30,0.7482}	RIBONUCLEASE MS{1rms_A,0.7482}|PROTEIN (RIBONUCLEASE T1){1ch0_C,0.7446}|Guanyl-specific ribonuclease T1{1low_A,0.733}|RIBONUCLEASE T1 ISOZYME{1rn1_A,0.7322}|Guanyl-specific ribonuclease T1 precursor{1q9e_C,0.7248}|RNase T1{1tto_C,0.7048}|Guanyl-specific ribonuclease Po1{3who_A,0.6904}|AVRA22{8oxj_B,0.6466}|CSEP0141 putative effector protein{8oxk_A,0.6315}|Ribonuclease T1{6ls1_B,0.5972}|BgtE-5845_…	RNase T1{d1i0va_,0.7076}	EpCSEP009|CSEP0081|CSEP087|AVRA10_PDB_8OXK_A|AVRA7|AVRPM2(BgtE-5845)_PDB_8OXI_A|AVRA22_PDB_8OXJ_A|AVRPM2(BgtE-5845)|BEC1016(CSEP0491)|AVRPM2(BgtE-5845)_PDB_8PHY_A|AVRPM3B2/C2|CSEP0254|AVRPM3D3|CSEP0105|CSEP0128|BEC1011(CSEP0264)|CSEP0182|AVRPM60_2|AVRPM60_1|AVRA6|AVRA6_PDB_8OXH_A|BEC1018(CSEP0135)	NA
CAD6499491.1	SSIFPKPGDPGAIYNDFICGGNYFSISAVMKNHRIACDSLHNAEPGEVFPAHLTDTQLFSPNVIPLFTWPIISEDRTFKSSSFFEVQPGNLRLVIDLNCNFLGLINYHNEKAERCLEFSRKKYGTRGQALEYYAGYKCSDVVFRAAYVRESVTSAHNNLIKKKGIRFPELFYLQSLEKRVYIFPLLKDHSIFQNQGREKKFQKYLVVFSKSFEILQVIDRSFNDDKICKMFSGTIVSPRHRIEALSTQQIVDKADSEKFDCNGQIFGGNFISVNKEKAKNAYYSRSDRRLKQYRFPSPIEKESANIPSRAWMWPLRIPETSQRKSKSTTSYQLIFGEDHEFLGVYHFSGTTYVRCSNGNNPEYQRGRGSRFPIDLNISAEEDHSSPNTD	Blumeria graminis f. sp. triticale THUN-12	Bgtl THUN-12	Triticale	Monocot	76.2	0.749	1	Microbial ribonucleases{3.10.450.30,0.7014}	RIBONUCLEASE T1{1lra_A,0.7474}|RIBONUCLEASE T1 ISOZYME{1trp_B,0.7423}|Guanyl-specific ribonuclease T1{1loy_A,0.7413}|PROTEIN (RIBONUCLEASE T1){1rhl_A,0.739}|RNase T1{1tto_C,0.7388}|CSEP0141 putative effector protein{8oxk_A,0.7192}|Guanyl-specific ribonuclease T1 precursor{1q9e_C,0.7157}|RIBONUCLEASE MS{1rms_A,0.7107}|Guanyl-specific ribonuclease Po1{3who_A,0.7069}|AVRA22{8oxj_B,0.7034}|Ribonuclea…	RNase T1{d1i0va_,0.7391}|RNase U2{d3agna_,0.7037}|Restrictocin{d1aqza_,0.5301}	CSEP0081|CSEP0027|AVRA10_PDB_8OXK_A|AVRA22_PDB_8OXJ_A|AVRPM2(BgtE-5845)|CSEP0105|BEC1054(CSEP0064)|BgtE-5843|AVRPM2(BgtE-5845)_PDB_8OXI_A|BgtE-20069a|AVRPM2(BgtE-5845)_PDB_8PHY_A|BEC1054(CSEP0064)_PDB_6FMB_A|BEC1011(CSEP0264)|AVRPM3D3|BEC1018(CSEP0135)|CSEP0025|CSEP0182|CSEP0247|CSEP087|CSEP0128|AVRA9(CSEP0174)|EpCSEP009|BEC1016(CSEP0491)|AVRPM17|CSEP080	NA
CAD6502242.1	SPSPGKLKYLDQAVNDYLCENDYFDRESVTNSYRTGCHRLWNADSKKNFPAKLEDNYFINGAHRTLFSWPLNHATDSSDIRFTGTYRTVFDINCRFHGVVIRRESNHENCMKLSDRQDFDNFATNLKEYQIHKCDNVAFGENYLKDSVTAACEAGLNPHRQRYPLVHAKTQSKSTIYKWPLHYHDIIHGSLQGRKHFHLKYFVLYTHENGPMRVIEIFRKLTKECSLDKKIIPPGTYDFDTIGAQESTIYDDKKSYDCSGQIFTDKYIQEILSTLKSEIIGSSNPSFRRDKYPVLEDIGQENALGVVWTWQLRIQETDSIISESNERYILAIDKNFQTFNVYYVRDRKYTVCEPKYQQVTSIPEYSPYNPEFNIECPDCGQCRYSTEWRCENNLANQKR…	Blumeria graminis f. sp. triticale THUN-12	Bgtl THUN-12	Triticale	Monocot	65.9	0.681	1	Microbial ribonucleases{3.10.450.30,0.6422}	RIBONUCLEASE T1 ISOZYME{1rn1_B,0.703}|Guanyl-specific ribonuclease T1{1low_A,0.6917}|CSEP0141 putative effector protein{8oxk_A,0.6906}|RIBONUCLEASE T1{1bir_B,0.6833}|RNase T1{1tto_C,0.6672}|PROTEIN (RIBONUCLEASE T1){3hoh_D,0.6636}|AVRA22{8oxj_B,0.6556}|BgtE-5845_p{8phy_A,0.6469}|RIBONUCLEASE MS{1rms_A,0.6422}|Guanyl-specific ribonuclease T1 precursor{1q9e_C,0.6366}|AVRA7{8oxl_A,0.5989}|CSEP0064 p…	RNase T1{d1i0va_,0.6824}	EpCSEP009|BgtE-5843|CSEP0027|AVRA10_PDB_8OXK_A|AVRPM2(BgtE-5845)|AVRPM2(BgtE-5845)_PDB_8OXI_A|CSEP0081|AVRPM2(BgtE-5845)_PDB_8PHY_A|AVRA22_PDB_8OXJ_A|BEC1054(CSEP0064)|BEC1011(CSEP0264)|AVRA7|BgtE-20069a|AVRA13(CSEP0372)|CSEP0128|CSEP0105|BEC1054(CSEP0064)_PDB_6FMB_A|BEC1016(CSEP0491)|AVRA13(CSEP0372)_PDB_9FYC_B|AVRPM3D3|CSEP0025|AVRPM60_1|AVRPM60_2|AVRA6_PDB_8OXH_A|CSEP0247|Bgt_Bcg-6|BEC5(CSEP00…	NA
CAD6502247.1	TNVYPVPRKAEYLDEVISDYLCETTYFESKIVMNSYRTGCHRLWNADSNKKFPAKLEDNHFVNGAHRTLFSWPLNHATDSSDIRFTGIYRTVFDINCRFHGVVIRRENNHEDCIKFLDRKEFDNFGMKLEEYEIHKCDRAVFGETYLKASIKVACEASLNPRSNRYPLVHAESPSKIITYRWPLRQNDKIHESHQGGSDYHFRYFVLYTHEGGPVRVIENGRISWQTCPSEKKIIPPSTYESNIIGALEGIVYEDKKSYECSGQVFTDKYIQEVFSKIKTELQDWSNNPTRRDKYPQLKHIGQENAVDMVWMWYLRIREADFMRSESNERYVLAVDRNLESFNVFYVEDRKYTVCVTRYK	Blumeria graminis f. sp. triticale THUN-12	Bgtl THUN-12	Triticale	Monocot	70.3	0.564	1	Microbial ribonucleases{3.10.450.30,0.6819}	RIBONUCLEASE T1 ISOZYME{1rn1_A,0.7522}|RNase T1{1tto_C,0.7418}|PROTEIN (RIBONUCLEASE T1){5hoh_D,0.7405}|Guanyl-specific ribonuclease T1 precursor{1q9e_C,0.715}|RIBONUCLEASE T1{1bir_B,0.6836}|RIBONUCLEASE MS{1rms_A,0.6819}|Guanyl-specific ribonuclease T1{1low_A,0.6777}|BgtE-5845_p{8phy_A,0.664}|RIBONUCLEASE F1{1rck_A,0.6634}|AVRA22{8oxj_B,0.6332}|CSEP0064 putative effector protein{6fmb_A,0.6307}|C…	RNase T1{d1i0va_,0.6782}|RNase U2{d3agna_,0.6474}	EpCSEP009|AVRPM2(BgtE-5845)|CSEP0081|AVRPM2(BgtE-5845)_PDB_8OXI_A|AVRPM2(BgtE-5845)_PDB_8PHY_A|BEC1054(CSEP0064)|BgtE-20069a|AVRA22_PDB_8OXJ_A|CSEP0027|BEC1054(CSEP0064)_PDB_6FMB_A|CSEP0105|AVRA13(CSEP0372)|AVRPM3D3|BgtE-5843|CSEP0128|BEC5(CSEP0004)|BEC1011(CSEP0264)|AVRA13(CSEP0372)_PDB_9FYC_B|BEC1016(CSEP0491)|CSEP080|AVRPM8|AVRA7_PDB_8OXL_A	NA
CAD6502252.1	SPSSQGIEYVYDIKNNYVCDNFFFGSDRVRRSYITGCNELWNDNLARQFPARLEDKNFVGRIQRTLFSWPLKNSVDSSDIRSVGDYRTVFDIYCRFYGVIIRGKTSHSSCIELSDSIDTNVISPGSNIYRGYKCQTMMFRETYVQASLKQAKKTKLKRSRLKKYPVKVSRPGEDGDAYEWPLFPNNIIYKSYGILNRHLKYFASYSDVGHDVQVYEKSKYAKRECPLMTKTIVSGTRHSNSISPHERVVHDEKKSYDCSGQIFTDYYIQEVNTMMRNVISGRYYSEFKNYYYRSVNILKIDAINKVWAWNLRVPETEFQNSGAIISYILAMNQAYQMVGIYQVMKGEYAQCSTKYESTGSSTNSMVSDLDLNQVYSPCKRCKDDTGCSCEENWHDPKRQ…	Blumeria graminis f. sp. triticale THUN-12	Bgtl THUN-12	Triticale	Monocot	67.4	0.682	1	Microbial ribonucleases{3.10.450.30,0.6957}	AVRA22{8oxj_B,0.7554}|PROTEIN (RIBONUCLEASE T1){1ch0_C,0.7483}|CSEP0141 putative effector protein{8oxk_A,0.7453}|Guanyl-specific ribonuclease T1 precursor{1q9e_C,0.7404}|RNase T1{1tto_C,0.7379}|RIBONUCLEASE T1 ISOZYME{1rn1_A,0.727}|CSEP0064 putative effector protein{6fmb_A,0.7232}|RIBONUCLEASE T1{5bir_B,0.7062}|RIBONUCLEASE MS{1rms_A,0.6957}|Guanyl-specific ribonuclease T1{1low_A,0.687}|BgtE-5845…	RNase T1{d1i0va_,0.6751}|RNase U2{d3agna_,0.633}	BEC1054(CSEP0064)|AVRPM2(BgtE-5845)_PDB_8OXI_A|CSEP0027|AVRPM2(BgtE-5845)|BEC1054(CSEP0064)_PDB_6FMB_A|BEC1011(CSEP0264)|AVRA10_PDB_8OXK_A|EpCSEP009|AVRA13(CSEP0372)|CSEP0128|BgtE-5843|CSEP0081|AVRPM2(BgtE-5845)_PDB_8PHY_A|CSEP0247|AVRA22_PDB_8OXJ_A|BEC1016(CSEP0491)|BgtE-20069a|AVRPM3D3|CSEP0025|AVRA7|CSEP0105|AVRA13(CSEP0372)_PDB_9FYC_B|BEC1018(CSEP0135)|CSEP080|AVRA9(CSEP0174)|CSEP0139|AVRPM3B…	NA
CAD6502318.1	STPTFTPMQAEDLDKITNSFVCDNSYYSSKNVQSSYMSGCNELWNSDSSKQFPATLEDSRLYSGIHETLFSWPLKGNQDTFDIRFAGNFRVVFDVRCRFYGVVMRRETNHEHCIELSEKGKANNISPGLKEYKGYRCMGTIFTESYVRSSAIASWQVILGGPDAHRYPFRVSSPNAGQDLFEWPLLKNDEIYGINDRKKRRLIYFVWHKNKGDPIQVIYRSKKLSYTCQFITMNIVPRAHFFDSIGAHELMVNKNKKSYDCHGQTFTDYYIKEIQFTIKNVQADSHSNKFKKNKYPRQTKIDQIESEKLFWIWHLRSSEADFQMSNIPTRYFLIMNLEYEIIGVYYMKNTSYTKCNEKSVQTISEANNVVSSLDLNNDHPCCERCKDPTGCSCEENWHA…	Blumeria graminis f. sp. triticale THUN-12	Bgtl THUN-12	Triticale	Monocot	70.4	0.711	1	Microbial ribonucleases{3.10.450.30,0.6464}	RIBONUCLEASE T1 ISOZYME{1rn1_A,0.7763}|AVRA22{8oxj_B,0.7651}|RIBONUCLEASE T1{7rnt_A,0.7473}|Guanyl-specific ribonuclease T1 precursor{1q9e_C,0.7459}|RNase T1{1tto_C,0.7441}|PROTEIN (RIBONUCLEASE T1){3hoh_D,0.713}|CSEP0141 putative effector protein{8oxk_A,0.7116}|Guanyl-specific ribonuclease Po1{3who_A,0.7082}|Guanyl-specific ribonuclease T1{1low_A,0.689}|RIBONUCLEASE F1{1rck_A,0.6756}|RIBONUCLEAS…	RNase T1{d1i0va_,0.6866}|RNase U2{d3agna_,0.5529}	AVRA22_PDB_8OXJ_A|CSEP0027|AVRPM2(BgtE-5845)|AVRPM2(BgtE-5845)_PDB_8OXI_A|AVRPM2(BgtE-5845)_PDB_8PHY_A|BEC1054(CSEP0064)|BEC1011(CSEP0264)|BEC1054(CSEP0064)_PDB_6FMB_A|AVRA10_PDB_8OXK_A|CSEP0105|EpCSEP009|AVRA13(CSEP0372)|BEC1018(CSEP0135)|CSEP0254|CSEP0247|CSEP0025|CSEP0081|AVRPM8|Bcg1|AVRA9(CSEP0174)|CSEP0139|CSEP0128|AVRPM60_1|AVRPM60_2|SVRPM3A1/F1|CSEP080|AVRA6|AVRPM3D3|AVRPM17|CSEP0182|AVRA6…	NA
BGHR1_15125	SPSSRKAEYVADVIGDFVCDNNLFVSENVKRSYNTGCNALHNDHVDNQIPARLEDHYLDSKIQRTLFTWPLKESLHTFDNRITGTFRTVFDLYCRFYGVIIRGETSHRSCIELSDIIDTNMISPVSNIYRGYKCQSMIFEESYVQASITAARKKFVTKTMPNAYPIMVSQSRVDGYKYEWPLCRKNVIYGSQYRSKHRLKHYVSYADGSDNVQVIDKSHPTQTVCPLIARKIVFGSYHSDSISAQELVVHDKKKSYDCSGQIFTDYYIQEVYAMMRNVLSGRQLSDVNKHHHLRFVKISQIDATNKIWIWHLRITETDYQRSEAKTRYILAMSHQYQLVGVYQVRNDEYVQCNTKNDSMESSTKINVEDLTLNQGNTQCERCKDDTRCSCEENLHDPKR…	Blumeria hordei RACE1	Bh RACE1	Barley	Monocot	68.2	0.679	1	Microbial ribonucleases{3.10.450.30,0.7026}	BgtE-5845_p{8oxi_A,0.7342}|RIBONUCLEASE MS{1rms_A,0.7026}|Guanyl-specific ribonuclease T1 precursor{1q9e_C,0.6862}|RIBONUCLEASE T1{3bir_A,0.686}|RNase T1{1tto_C,0.6844}|PROTEIN (RIBONUCLEASE T1){1rhl_A,0.6831}|RIBONUCLEASE T1 ISOZYME{1trp_B,0.6821}|CSEP0064 putative effector protein{6fmb_A,0.6811}|GUANYL-SPECIFIC RIBONUCLEASE T1{1i2g_A,0.6755}|AVRA22{8oxj_B,0.6268}|CSEP0141 putative effector prot…	RNase T1{d1i0va_,0.6806}|RNase U2{d3agna_,0.572}	EpCSEP009|AVRPM2(BgtE-5845)|AVRPM2(BgtE-5845)_PDB_8OXI_A|CSEP0027|BEC1054(CSEP0064)|BEC1011(CSEP0264)|AVRPM2(BgtE-5845)_PDB_8PHY_A|BgtE-5843|CSEP0105|AVRA13(CSEP0372)|BEC1054(CSEP0064)_PDB_6FMB_A|CSEP0081|AVRA22_PDB_8OXJ_A|AVRPM3D3|BgtE-20069a|AVRA10_PDB_8OXK_A|AVRA13(CSEP0372)_PDB_9FYC_B|CSEP0128|AVRPM17|CSEP0025|CSEP0247|SVRPM3A1/F1|AVRA7|CSEP0139|AVRA6_PDB_8OXH_A|AVRA6|AVRPM3B2/C2|Bgt_Bcg-7|AV…	NA
BGHR1_15131	APRSKKARYPDRAVHDYYCENEYFDRETVTNSYKTGCYKLWNTDSRKLFPAKLEDKHFVNGAHRTLFSWPLNNALDKTNIRFTGIYRTVFDINCRFHGVMIRRENHHEHCMKLSDRQDFDNFDTNLEEYEIHKCNNVVFGETYLKASVKAACEAGRKLHTQRYPLKYGETPLKRTIYKWPLHYNNKIHGMHQGKKSYHLKYFVLYIHEDGPMRVIETSKKLSKDCFLEKKVIPPSAYDSNIIGAQESLNYDDKKIYDCRGQIFTDKYIQEVFLAVKSETSGSNDPSLRKDEYTLLENIGEENASDLVWIWYLRVREADFRSSSSIEKYVLAVDKNYQTFNVYYFENRKYIACNSGYKQVTSISEYSPDSPEFSFECPDCGKCRYYIKWKCENNLADQKR…	Blumeria hordei RACE1	Bh RACE1	Barley	Monocot	60.6	0.5	1	Microbial ribonucleases{3.10.450.30,0.6886}	RIBONUCLEASE T1{1lra_A,0.7158}|Guanyl-specific ribonuclease T1{1low_A,0.7156}|PROTEIN (RIBONUCLEASE T1){3hoh_D,0.713}|CSEP0141 putative effector protein{8oxk_A,0.6962}|RIBONUCLEASE MS{1rms_A,0.6886}|RIBONUCLEASE T1 ISOZYME{1rn1_A,0.6877}|Guanyl-specific ribonuclease T1 precursor{1q9e_C,0.6765}|RNase T1{1tto_C,0.6757}|AVRA22{8oxj_B,0.6755}|RIBONUCLEASE F1{1rck_A,0.6582}|BgtE-5845_p{8phy_A,0.625}|C…	RNase T1{d1i0va_,0.712}|RNase U2{d3agna_,0.5791}	CSEP0081|BEC1054(CSEP0064)|AVRA10_PDB_8OXK_A|AVRA22_PDB_8OXJ_A|BgtE-5843|CSEP0027|AVRPM2(BgtE-5845)_PDB_8OXI_A|EpCSEP009|AVRPM2(BgtE-5845)|BEC1011(CSEP0264)|AVRPM2(BgtE-5845)_PDB_8PHY_A|CSEP0128|AVRA13(CSEP0372)|BEC1054(CSEP0064)_PDB_6FMB_A|BgtE-20069a|CSEP0254|AVRA13(CSEP0372)_PDB_9FYC_B|CSEP0139|AVRA6_PDB_8OXH_A|AVRPM8|BEC1016(CSEP0491)|AVRA6|BEC1018(CSEP0135)|AVRPM17	NA
BGHR1_15133	SPSSRKAEYVGDVIGDFVCDNNLFVSENVKRSYNTGCNALHNDHVDNQIPARLEDHYLDSKIQRTLFTWPLKESLHTFDNRVTGNFRTVFDLHCRFYGVIIRGEVSHRSCIELSDIIDTNVISLASNIFRGYKCQSLIFGEPYVQASITAARERNFKKTKPKAYPVRFSQTGIDGYKYEWPLCRKNVIYGPQYISKHRPKYYVSYADGSDNVQVIDKSNPIQRVCPLIARKIVFGSHHSDSISAQERVVYDKKKSYDCSGQIFTDYYIQEVYTMMMNVISGRQYDLNRPHYVRFVKISQIDATNKIWIRHLRITETDFEDSDAKTRYILAMSHQYQLIGVYQVRKDEYVQCNTKNDSIDSSTKKIVFNIDLNEVNAQCERCNDDTGCSCEENFHDPKRH…	Blumeria hordei RACE1	Bh RACE1	Barley	Monocot	69.6	0.691	1	Microbial ribonucleases{3.10.450.30,0.7145}	BgtE-5845_p{8oxi_A,0.7217}|Guanyl-specific ribonuclease T1{1low_A,0.7208}|RNase T1{1tto_C,0.7199}|Guanyl-specific ribonuclease T1 precursor{1q9e_C,0.7176}|RIBONUCLEASE MS{1rms_A,0.7145}|RIBONUCLEASE T1 ISOZYME{1rn1_A,0.7144}|PROTEIN (RIBONUCLEASE T1){5hoh_D,0.7096}|RIBONUCLEASE T1{1lra_A,0.7066}|RIBONUCLEASE F1{1rck_A,0.7034}|Guanyl-specific ribonuclease Po1{3who_A,0.696}|CSEP0064 putative effect…	RNase T1{d1i0va_,0.7098}|RNase U2{d3agna_,0.5916}	CSEP0081|EpCSEP009|BEC1054(CSEP0064)|AVRPM2(BgtE-5845)|AVRPM2(BgtE-5845)_PDB_8OXI_A|CSEP0027|AVRPM2(BgtE-5845)_PDB_8PHY_A|BEC1011(CSEP0264)|BgtE-5843|BEC1054(CSEP0064)_PDB_6FMB_A|AVRA22_PDB_8OXJ_A|AVRA10_PDB_8OXK_A|AVRA13(CSEP0372)|BEC1018(CSEP0135)|BgtE-20069a|CSEP0128|AVRA13(CSEP0372)_PDB_9FYC_B|CSEP0025|CSEP0247|AVRA7|CSEP0139|AVRPM3D3|AVRA6_PDB_8OXH_A|Bgt_Bcg-6|AVRA6|AVRPM8|AVRPM17|CSEP0182	NA
BgISR7-00640	FPSGSNPQEVLNDFICAGSYFSAKILEENIKTACKEFPNASPSSRYPARLEDTGIFGSISDSLITGLLRYKNNQYAKGHTGNSRVVIDMDCRFFGVVIYKNNKHPKPCLELSYPTGNSDTGTDSNFFEGYNCTGAVFSDDYIKRSITIASEKKKRRTEDYPREYILKNRRSVLAWPIFASQNIYKPGSFFYGASRFFLLLTETGQLVGIRELRGHDELECQPIKLGLVPHTTRLKSLPIPETVDQENAVRYNCDGQIFKGYYILKNLQMATDAHKHYRLTKIRRFNYPSQIMISKNECPSGRWQWPLRNHTGAKKAAASVSSNVLVFNRDFDFLGVYYVKHRKHIKCAKYFVQRRPDKASVTSFPDLNVSASSCLDCKDESGCSCPEANE	Blumeria graminis f. sp. tritici ISR_7	Bgt ISR_7	Wheat	Monocot	75.1	0.736	1	Microbial ribonucleases{3.10.450.30,0.7278}	BgtE-5845_p{8oxi_A,0.7414}|AVRA22{8oxj_B,0.7318}|CSEP0141 putative effector protein{8oxk_A,0.7107}|RIBONUCLEASE T1 ISOZYME{1rn1_B,0.6994}|PROTEIN (RIBONUCLEASE T1){2hoh_D,0.6935}|Guanyl-specific ribonuclease T1 precursor{1q9e_C,0.6934}|RIBONUCLEASE T1{1lra_A,0.6925}|RIBONUCLEASE MS{1rms_A,0.6921}|RNase T1{1tto_C,0.6905}|CSEP0064 putative effector protein{6fmb_A,0.6871}|GUANYL-SPECIFIC RIBONUCLEAS…	RNase T1{d1i0va_,0.6916}|RNase U2{d3agna_,0.6467}	CSEP0081|AVRPM2(BgtE-5845)_PDB_8OXI_A|BEC1054(CSEP0064)|CSEP0027|AVRA22_PDB_8OXJ_A|AVRPM2(BgtE-5845)|EpCSEP009|AVRA10_PDB_8OXK_A|BgtE-5843|BEC1054(CSEP0064)_PDB_6FMB_A|AVRPM2(BgtE-5845)_PDB_8PHY_A|AVRA13(CSEP0372)|AVRPM3D3|BEC1018(CSEP0135)|BEC1016(CSEP0491)|BgtE-20069a|CSEP080|CSEP0128|CSEP0182|BEC5(CSEP0004)|AVRA6_PDB_8OXH_A|AVRA6|AVRPM8|CSEP0254|CSEP0025|CSEP0247|AVRA13(CSEP0372)_PDB_9FYC_B|AV…	NA
BgISR7-01079	SSIFPKPGDPGAIYNDFICGGNYFSISAVMKNHRIACDSLHNAEPGEVFPAHLTDTQLFSPNVIPLFTWPIISEDRTFKSSSFFEVQPGNLRLVIDLNCNFLGLINYHNEKAERCLEFSRKKYGTRGQALEYYAGYKCSDVVFRAAYVRESVTSAHNNLIKKKGIRFPELFYLQSLEKRVYIFPLLKDHSIFQNQVGREKKFQKYLVVFSKSFEILQVIDRSFNDDKICKMFSGTIVSPRHRIEALSTQQIVDKADSEKFDCNGQIFGGNFISVNKEKAKNAYYSRSDRRLKQYRFPSPIEKEFANIPSRAWMWPLRIPETSQRKSKSTTSYQLIFGEDHEFLGVYHFSGTTYVRCSNGNNPEYQRGRGSRFPIDLNISAEEDHSSPNTD	Blumeria graminis f. sp. tritici ISR_7	Bgt ISR_7	Wheat	Monocot	76.4	0.764	1	Microbial ribonucleases{3.10.450.30,0.697}	RIBONUCLEASE T1 ISOZYME{1rn1_B,0.7326}|PROTEIN (RIBONUCLEASE T1){2hoh_D,0.7174}|GUANYL-SPECIFIC RIBONUCLEASE T1{1fzu_A,0.7172}|RIBONUCLEASE T1{3bir_A,0.7164}|CSEP0141 putative effector protein{8oxk_A,0.7001}|Ribonuclease U2{3ahs_C,0.697}|AVRA22{8oxj_B,0.6866}|CSEP0064 putative effector protein{6fmb_A,0.6853}|RIBONUCLEASE MS{1rms_A,0.6791}|RIBONUCLEASE F1{1rck_A,0.6578}|Guanyl-specific ribonucleas…	RNase T1{d1i0va_,0.7541}|RNase U2{d3agna_,0.656}|Restrictocin{d1aqza_,0.5356}	CSEP0027|CSEP0081|CSEP0105|AVRA10_PDB_8OXK_A|AVRA22_PDB_8OXJ_A|BEC1054(CSEP0064)_PDB_6FMB_A|BEC1054(CSEP0064)|AVRPM2(BgtE-5845)|BgtE-5843|BgtE-20069a|BEC1011(CSEP0264)|AVRPM3D3|CSEP087|BEC1018(CSEP0135)|AVRPM2(BgtE-5845)_PDB_8OXI_A|CSEP0182|CSEP0128|CSEP0025|CSEP0247|AVRA9(CSEP0174)|SVRPM3A1/F1|BEC5(CSEP0004)|CSEP0139|Bcg1|AVRA13(CSEP0372)	NA
BgISR7-04639	SPSPGKLKYLDQAVNDYLCENDYFDRESVTNSYRTGCHRLWNADSKKNFPAKLEDNYFINGAHRTLFSWPLNHATDSSDIRFTGTYRTVFDINCRFHGVVIRRESNHENCMKLSDRQDFDNFATNLKEYQIHKCDNVAFGENYLKDSVTAACEAGLNPHRQRYPLVHAKTQSKSTIYKWPLHYHDIIHGSLRRKHFHLKYFVLYTHENGPMRVIEIVRKLTKECSLDKKIIPPGTYDFDTIGAQESTIYDDKKSYDCSGQIFTDKYIQEILSTLKSEIIGSSNPSFRRDKYPVLEDIGQANALGVVWTWQLRIQETDSIKSNERYILAIDKNFQTFNVYYVRDRKYTVCEPKYQQVTSIPEYSPYNPEFNIECPDCGQCRYSTEWRCENNLANQKRRKI…	Blumeria graminis f. sp. tritici ISR_7	Bgt ISR_7	Wheat	Monocot	64	0.658	1	Microbial ribonucleases{3.10.450.30,0.656}	PROTEIN (RIBONUCLEASE T1){5hoh_D,0.7108}|RIBONUCLEASE T1 ISOZYME{1rn1_A,0.705}|RNase T1{1tto_C,0.698}|Guanyl-specific ribonuclease T1{1loy_A,0.6961}|RIBONUCLEASE T1{1bir_B,0.6919}|CSEP0141 putative effector protein{8oxk_A,0.6877}|AVRA22{8oxj_B,0.6861}|Guanyl-specific ribonuclease T1 precursor{1q9e_C,0.6789}|RIBONUCLEASE MS{1rms_A,0.656}|AVRA7{8oxl_A,0.645}|AVRA6{8oxh_A,0.6071}	RNase T1{d1i0va_,0.6919}|RNase U2{d3agna_,0.6572}	EpCSEP009|AVRA7|CSEP0081|CSEP0027|BgtE-5843|AVRA22_PDB_8OXJ_A|AVRA10_PDB_8OXK_A|AVRPM2(BgtE-5845)_PDB_8OXI_A|AVRPM2(BgtE-5845)_PDB_8PHY_A|CSEP0105|CSEP0128|BgtE-20069a|BEC1011(CSEP0264)|BEC1054(CSEP0064)|BEC1016(CSEP0491)|AVRPM2(BgtE-5845)|AVRA13(CSEP0372)|AVRA6_PDB_8OXH_A|Bgt_Bcg-6|BEC1054(CSEP0064)_PDB_6FMB_A|CSEP0254|AVRPM3D3|AVRA9(CSEP0174)|SVRPM3A1/F1|AVRA6|AVRPM60_1|AVRPM60_2|BEC5(CSEP0004)…	NA
BgISR7-04644	TNVYPVPRKAEYLDEVISDYLCETTYFESKIVMNSYRTGCHRLWNADSNKKFPAKLEDNHFVNGAHRTLFSWPLNHATDSSDIRFTGIYRTVFDINCRFHGVVIRRENNHEDCIKFLDRKEFDNFGMKLEEYEIHKCDRAVFGETYLKASIKVACEASLNPRSNRYPLVHAESPSKIITYRWPLRQNDKIHGSHRGSDYHFRYFVLYTHEGGPVRVIENGRISWQTCPSEKKIIPPSTYESNIIGALEGIVYEDKKSYECSGQVFTDKYIQEVFSKIKTELQDWSNNPTRRDKYPQLKHIGQENAVDMVWMWYLRIREADFMKSNERYVLAVDRNLESFNVFYVEDRKYTVCVTRYK	Blumeria graminis f. sp. tritici ISR_7	Bgt ISR_7	Wheat	Monocot	73.6	0.737	1	Microbial ribonucleases{3.10.450.30,0.5846}	RNase T1{1tto_C,0.7142}|Guanyl-specific ribonuclease T1 precursor{1q9e_C,0.6933}|BgtE-5845_p{8phy_A,0.689}|PROTEIN (RIBONUCLEASE T1){1ch0_C,0.6641}|RIBONUCLEASE T1 ISOZYME{1rn1_A,0.6554}|AVRA22{8oxj_B,0.6497}|Guanyl-specific ribonuclease T1{1low_A,0.6446}|RIBONUCLEASE T1{1rgl_A,0.6347}|CSEP0141 putative effector protein{8oxk_A,0.611}|CSEP0064 putative effector protein{6fmb_A,0.607}|RIBONUCLEASE M…	RNase U2{d3agna_,0.6591}|RNase T1{d1i0va_,0.6265}	AVRPM2(BgtE-5845)|AVRPM2(BgtE-5845)_PDB_8OXI_A|CSEP0105|CSEP0027|BEC1054(CSEP0064)|AVRPM2(BgtE-5845)_PDB_8PHY_A|CSEP0081|EpCSEP009|BEC1011(CSEP0264)|AVRA22_PDB_8OXJ_A|AVRA10_PDB_8OXK_A|CSEP0128|BEC1054(CSEP0064)_PDB_6FMB_A|AVRA13(CSEP0372)_PDB_9FYC_B|BgtE-20069a|BgtE-5843|CSEP0247|AVRA6|AVRA6_PDB_8OXH_A|AVRA7|CSEP0025|BEC1016(CSEP0491)|SVRPM3A1/F1|BEC1018(CSEP0135)|AVRPM3D3|CSEP080|CSEP0254|AVRA9…	NA
BgISR7-04648	SPSSQGIEYVYDIKNNYVCDNFFFGSDRVRRSYITGCNELWNDNLARQFPARLEDKNFVGRIQRTLFSWPLKNSVDSSDIRSVGDYRTVFDIYCRFYGVIIRGKTSHSSCIELSDSIDTNVISPGSNIYRGYKCQTMMFRETYVQASLKQAKKTKLKRSRLKKYPVKVSRPGEDGDAYEWPLFPNNIIYKSYGILNRHLKYFASYSDVGHDVQVYEKSKYAKRECPLMTKTIVSGTRHSNSISPHERVVHDEKKSYDCSGQIFTDYYIQEVNTMMRNVISGRYYSEFKNYYYRSVNILKIDAINKVWAWNLRVPETEFQNSGAIISYILAMNQAYQMVGIYQVMKGEYAQCSTKYESTGSSTNSMVSDLDLNQVYSPCKRCKDDTGCSCEENWHDPKRQ…	Blumeria graminis f. sp. tritici ISR_7	Bgt ISR_7	Wheat	Monocot	67.4	0.695	1	Microbial ribonucleases{3.10.450.30,0.6941}	CSEP0141 putative effector protein{8oxk_A,0.7461}|RIBONUCLEASE T1 ISOZYME{1rn1_A,0.7452}|PROTEIN (RIBONUCLEASE T1){1ch0_C,0.7386}|RIBONUCLEASE T1{5bir_B,0.7373}|Guanyl-specific ribonuclease T1{1loy_A,0.7331}|Guanyl-specific ribonuclease T1 precursor{1q9e_C,0.7317}|RNase T1{1tto_C,0.7294}|BgtE-5845_p{8phy_A,0.7116}|RIBONUCLEASE F1{1rck_A,0.698}|RIBONUCLEASE MS{1rms_A,0.6941}|CSEP0064 putative effe…	RNase T1{d1i0va_,0.6876}|RNase U2{d3agna_,0.5341}	BEC1054(CSEP0064)|AVRPM2(BgtE-5845)_PDB_8OXI_A|CSEP0027|AVRPM2(BgtE-5845)_PDB_8PHY_A|AVRPM2(BgtE-5845)|EpCSEP009|BEC1011(CSEP0264)|BgtE-5843|CSEP0105|BEC1054(CSEP0064)_PDB_6FMB_A|CSEP0081|AVRA13(CSEP0372)|AVRPM3D3|BgtE-20069a|CSEP0247|AVRA6_PDB_8OXH_A|AVRPM8|AVRA13(CSEP0372)_PDB_9FYC_B|BEC1016(CSEP0491)|CSEP0025|AVRPM17|AVRA6|AVRA7|AVRPM3B2/C2|CSEP0128|CSEP0254|CSEP080|CSEP0182	NA
BgISR7-04725	STPTFTPMQAEDLDKITNSFVCDNSYYSSKNVQSSYMSGCNELWNSDSSKQFPATLEDSRLYSGIHETLFSWPLKGNQDTFDTRFAGNFRVVFDVRCRFYGVVMRRETNHEHCIELSEKGKANNISPGLKEYKGYRCMGTIFTESYVRSSAIASWQVILGGPDAHRYPFRVSSPNAGQDLFEWPLFKNDEIYVINNRKKRRLIYFVWHKNKGDPIQVIYRSKKLSYTCQFITMNIVPRAHFFDSIGAHELMVNKNKKSYDCHGQTFTDYYIKEIQSTIKNVQADSHYNKFKKNKYPRQTKIDQIESEKIFWIWHLRRTEADFQMSNIPTRYFLIMNHEYEIIGVYYMKDTSYTKCNKKSIQTISEANNVVSSLDLNNDHPCCERCKDPTGCSCEENWHD…	Blumeria graminis f. sp. tritici ISR_7	Bgt ISR_7	Wheat	Monocot	70.6	0.709	1	Microbial ribonucleases{3.10.450.30,0.6691}	PROTEIN (RIBONUCLEASE T1){3hoh_D,0.7708}|RIBONUCLEASE T1 ISOZYME{1rn1_A,0.7597}|RIBONUCLEASE T1{5bir_B,0.7519}|AVRA22{8oxj_B,0.7499}|Guanyl-specific ribonuclease T1 precursor{1q9e_C,0.746}|CSEP0141 putative effector protein{8oxk_A,0.7453}|RNase T1{1tto_C,0.7446}|Guanyl-specific ribonuclease T1{1low_A,0.7276}|RIBONUCLEASE MS{1rms_A,0.7108}|Guanyl-specific ribonuclease Po1{3who_A,0.6576}|AVRA6{8oxh…	RNase T1{d1i0va_,0.7253}|RNase U2{d3agna_,0.6971}	CSEP0027|AVRA22_PDB_8OXJ_A|AVRA10_PDB_8OXK_A|AVRPM2(BgtE-5845)_PDB_8OXI_A|EpCSEP009|BEC1054(CSEP0064)_PDB_6FMB_A|CSEP0081|BEC1011(CSEP0264)|AVRA13(CSEP0372)|AVRA13(CSEP0372)_PDB_9FYC_B|AVRPM3D3|CSEP0105|SVRPM3A1/F1|CSEP0247|BEC1018(CSEP0135)|Bcg1|CSEP0128|AVRPM60_1|AVRPM60_2|AVRA6_PDB_8OXH_A|CSEP0025|AVRA6|AVRA7_PDB_8OXL_A|BEC1016(CSEP0491)	NA
CHVD042201-00628	FPSDSNPQEVLNDFICAGSYFSAKILEENIKTACKEFPNASPSSRYPARLEDTGIFGSISDSLITGLLRYKNNQYAKGHTGNSRVVIDMDCRFFGVVIYKNNKHPKPCLELSYPTGNSDTGTDSNFFEGYNCTGAVFSDDYIKRSITIASEKKKRRTEDYPREYILKNRRSVLAWPIFASQNIYKPGSFFYGASRFFLLLTETGQLVGIRELRGHDELECQPIKLGLVPHTTRLKSLPIPETVDQENAVRYNCDGQIFKGYYILKNLQMATDAHKHYRLTKIRRFNYPSQIMISKNECPSGRWQWPLRNHTGAKKAAASVSSNVLVFNRDFDFLGVYYVKHRKHIKCAKYFVQRRPDKASVTSFPDLNVSASSCLDCNDESGCSCPEANE	Blumeria graminis f. sp. tritici CHVD042201	Bgt CHVD042201	Wheat	Monocot	74.6	0.723	1	Microbial ribonucleases{3.10.450.30,0.7172}	BgtE-5845_p{8oxi_A,0.7306}|AVRA22{8oxj_B,0.7269}|RIBONUCLEASE MS{1rms_A,0.7172}|Guanyl-specific ribonuclease T1 precursor{1q9e_C,0.7111}|RIBONUCLEASE T1 ISOZYME{1trp_B,0.7034}|CSEP0141 putative effector protein{8oxk_A,0.7014}|RIBONUCLEASE T1{1lra_A,0.6901}|CSEP0064 putative effector protein{6fmb_A,0.685}|PROTEIN (RIBONUCLEASE T1){2hoh_D,0.6821}|RNase T1{1tto_C,0.6818}|Guanyl-specific ribonuclease…	RNase T1{d1i0va_,0.6773}|RNase U2{d3agna_,0.6474}	CSEP0081|BEC1054(CSEP0064)|AVRPM2(BgtE-5845)_PDB_8OXI_A|CSEP0027|AVRA22_PDB_8OXJ_A|AVRA10_PDB_8OXK_A|BgtE-5843|AVRPM2(BgtE-5845)|BEC1054(CSEP0064)_PDB_6FMB_A|EpCSEP009|AVRPM2(BgtE-5845)_PDB_8PHY_A|BEC1011(CSEP0264)|AVRA13(CSEP0372)|AVRPM3D3|CSEP0128|BEC1016(CSEP0491)|AVRA6_PDB_8OXH_A|AVRA13(CSEP0372)_PDB_9FYC_B|BgtE-20069a|CSEP080|AVRA6|CSEP0247|CSEP0182|CSEP0254|CSEP087|CSEP0025|BEC1018(CSEP0135)	NA
CHVD042201-01054	SSIFPKPGDPGAIYNDFICGGNYFSISAVMKNHRIACDSLHNAEPGEVFPAHLTDTQLFSPNVIPLFTWPIISEDRTFKSSSFFEVQPGNLRLVIDLNCNFLGLINYHNEKAERCLEFSRKKYGTRGQALEYYAGYKCSDVVFRAAYVRESVTSAHNNLIKKKGIRFPELFYLQSLEKRVYIFPLLKDHSIFQNQVGREKKFQKYLVVFSKSFEILQVIDRSFNDDKICKMFSGTIVSPRHRIEALSTQQIVDKADSEKFDCNGQIFGGNFISVNKEKAKNAYYSRSDRRLKQYRFPSPIEKESANIPSRAWMWPLRIPETSQRKSKSTTSYQLIFGEDHEFLGVYHFSGTTYVRCSNGNNPEYQRGRGSRFPIDLNISAEEDHSSPNTD	Blumeria graminis f. sp. tritici CHVD042201	Bgt CHVD042201	Wheat	Monocot	76	0.748	1	Microbial ribonucleases{3.10.450.30,0.7064}	PROTEIN (RIBONUCLEASE T1){5hoh_D,0.7864}|Ribonuclease U2{3ahs_B,0.7288}|RIBONUCLEASE T1 ISOZYME{1rn1_B,0.7231}|RIBONUCLEASE T1{3bir_A,0.7155}|GUANYL-SPECIFIC RIBONUCLEASE T1{1fzu_A,0.7139}|Guanyl-specific ribonuclease T1 precursor{1q9e_C,0.7108}|Guanyl-specific ribonuclease Po1{3who_A,0.7019}|RIBONUCLEASE MS{1rms_A,0.6683}|AVRA22{8oxj_B,0.668}|RIBONUCLEASE F1{1rck_A,0.6664}|CSEP0141 putative effe…	RNase U2{d3agna_,0.7507}|RNase T1{d1i0va_,0.7241}|Restrictocin{d1aqza_,0.5331}	CSEP0027|CSEP0081|CSEP0105|AVRPM2(BgtE-5845)|BgtE-5843|AVRA22_PDB_8OXJ_A|BEC1011(CSEP0264)|AVRA10_PDB_8OXK_A|AVRPM2(BgtE-5845)_PDB_8PHY_A|BEC1054(CSEP0064)_PDB_6FMB_A|BgtE-20069a|AVRPM3D3|BEC1018(CSEP0135)|CSEP0182|CSEP0025|CSEP0128|CSEP0247|CSEP087|BEC5(CSEP0004)|CSEP0254|AVRA6	NA
CHVD042201-04508	SPSPGKLKYLDQAVNDYLCENDYFDRESVTNSYRTGCHRLWNADSKKNFPAKLEDNYFINGAHRTLFSWPLNHATDSSDIRAIGSFRTVFDLNCRFYGVIVRGKTSHRSCIELSDHVNINAISPVSNIYRGYQCRNMIFEIPYVQASLTVAREKNLKKKKPNIYPIKISKPGVDGDKYEWPLCRKNNIYGPNYRSKHGHKYYVSYSDRSDAIQVIDKSNPIWRVCPLIARTIVSGNHKSDSISALEHVVHDNKKSYDCGGQIFTDYYVQEVYTTMMKAISGRQLSDLNKHYHHRFVKVAQVDATNKIWIWHLRITETDFQYSEAKTGYILAMSQKYQLIGVYKVRKGVYVQCNKKHDSTGYSTKGTVFDVDLNEDYAHCERCKDDTGCGCEETLHDPKR…	Blumeria graminis f. sp. tritici CHVD042201	Bgt CHVD042201	Wheat	Monocot	68.9	0.695	1	Microbial ribonucleases{3.10.450.30,0.6733}	CSEP0141 putative effector protein{8oxk_A,0.7378}|Guanyl-specific ribonuclease Po1{3who_A,0.7092}|RNase T1{1tto_C,0.7062}|Guanyl-specific ribonuclease T1 precursor{1q9e_C,0.6976}|Guanyl-specific ribonuclease T1{1loy_A,0.6965}|BgtE-5845_p{8phy_A,0.6917}|RIBONUCLEASE T1 ISOZYME{1rn1_A,0.6817}|PROTEIN (RIBONUCLEASE T1){5hoh_D,0.6733}|RIBONUCLEASE T1{5bir_B,0.6624}|CSEP0064 putative effector protein{…	RNase U2{d3agna_,0.6451}|RNase T1{d1i0va_,0.6277}	AVRPM2(BgtE-5845)|EpCSEP009|CSEP0027|BEC1054(CSEP0064)|BEC1011(CSEP0264)|AVRPM2(BgtE-5845)_PDB_8OXI_A|AVRPM2(BgtE-5845)_PDB_8PHY_A|CSEP0081|AVRA10_PDB_8OXK_A|CSEP0105|AVRA22_PDB_8OXJ_A|BEC1054(CSEP0064)_PDB_6FMB_A|CSEP0128|BgtE-5843|BEC1018(CSEP0135)|BgtE-20069a|BEC1016(CSEP0491)|Bgt_Bcg-6|AVRA13(CSEP0372)|AVRA6_PDB_8OXH_A|CSEP080|CSEP0247|AVRPM17|CSEP0139|SVRPM3A1/F1|AVRA13(CSEP0372)_PDB_9FYC_B|…	NA
CHVD042201-04513	TNVYPVPRKAEYLDEVISDYLCETTYFESKIVMNSYRTGCHRLWNADSNKKFPAKLEDNHFVNGAHRTLFSWPLNHATDSSDIRFTGIYRTVFDINCRFHGVVIRRENNHEDCIKFLDRKEFDNFGMKLEEYEIHKCDRAVFGETYLKASIKVACEASLNPRSNRYPLVHAESPSKIITYRWPLRQNDKIHESHRGSDYHFRYFVLYTHEGGPVRVIENGRISWQTCPSEKKIIPPSTYESNIIGALEGIVYEDKKSYECSGQVFTDKYIQEVFSKIKTELQDWSNNPTRRDKYPQLKHIGQENAVDMVWMWYLRIREADFMKSNERYVLAVDRNLESFNVFYVEDRKYTVCVTRYK	Blumeria graminis f. sp. tritici CHVD042201	Bgt CHVD042201	Wheat	Monocot	68.6	0.573	1	Microbial ribonucleases{3.10.450.30,0.6961}	RIBONUCLEASE T1 ISOZYME{1rn1_A,0.7713}|Guanyl-specific ribonuclease T1 precursor{1q9e_C,0.7603}|RNase T1{1tto_C,0.7594}|PROTEIN (RIBONUCLEASE T1){1ch0_C,0.7244}|CSEP0141 putative effector protein{8oxk_A,0.7129}|AVRA22{8oxj_B,0.7113}|RIBONUCLEASE MS{1rms_A,0.6961}|Guanyl-specific ribonuclease T1{1low_A,0.6879}|RIBONUCLEASE T1{1bir_B,0.6854}|BgtE-5845_p{8phy_A,0.6737}|Ribonuclease U2{3ahs_C,0.6329}…	RNase T1{d1i0va_,0.685}|RNase U2{d3agna_,0.6736}	CSEP0105|AVRPM2(BgtE-5845)|AVRA22_PDB_8OXJ_A|AVRPM2(BgtE-5845)_PDB_8OXI_A|AVRPM2(BgtE-5845)_PDB_8PHY_A|BgtE-5843|EpCSEP009|SVRPM3A1/F1|BEC1054(CSEP0064)|CSEP0081|CSEP087|BEC1011(CSEP0264)|Bcg1|CSEP0128|AVRA6_PDB_8OXH_A|AVRA13(CSEP0372)|CSEP0027|BgtE-20069a|BEC1054(CSEP0064)_PDB_6FMB_A|AVRA9(CSEP0174)|AVRPM8|Bgt_Bcg-6|AVRPM17|AVRPM3D3|CSEP0139|CSEP080|AVRA6|CSEP0254|BEC1018(CSEP0135)|AVRA13(CSEP03…	NA
CHVD042201-04518	SPSSQGIEYVYDIKNNYVCDNFFFGSDRVRRSYITGCNELWNDNLARQFPARLEDKNFVGRIQRTLFSWPLKNSVDSSDIRSVGDYRTVFDIYCRFYGVIIRGKTSHSSCIELSDSIDTNVISPGSNIYRGYKCQTMMFRETYVQASLKQAKKTKLKRSRLKKYPVKVSRPGEDGDAYEWPLFPNNIIYKSYGILNRHLKYFASYSDVGHDVQVYEKSKYAKRECPLMTKTIVSGTRHSNSISPHERVVHDEKKSYDCSGQIFTDYYIQEVNTMMRNVISGRYYSEFKNYYYRSVNILKIDAINKVWAWNLRVPETEFQNSGAIISYILAMNQAYQMVGIYQVMKGEYAQCSTKYESTGSSTNSMVSDLDLNQVYSPCKRCKDDTGCSCEENWHDPKRQ…	Blumeria graminis f. sp. tritici CHVD042201	Bgt CHVD042201	Wheat	Monocot	67.4	0.694	1	Microbial ribonucleases{3.10.450.30,0.6937}	CSEP0141 putative effector protein{8oxk_A,0.7462}|RIBONUCLEASE T1 ISOZYME{1rn1_A,0.7447}|PROTEIN (RIBONUCLEASE T1){1ch0_C,0.738}|RIBONUCLEASE T1{5bir_B,0.7367}|Guanyl-specific ribonuclease T1 precursor{1q9e_C,0.7323}|RNase T1{1tto_C,0.7301}|Guanyl-specific ribonuclease T1{1low_A,0.7169}|BgtE-5845_p{8phy_A,0.7114}|RIBONUCLEASE MS{1rms_A,0.6937}|RIBONUCLEASE F1{1rck_A,0.6917}|Guanyl-specific ribonu…	RNase T1{d1i0va_,0.7169}|RNase U2{d3agna_,0.5346}	BEC1054(CSEP0064)|AVRPM2(BgtE-5845)_PDB_8OXI_A|CSEP0027|AVRPM2(BgtE-5845)_PDB_8PHY_A|AVRPM2(BgtE-5845)|EpCSEP009|BEC1011(CSEP0264)|CSEP0105|BEC1054(CSEP0064)_PDB_6FMB_A|CSEP0081|AVRA13(CSEP0372)|AVRPM3D3|BgtE-20069a|AVRA22_PDB_8OXJ_A|Bgt_Bcg-6|CSEP0247|AVRA6_PDB_8OXH_A|AVRPM8|BEC1018(CSEP0135)|BEC1016(CSEP0491)|AVRA13(CSEP0372)_PDB_9FYC_B|CSEP0025|AVRPM17|AVRA6|AVRPM3B2/C2|AVRA7|CSEP0128|CSEP0254…	NA
CHVD042201-04691	SASQVDPPIGATERNLNDYVCHDQYFTGATVKESVGLACANLHTLSRQKIFPALLEESELFGRDSGTLLTWPILYESIAFVHGVKGKTRVVINMECELVGVVLRHEDNIELCLELLHDDNKVSHEGNSLDSEEFVGYQCSQATFRDSHVLESFRRALTQRTTKYPRLYRAGLTAKKADDAPNIWPLFETHQAPLRRKNIENNGRCFLVFTRKQGVLKVIQLRRGLEKKCEQIRKTIVPFVSRPNIPESPKTLDRINEMGHNCNGQIFTGRYIEMNRKKAMTAIADYISGKHTVGIYRHEARRNGISPGSWKWPIRGWETNRKGPKKIRFYALIFGPEAQFLGVHILEKAGYTKCERIYDSKPASKDKKELGFDLNMPNFCQQEMGSGEDC	Blumeria graminis f. sp. tritici CHVD042201	Bgt CHVD042201	Wheat	Monocot	72.6	0.728	1	Microbial ribonucleases{3.10.450.30,0.7106}	RIBONUCLEASE MS{1rms_A,0.7106}|AVRA22{8oxj_B,0.7065}|Guanyl-specific ribonuclease T1 precursor{1q9e_C,0.7055}|CSEP0141 putative effector protein{8oxk_A,0.7031}|Guanyl-specific ribonuclease T1{1low_A,0.7011}|PROTEIN (RIBONUCLEASE T1){5hoh_D,0.6989}|RIBONUCLEASE T1{5bir_B,0.6983}|RNase T1{1tto_C,0.6973}|RIBONUCLEASE T1 ISOZYME{1rn1_A,0.6903}|Ribonuclease U2{3ahs_B,0.6902}|BgtE-5845_p{8phy_A,0.6093}	RNase T1{d1i0va_,0.7022}|RNase U2{d3agna_,0.5003}	CSEP0081|CSEP0105|AVRA22_PDB_8OXJ_A|EpCSEP009|AVRA10_PDB_8OXK_A|CSEP0027|BgtE-5843|AVRPM2(BgtE-5845)|BEC1054(CSEP0064)_PDB_6FMB_A|BEC1011(CSEP0264)|AVRPM2(BgtE-5845)_PDB_8OXI_A|Bgt_Bcg-6|SVRPM3A1/F1|Bgt_Bcg-7|CSEP0247|AVRA9(CSEP0174)|Bcg1|AVRA7|CSEP0025|AVRA6|CSEP0182|AVRA7_PDB_8OXL_A|AVRA6_PDB_8OXH_A|BEC1018(CSEP0135)	NA
CCU77250.1	SSIFPKPGDPGAIYNDFICVGNHFSISAVMKNHRIACDSLHNAEPDQVFPAHLKDTQLFGPNLNPLFTWPIISEDKIFRSSSFFEGSLFPRYKGRPENANDVFSRATRKFAPRYRFELQFPSEKDRTKAQDLEYYVGYKCSDVVFGAEYVRESVTSAQNNLVKKKGIRFPKLYFLQSLEKLVFINRKKEESYNYFVIFSKSFEILHVVDKSFDIDKTCNMFSGRVVDPHHRIEALSTLEIDSKADREDFDCNGQIFGGSFISKNKEKAIDAYSRRDGRLKKYKLPCLIEKESANIPGKAWMWPLRIPETSKRKSKSTTSYQLIFGEDHQFLGVYHLSETTYVRCHNRNDPDNHSSKFRFLFDLNSKTEEKQSPRDTDYMVQ	Blumeria hordei DH14	Bh DH14	Barley	Monocot	63.7	0.624	1	Microbial ribonucleases{3.10.450.30,0.6323}	CSEP0141 putative effector protein{8oxk_A,0.6619}|PROTEIN (RIBONUCLEASE T1){1rhl_A,0.6348}|RIBONUCLEASE MS{1rms_A,0.6323}|RIBONUCLEASE T1{1rgl_A,0.6316}|GUANYL-SPECIFIC RIBONUCLEASE T1{1fzu_A,0.629}|Guanyl-specific ribonuclease T1 precursor{1q9e_C,0.6287}|RIBONUCLEASE T1 ISOZYME{1rn1_A,0.6272}|RNase T1{1tto_C,0.6262}|AVRA22{8oxj_B,0.6222}|RIBONUCLEASE F1{1rck_A,0.611}|BgtE-5845_p{8phy_A,0.5726}|G…	RNase T1{d1i0va_,0.6312}|RNase U2{d3agna_,0.5621}	AVRA10_PDB_8OXK_A|AVRA22_PDB_8OXJ_A|BEC1054(CSEP0064)|CSEP0128|CSEP0081|BEC1018(CSEP0135)|CSEP087|CSEP0027|BgtE-5843|AVRPM2(BgtE-5845)_PDB_8OXI_A|AVRA6|AVRA9(CSEP0174)|Bgt_Bcg-6|AVRPM2(BgtE-5845)_PDB_8PHY_A|AVRPM3D3|CSEP0182|AVRPM60_1|AVRPM60_2|CSEP080|BEC1011(CSEP0264)	NA
CCU82457.1	SPSSRKAEYVADVIGDFVCDNNLFVSENVKRSYNTGCNALHNDHVDNQIPARLEDHYLDSKIQRTLFTWPLKESLHTFDNRITGTFRTVFDLYCRFYGVIIRGETSHRSCIELSDIIDTNVISLASNIFRGYKCQSLIFGEPYVQASITAARERNFKKTKPKAYPVRFSQTGIDGYKYEWPLCRKNVIYGPQCRRTSKSYSNLDSNHLKIYRSTGLTRKIVFGSHHSDSISAQERVVYDKKKSYDCSGQIFTDYYIQEVYTMMMNVISGRQYDLNRPHYVRFVKISQIDATNKIWIRHLRITETDFEGISILPSFMYSAKVEDSDAKTRYILAMSHQYQLIGVYQVRKDEYVQCNTKNDSIDSSTKKIVFNIDLNEVNAQCERCNDDTGCSCEENFHDP…	Blumeria hordei DH14	Bh DH14	Barley	Monocot	61.9	0.62	1	Microbial ribonucleases{3.10.450.30,0.7404}	RIBONUCLEASE MS{1rms_A,0.7404}|PROTEIN (RIBONUCLEASE T1){5hoh_D,0.736}|Guanyl-specific ribonuclease T1 precursor{1q9e_C,0.7141}|RIBONUCLEASE T1{4rnt_A,0.7138}|RNase T1{1tto_C,0.7078}|RIBONUCLEASE F1{1rck_A,0.7048}|Guanyl-specific ribonuclease Po1{3who_A,0.691}|RIBONUCLEASE T1 ISOZYME{1rn1_A,0.6897}|GUANYL-SPECIFIC RIBONUCLEASE T1{1i3i_A,0.6863}|AVRA22{8oxj_B,0.6278}|CSEP0141 putative effector pro…	RNase T1{d1i0va_,0.6868}|RNase U2{d3agna_,0.571}	AVRA22_PDB_8OXJ_A|CSEP0081|EpCSEP009|BgtE-5843|AVRA10_PDB_8OXK_A|BEC1054(CSEP0064)|BgtE-20069a|AVRPM2(BgtE-5845)|AVRPM2(BgtE-5845)_PDB_8OXI_A|AVRA6|BEC1018(CSEP0135)|AVRPM2(BgtE-5845)_PDB_8PHY_A|CSEP0105|CSEP0027|CSEP0254|AVRPM3D3|AVRA9(CSEP0174)|BEC1016(CSEP0491)|AVRA6_PDB_8OXH_A|Bgt_Bcg-6|CSEP0247|AVRA7_PDB_8OXL_A	NA
CAD6499097.1	KPAPRKSFTEMFKCKLNFISMDQAQKAVQLGCSQMQVALPTSLFPASFIESELFDLTNIVLFTWPVFPFDNVLREDHGRNRVVFDSSCRLVGLIHIKPTGPERCLHLMEVEDLNIAHDFEVYNTRWTSLQLYGYKYDNEFYSKNSVEEFVNSNFKSFRGIKKKKEILDLYPSESTNLDSRYLACTILPEPGVIKLTRMKKIRRVVISSNKRIIGICRKKEIIWKPLAELRYLDDLYRANVVLKRKPEVGFAKLQSMNYNGIHLSVFMLRSHLIMACNALTKKKMGIDLDLRYPLRTNIEAIPDRPMLTWPLRIPENSFHDERDIRLVIDERCNLMGVTSQNPKSSFP	Blumeria graminis f. sp. triticale THUN-12	Bgtl THUN-12	Triticale	Monocot	83.2	0.833	1	Microbial ribonucleases{3.10.450.30,0.7334}	GUANYL-SPECIFIC RIBONUCLEASE T1{1g02_A,0.7566}|RIBONUCLEASE T1{1bir_B,0.7539}|Guanyl-specific ribonuclease Po1{3who_A,0.7449}|AVRA22{8oxj_B,0.7442}|RNase T1{1tto_C,0.7425}|PROTEIN (RIBONUCLEASE T1){3hoh_D,0.7405}|RIBONUCLEASE T1 ISOZYME{1rn1_A,0.7381}|RIBONUCLEASE MS{1rms_A,0.7334}|CSEP0141 putative effector protein{8oxk_A,0.7317}|Guanyl-specific ribonuclease T1 precursor{1q9e_C,0.7224}|RIBONUCLE…	RNase T1{d1i0va_,0.754}|RNase U2{d3agna_,0.6734}	AVRA22_PDB_8OXJ_A|AVRA10_PDB_8OXK_A|BgtE-5843|CSEP0081|CSEP0027|BEC1054(CSEP0064)|BEC1011(CSEP0264)|CSEP087|AVRPM2(BgtE-5845)_PDB_8PHY_A|BEC1054(CSEP0064)_PDB_6FMB_A|CSEP0128|AVRPM2(BgtE-5845)_PDB_8OXI_A|CSEP0025|AVRPM2(BgtE-5845)|CSEP0105|AVRPM3D3|BgtE-20069a|CSEP0247|BEC5(CSEP0004)	NA
CAD6499100.1	RPAPRKSYTEMFKCKLNFISMDEAQKAVQLGCKQMELAPPTSRFPASFIESELFDLTNIVLFTWPVFTSENVLREDYGINRVVFDSSCRIVGLIQIEPNGPKPCLHLMEAEELEIAYNLKIYNVPWKSLPLYGYRFEDEIYLKNAVEEFVESNFRKFYHATNRKNLLSHYPIHMMNVKAGVLAQTIHLGSRGIEMSTERCRRRLIVNPNKEVIGISRKGFLGWKPLSELRSLDDAHRMKVFLEREPDIGNEPLNDINYKGVHLSAAMLKSNLQIACKVFTEKQMGANLNMGYPMLTTFETMPHKPILSWPLRMPENFVRGGISIWLVLDAECNLMGVST	Blumeria graminis f. sp. triticale THUN-12	Bgtl THUN-12	Triticale	Monocot	86.3	0.847	1	Microbial ribonucleases{3.10.450.30,0.7327}	Guanyl-specific ribonuclease T1{1loy_A,0.7682}|RIBONUCLEASE T1{5bir_B,0.7681}|PROTEIN (RIBONUCLEASE T1){3hoh_D,0.7665}|RIBONUCLEASE T1 ISOZYME{1rn1_B,0.7664}|RNase T1{1tto_C,0.7642}|Guanyl-specific ribonuclease T1 precursor{1q9e_C,0.764}|AVRA22{8oxj_B,0.7392}|CSEP0141 putative effector protein{8oxk_A,0.7341}|RIBONUCLEASE MS{1rms_A,0.7327}|Guanyl-specific ribonuclease Po1{3who_A,0.7137}|RIBONUCLEA…	RNase T1{d1i0va_,0.7674}|RNase U2{d3agna_,0.6222}	AVRA10_PDB_8OXK_A|AVRA22_PDB_8OXJ_A|EpCSEP009|BgtE-5843|CSEP0027|CSEP0081|BEC1054(CSEP0064)|CSEP087|CSEP0128|BEC1054(CSEP0064)_PDB_6FMB_A|BEC1011(CSEP0264)|AVRPM2(BgtE-5845)_PDB_8PHY_A|AVRPM2(BgtE-5845)_PDB_8OXI_A|CSEP0025|AVRPM2(BgtE-5845)|CSEP0105|AVRPM3D3|CSEP0247	NA
CAD6499103.1	ENPSSREFFKCRNDFIPKSEADDAVRLGCERMGYVHYLSYSAASFPDSDMFGIKDAVYFTWPVYKKENRDVQVKTSPNRVVMDSTCQLAGVIRVTSDVHERCLHLIDNEGSPETSMKEIYHVAWTALPHFGFRFYNEIYVMSQIKEFLKSNKKTCRTYHQKWLLYATLIFEKGIVRSAKVMSYRYLLVGSDFEVHGIIRKSGKDWKILAELRSLDAAYNAAFLSFRREARHHEELSSINNQGLYFSASTLRSHLNMACMALESKLKGTTSRAVYPMLYDSNDTNRLDTWAWPLRLPEISRNVGNYVILFDNHCNFISIIRQTAGPHLPCTRIIQRPGLAKYTHLSTSQFEDKQTLNLIANFGNYGNSKEQMLPPPKRQRKIDPETKV	Blumeria graminis f. sp. triticale THUN-12	Bgtl THUN-12	Triticale	Monocot	56.8	0.549	1	Microbial ribonucleases{3.10.450.30,0.6371}	CSEP0141 putative effector protein{8oxk_A,0.7402}|RNase T1{1tto_C,0.6563}|RIBONUCLEASE T1 ISOZYME{1rn1_A,0.6523}|GUANYL-SPECIFIC RIBONUCLEASE T1{1fys_A,0.6487}|Guanyl-specific ribonuclease T1 precursor{1q9e_C,0.6464}|PROTEIN (RIBONUCLEASE T1){3hoh_D,0.6429}|RIBONUCLEASE MS{1rms_A,0.6371}|RIBONUCLEASE T1{1bir_B,0.6169}	RNase U2{d3agna_,0.6752}|RNase T1{d1i0va_,0.6362}	EpCSEP009|AVRA10_PDB_8OXK_A|CSEP0081|AVRA9(CSEP0174)|CSEP0128|CSEP0105|BgtE-20069a|CSEP087|CSEP0027|Bcg1|CSEP080|BEC1018(CSEP0135)|CSEP0254	NA
EPQ64243.1	NPPPRKSLREVFKCSPQFISMDQAQEAVKLGCSQMQVALPTSLFPASFIESELFDLTNIVLFTWPVFISDNILRVDYGVNRVVFDSSCRLIGLIQIDPNGPKPCPHLVEAGDLNLAYKLEIYNVPWKNLPLYGFKYENEIYFKNELDEFVISNLNKFHDDSHKNNVLEHYPSDVNEANSGIWTRTIRRGPTGIEIPKGFINRRLIINSLTQIIGITRKAWKDWRPLAELRSLDHAYRMKVFLEREPDMSYEPLNDINFKGIYLSAAMIKSNLHMACKVITERNMGTHLIVGYPYWTDLETISDHPVLKWPLRMPETFVHEDSNSNAGEIEDKNSDEKSDTLFY	Blumeria graminis f. sp. tritici 96224	Bgt 96224	Wheat	Monocot	79.1	0.784	1	Microbial ribonucleases{3.10.450.30,0.6521}	RIBONUCLEASE T1 ISOZYME{1rn1_B,0.7671}|GUANYL-SPECIFIC RIBONUCLEASE T1{1i2f_A,0.7669}|RIBONUCLEASE T1{4rnt_A,0.7501}|CSEP0141 putative effector protein{8oxk_A,0.7459}|AVRA22{8oxj_B,0.738}|PROTEIN (RIBONUCLEASE T1){4hoh_A,0.7233}|RNase T1{1tto_C,0.7221}|Guanyl-specific ribonuclease T1 precursor{1q9e_C,0.7006}|RIBONUCLEASE F1{1rck_A,0.6853}|Guanyl-specific ribonuclease Po1{3who_A,0.6708}|RIBONUCLEA…	RNase T1{d1i0va_,0.7694}|RNase U2{d3agna_,0.6774}	AVRA22_PDB_8OXJ_A|CSEP0081|BgtE-5843|AVRA10_PDB_8OXK_A|CSEP0128|BEC1054(CSEP0064)|BEC1011(CSEP0264)|BEC1054(CSEP0064)_PDB_6FMB_A|AVRPM2(BgtE-5845)_PDB_8PHY_A|AVRPM2(BgtE-5845)_PDB_8OXI_A|CSEP0027|AVRPM3D3|AVRPM2(BgtE-5845)|Bgt_Bcg-6|CSEP0105|SVRPM3A1/F1|BgtE-20069a|Bcg1|CSEP0247|AVRA13(CSEP0372)|AVRA6	NA
EPQ66879.1	ENPSSREFFKCRNDFIPKSEADDAVRLGCERMGYVHYLSYSAASFPDSDMFGIKDAVYFTWPVYKKENRDVQVKTSPNRVVMDSTCQLAGVIRVTSDVHERCLHLIDNEGSPETSMKEIYHVAWTALPHFGFRFYNEIYVMSQIKEFLKSNKKTCRTYHQKWLLYATLIFEKGIVRSAKVMSYRYLLVGSDFEVHGIIRKSGKDWKILAELRSLDAAYNAAFLSFRREARHHEELSSINNQGLYFSASTLRSHLNMACMALESKLKGTTSRAVYPMLYDSNDTNRLDTWAWPLRLPEISRNVGNYVILFDNHCNFISIIRQTAGPHLPCTRIIQRPGLAKYTHLSTSQFEDKQTLNLIANFGNYGNSKEQMLPPPKRQRKIDPETKV	Blumeria graminis f. sp. tritici 96224	Bgt 96224	Wheat	Monocot	62.8	0.632	1	NA	PROTEIN (RIBONUCLEASE T1){2hoh_D,0.6493}|GUANYL-SPECIFIC RIBONUCLEASE T1{1i2f_A,0.6491}|Guanyl-specific ribonuclease T1 precursor{1q9e_C,0.6209}|RIBONUCLEASE T1{1bir_B,0.6182}|RNase T1{1tto_C,0.6164}|RIBONUCLEASE T1 ISOZYME{1trq_B,0.6158}|RIBONUCLEASE MS{1rms_A,0.5966}	RNase U2{d3agna_,0.6758}|RNase T1{d1i0va_,0.6132}	AVRA10_PDB_8OXK_A|EpCSEP009|AVRPM2(BgtE-5845)_PDB_8OXI_A|CSEP0081|BgtE-20069a|BEC1018(CSEP0135)|AVRA9(CSEP0174)|CSEP087	NA
BGHR1_14194	DKVSPEGHKEVFKCNLNFIAMDEAQKAVRLGCRQMELAPPTSPFPASFPEPELFDLTNIGLFTWPVFSYKNILREDHGQNRVVFDSSCRLVGLIHTKSSGNEPCLHLMEVADQRKSHEIRIYGTQLNEIPLYGYRFQQEVYVKTAVEEFVRSNYHHFYLNKNNQEIFDLYPSALMNSNHNIWTRSILLGSKGIQSSRTKKNRRLIINSRNDIIGICRKLEKVWKPLAELRKLDDVYRSNIVLKRRPEVGFKKLHSMIHNGIQLPVSMLRSHLIMACNVLLQKYQGLDLNLGYPIQTNVEAIQDQPVFTWPLRMPENFVHEERDIRLVLDQRCNLLGVTSKI	Blumeria hordei RACE1	Bh RACE1	Barley	Monocot	86	0.862	1	Microbial ribonucleases{3.10.450.30,0.7103}	CSEP0141 putative effector protein{8oxk_A,0.7599}|AVRA22{8oxj_B,0.7523}|RIBONUCLEASE T1 ISOZYME{1rn1_B,0.739}|RNase T1{1tto_C,0.7387}|GUANYL-SPECIFIC RIBONUCLEASE T1{1i3f_A,0.7368}|RIBONUCLEASE T1{5bir_B,0.7358}|PROTEIN (RIBONUCLEASE T1){3hoh_D,0.7355}|Guanyl-specific ribonuclease T1 precursor{1q9e_C,0.7282}|Guanyl-specific ribonuclease Po1{3who_A,0.7167}|RIBONUCLEASE MS{1rms_A,0.7103}|BgtE-5845_…	RNase T1{d1i0va_,0.7361}|RNase U2{d3agna_,0.6083}	AVRA10_PDB_8OXK_A|AVRA22_PDB_8OXJ_A|BgtE-5843|BEC1054(CSEP0064)|AVRPM2(BgtE-5845)_PDB_8OXI_A|CSEP0081|CSEP0027|AVRPM2(BgtE-5845)_PDB_8PHY_A|AVRPM2(BgtE-5845)|BEC1011(CSEP0264)|CSEP0128|AVRA13(CSEP0372)|BEC1054(CSEP0064)_PDB_6FMB_A|AVRPM3D3|BgtE-20069a|CSEP0247|CSEP0025|CSEP087|CSEP0105	NA
BGHR1_14195	CFAKPASRKSHTEVFKCRDEFISMVQAQKAVDIGCRKMQFAPPTSPFPASFSESELFGLTNIGLFTWPVFPSDSTSSEDYGLNRVVFDSSCRLIGLIHLSPNGPEPCLHLMEGEDLETAYKLEIYNIPWKNLPLYGYKFENEIYLNNEVEDFVKSNLEKFHRGTYKQTILDNFPSEVNEKKASIWTCLIRRGPTGIEIRKAKNFFNRRLIINSVNQIVGIARKAWKGWRPFGELRSLDDAYRMKIFQQRKPEMGNDNWNDVNFRGIHLSGAMLKSNLQIACKIITERMIGINSIEGYPSWTNLETISDQPVLTWPLRMPETFFHDGISIWLVLDAKCNLIGMTT	Blumeria hordei RACE1	Bh RACE1	Barley	Monocot	82.8	0.823	1	Microbial ribonucleases{3.10.450.30,0.731}	PROTEIN (RIBONUCLEASE T1){3hoh_D,0.7509}|CSEP0141 putative effector protein{8oxk_A,0.7448}|RNase T1{1tto_C,0.7379}|Guanyl-specific ribonuclease T1{1loy_A,0.7374}|Guanyl-specific ribonuclease Po1{3who_A,0.7365}|RIBONUCLEASE T1{5bir_B,0.7345}|AVRA22{8oxj_B,0.7316}|Guanyl-specific ribonuclease T1 precursor{1q9e_C,0.7274}|RIBONUCLEASE T1 ISOZYME{1rn1_A,0.6983}|RIBONUCLEASE F1{1rck_A,0.6687}|CSEP0064 …	RNase T1{d1i0va_,0.7414}|RNase U2{d3agna_,0.5311}	AVRA22_PDB_8OXJ_A|EpCSEP009|AVRA10_PDB_8OXK_A|CSEP0081|BgtE-5843|AVRPM2(BgtE-5845)|BEC1054(CSEP0064)|CSEP0128|BEC1011(CSEP0264)|CSEP087|CSEP0027|CSEP0025|AVRPM2(BgtE-5845)_PDB_8PHY_A|AVRPM2(BgtE-5845)_PDB_8OXI_A|AVRPM3D3|BgtE-20069a|CSEP0247|CSEP0105	NA
BGHR1_14198	KPAPRKSHTEVFKCGREFISMVQAQKAVKLGCNQMEVASPASLFPASFSESELFDLIGVVFFTWPVFRSENILREDYGLNRVVFDSSCQLIGLIQKKPTGPEPCLHLMEAEDLEKAYELEIYNVQWKYLPIYGYKFENEIYLKNVVDEFVKSNIKKFYKATNRKNVLSYYPSDIINLDAGILALSIKPGPQGIQISGKKSIRRLIINGRHEIIGISRKAFLTWRPLAEIRNLDDAYKMKLILEREPDIGNEPLDDINFRGIHLSGAMLKSNLQIACKVFTEKKMGTNLNMGHPSWMNIETISNQPVLTWPLRMPETFFRDGINIWLVLDAECNLLGVTT	Blumeria hordei RACE1	Bh RACE1	Barley	Monocot	87.2	0.855	1	Microbial ribonucleases{3.10.450.30,0.6996}	RNase T1{1tto_C,0.7408}|PROTEIN (RIBONUCLEASE T1){3hoh_D,0.7402}|GUANYL-SPECIFIC RIBONUCLEASE T1{1i2f_A,0.7398}|CSEP0141 putative effector protein{8oxk_A,0.7362}|AVRA22{8oxj_B,0.7285}|Guanyl-specific ribonuclease Po1{3who_A,0.7244}|RIBONUCLEASE T1{5bir_B,0.7242}|Guanyl-specific ribonuclease T1 precursor{1q9e_C,0.7201}|RIBONUCLEASE T1 ISOZYME{1rn1_A,0.7088}|RIBONUCLEASE MS{1rms_A,0.6996}|RIBONUCLE…	RNase T1{d1i0va_,0.7444}|RNase U2{d3agna_,0.5333}	EpCSEP009|AVRA22_PDB_8OXJ_A|AVRA10_PDB_8OXK_A|CSEP0081|BgtE-5843|CSEP0027|AVRPM2(BgtE-5845)_PDB_8PHY_A|AVRPM2(BgtE-5845)_PDB_8OXI_A|BEC1054(CSEP0064)|AVRPM2(BgtE-5845)|BEC1011(CSEP0264)|BEC1054(CSEP0064)_PDB_6FMB_A|CSEP0128|CSEP0105|BgtE-20069a|CSEP0025|Bcg1|BEC5(CSEP0004)|AVRPM3D3|CSEP0254|SVRPM3A1/F1	NA
BGHR1_14199	KPALRKSHTELFRCNLKYISMVQAQEAVKLGCNQMEVAPPASLFPASFSGSELFGLVGVGLFTWPVFPSKNVLRENYGLNRVVFDSSCRLVGLIHIKPTGPECCLHLMEIEDLKMTHELKVYDTRWDSLQLYGYRFDDELYLKNSVEEFVKFNFQSFRRNPSIKNALSMYPNLEQFTKFEIRTRPIELGPNGIQQAAVRFNRRLIINSNKEIIGICRKSDNVWKPFAELRILNDVYKLKVISARGPERGYEGLHGMNHNGIQVSTAMLRSHLLMACKVLMERNMGTNTNDEYSMLAKMESTSDRLIFTWPLRMPENFVHDGKFIKLVLDDKCSLLGLTS	Blumeria hordei RACE1	Bh RACE1	Barley	Monocot	84.1	0.834	1	Microbial ribonucleases{3.10.450.30,0.7165}	RIBONUCLEASE T1{5bir_B,0.7481}|PROTEIN (RIBONUCLEASE T1){3hoh_D,0.7466}|GUANYL-SPECIFIC RIBONUCLEASE T1{1i2f_A,0.7456}|AVRA22{8oxj_B,0.7419}|CSEP0141 putative effector protein{8oxk_A,0.7365}|RNase T1{1tto_C,0.717}|RIBONUCLEASE MS{1rms_A,0.7165}|RIBONUCLEASE T1 ISOZYME{1rn1_A,0.7102}|Guanyl-specific ribonuclease T1 precursor{1q9e_C,0.6963}|RIBONUCLEASE F1{1rck_A,0.6912}|Guanyl-specific ribonucleas…	RNase T1{d1i0va_,0.7502}|RNase U2{d3agna_,0.5351}	AVRA22_PDB_8OXJ_A|AVRA10_PDB_8OXK_A|EpCSEP009|BgtE-5843|BEC1054(CSEP0064)|CSEP0081|BEC1011(CSEP0264)|BEC1054(CSEP0064)_PDB_6FMB_A|CSEP0128|CSEP087|BgtE-20069a|AVRPM2(BgtE-5845)|AVRPM3D3|CSEP0027|AVRPM2(BgtE-5845)_PDB_8PHY_A|CSEP0025|CSEP0105|AVRPM2(BgtE-5845)_PDB_8OXI_A|CSEP0247|CSEP0254	NA
BgISR7-00591	KPAPRKSFTEMFKCKLNFISMDQAQKAVQLGCSQMQVALPTSLFPASFIESELFDLTNIVLFTWPVFPFDNVLREDHGRNRVVFDSSCRLVGLIHIKPTGPERCLHLMEVEDLNIAHDFEVYNTRWTSLQLYGYKYDNEFYSKNSVEEFVNSNFKSFRGIKKKKEILDLYPSESTNLDSRYLACTILPEPGVIKLTRMKKIRRVVISSNKRIIGICRKKEIIWKPLAELRYLDDLYRANVVLKRKPEVGFAKLHSMNYNGIHLSVFMLRSHLIMACNALTKKRMGIDLDLRYPLRTNIEAIPDRPMLTWPLRIPENSFHDERDIRLVIDERCNLMGVTSQNPKSSFP	Blumeria graminis f. sp. tritici ISR_7	Bgt ISR_7	Wheat	Monocot	82.9	0.829	1	Microbial ribonucleases{3.10.450.30,0.7282}	RIBONUCLEASE T1{1bir_B,0.7446}|Guanyl-specific ribonuclease T1{1loy_A,0.7435}|RNase T1{1tto_C,0.7433}|PROTEIN (RIBONUCLEASE T1){3hoh_D,0.741}|AVRA22{8oxj_B,0.7368}|CSEP0141 putative effector protein{8oxk_A,0.7352}|Guanyl-specific ribonuclease Po1{3who_A,0.7337}|RIBONUCLEASE T1 ISOZYME{1rn1_A,0.7297}|Guanyl-specific ribonuclease T1 precursor{1q9e_C,0.7223}|RIBONUCLEASE MS{1rms_A,0.7012}|RIBONUCLEA…	RNase T1{d1i0va_,0.7445}|RNase U2{d3agna_,0.629}	AVRA22_PDB_8OXJ_A|AVRA10_PDB_8OXK_A|BgtE-5843|CSEP0081|BEC1054(CSEP0064)|CSEP0027|BEC1011(CSEP0264)|BEC1054(CSEP0064)_PDB_6FMB_A|CSEP087|AVRPM2(BgtE-5845)_PDB_8PHY_A|AVRPM2(BgtE-5845)_PDB_8OXI_A|CSEP0128|AVRPM2(BgtE-5845)|CSEP080|CSEP0025|CSEP0105|BgtE-20069a|AVRPM3D3|CSEP0247|AVRA13(CSEP0372)	NA
BgISR7-00593	NPPPRKSLREVFKCSPQFISMDQAQEAVKLGCSQMQVALPTSLFPASFIESELFDLTNIVLFTWPVFISDNILRVDYGVNRVVFDSSCRLIGLIQIDPNGPKPCPHLVEAGDLNLAYKLEIYNVPWKNLPLYGFKYENEIYFKNELDEFVISNLNKFHDDSHKNNVLEHYPSDVNEANSGIWTRTIRRGPTGIEIPKGFINRRLIINSLTQIIGITRKAWKDWRPLAELRSLDHAYRMKVFLEREPDMSYEPLNDINFKGIFLSAAMIKSNLHMACKVITERNMGTHLIVGYPYWTDLETISDHPVLKWPLRMPETFVHDGTIIWLVLDAECNFMGVTT	Blumeria graminis f. sp. tritici ISR_7	Bgt ISR_7	Wheat	Monocot	84.4	0.84	1	Microbial ribonucleases{3.10.450.30,0.6977}	RIBONUCLEASE T1 ISOZYME{1rn1_B,0.7429}|PROTEIN (RIBONUCLEASE T1){4hoh_A,0.7416}|RNase T1{1tto_C,0.7416}|GUANYL-SPECIFIC RIBONUCLEASE T1{1i2f_A,0.7404}|CSEP0141 putative effector protein{8oxk_A,0.7353}|Guanyl-specific ribonuclease Po1{3who_A,0.7249}|RIBONUCLEASE T1{5bir_B,0.724}|AVRA22{8oxj_B,0.7203}|Guanyl-specific ribonuclease T1 precursor{1q9e_C,0.72}|RIBONUCLEASE MS{1rms_A,0.6977}|RIBONUCLEASE…	RNase T1{d1i0va_,0.7439}|RNase U2{d3agna_,0.6286}	EpCSEP009|AVRA22_PDB_8OXJ_A|AVRA10_PDB_8OXK_A|CSEP087|BgtE-5843|CSEP0027|CSEP0081|BEC1011(CSEP0264)|BEC1054(CSEP0064)|AVRPM2(BgtE-5845)_PDB_8OXI_A|BEC1054(CSEP0064)_PDB_6FMB_A|AVRPM2(BgtE-5845)|AVRPM2(BgtE-5845)_PDB_8PHY_A|AVRPM3D3|Bgt_Bcg-6|CSEP0128|BgtE-20069a|CSEP0105|CSEP0025|CSEP0247|CSEP080	NA
BgISR7-00594	RPAPRKSYTEMFKCKLNFISMDEAQKAVQLGCKQMELAPPTSRFPASFIESELFDLTNIVLFTWPVFTSENVLREDYGINRVVFDSSCRIVGLIQIEPNGPKPCLHLMEAEELEIAYNLKIYNVPWKSLPLYGYRFEDEIYLKNAVEEFVESNFRKFYHATNRKNLLSHYPIHMMNVKAGVLAQTIHLGSRGIEMSTERCRRRLIVNPNKEVIGISRKGFLGWKPLSELRSLDDAHRMKVFLEREPDIGNEPLNDINYKGVHLSAAMLKSNLQIACKVFTEKQMGANLNMGYPMLTTFETMPHKPILSWPLRMPENFVRGGISIWLVLDAECNLMGVTT	Blumeria graminis f. sp. tritici ISR_7	Bgt ISR_7	Wheat	Monocot	86.3	0.847	1	Microbial ribonucleases{3.10.450.30,0.7621}	Guanyl-specific ribonuclease T1{1loy_A,0.7683}|PROTEIN (RIBONUCLEASE T1){3hoh_D,0.7666}|RNase T1{1tto_C,0.7643}|Guanyl-specific ribonuclease T1 precursor{1q9e_C,0.7641}|RIBONUCLEASE T1{5bir_B,0.7634}|RIBONUCLEASE MS{1rms_A,0.7621}|RIBONUCLEASE T1 ISOZYME{1rn1_A,0.7471}|AVRA22{8oxj_B,0.7394}|CSEP0141 putative effector protein{8oxk_A,0.7342}|Guanyl-specific ribonuclease Po1{3who_A,0.7259}|RIBONUCLE…	RNase T1{d1i0va_,0.7674}|RNase U2{d3agna_,0.6221}	AVRA10_PDB_8OXK_A|AVRA22_PDB_8OXJ_A|EpCSEP009|BgtE-5843|CSEP0027|CSEP0081|CSEP087|CSEP0128|BEC1054(CSEP0064)_PDB_6FMB_A|BEC1011(CSEP0264)|AVRPM2(BgtE-5845)_PDB_8OXI_A|AVRPM2(BgtE-5845)_PDB_8PHY_A|CSEP0025|AVRPM2(BgtE-5845)|CSEP0105|AVRPM3D3|CSEP0247	NA
CHVD042201-00576	KPAPRKSFTEMFKCKLNFISMDQAQKAVQLGCSQMQVALPTSLFPASFIESELFDLTNIVLFTWPVFPFDNVLREDHGRNRVVFDSSCRLVGLIHIKPTGPERCLHLMEVEDLNIAHDFEVYNTRWTSLQLYGYKYDNEFYSKNSVEEFVNSNFKSFRGIKKKKEILDLYPSESTNLDSRYLACTILPEPGVIKLTRMKKIRRVVISSNKRIIGICRKKEIIWKPLAELRYLDDLYRANVVLKRKPEVGFAKLHSMNYNGIHLSVFMLRSHLIMACNALTKKRMGIDLDLRYPLRTNIEAIPDRPMLTWPLRIPENSFHDERDIRLVIDERCNLMGVTSQNPKSSFP	Blumeria graminis f. sp. tritici CHVD042201	Bgt CHVD042201	Wheat	Monocot	82.9	0.83	1	Microbial ribonucleases{3.10.450.30,0.728}	GUANYL-SPECIFIC RIBONUCLEASE T1{1g02_A,0.7449}|AVRA22{8oxj_B,0.7445}|RIBONUCLEASE T1{1bir_B,0.7444}|RNase T1{1tto_C,0.7432}|PROTEIN (RIBONUCLEASE T1){3hoh_D,0.7408}|CSEP0141 putative effector protein{8oxk_A,0.7351}|Guanyl-specific ribonuclease Po1{3who_A,0.7335}|RIBONUCLEASE T1 ISOZYME{1rn1_A,0.7295}|Guanyl-specific ribonuclease T1 precursor{1q9e_C,0.7222}|RIBONUCLEASE MS{1rms_A,0.701}|RIBONUCLEA…	RNase T1{d1i0va_,0.7443}|RNase U2{d3agna_,0.629}	AVRA22_PDB_8OXJ_A|AVRA10_PDB_8OXK_A|BgtE-5843|CSEP0081|BEC1054(CSEP0064)|CSEP0027|BEC1011(CSEP0264)|BEC1054(CSEP0064)_PDB_6FMB_A|AVRPM2(BgtE-5845)_PDB_8PHY_A|AVRPM2(BgtE-5845)_PDB_8OXI_A|CSEP087|CSEP0025|CSEP0128|AVRPM2(BgtE-5845)|CSEP080|CSEP0105|BgtE-20069a|AVRPM3D3|CSEP0247	NA
CHVD042201-00578	NPPPRKSLREVFKCSPQFISMDQAQEAVKLGCSQMQVALPTSLFPASFIESELFDLTNIVLFTWPVFISDNILRVDYGVNRVVFDSSCRLIGLIQIDPNGPKPCPHLVEAGDLNLAYKLEIYNVPWKNLPLYGFKYENEIYFKNELDEFVISNLNKFHDDSHKNNVLEHYPSDVNEANSGIWTRTIRRGPTGIEIPKGFINRRLIINSLTQIIGITRKAWKDWRPLAELRSLDHAYRMKVFLEREPDMSYEPLNDINFKGIYLSAAMIKSNLHMACKVITERNMGTHLIVGYPYWTDLETISDHPVLKWPLRMPETFVHDGTIIWLVLDAECNFMGVTT	Blumeria graminis f. sp. tritici CHVD042201	Bgt CHVD042201	Wheat	Monocot	84.4	0.837	1	Microbial ribonucleases{3.10.450.30,0.6997}	PROTEIN (RIBONUCLEASE T1){4hoh_A,0.7457}|Guanyl-specific ribonuclease T1{1loy_A,0.7452}|RIBONUCLEASE T1 ISOZYME{1rn1_B,0.7446}|RNase T1{1tto_C,0.7433}|CSEP0141 putative effector protein{8oxk_A,0.7374}|Guanyl-specific ribonuclease Po1{3who_A,0.7309}|AVRA22{8oxj_B,0.7268}|RIBONUCLEASE T1{5bir_B,0.7263}|Guanyl-specific ribonuclease T1 precursor{1q9e_C,0.7223}|RIBONUCLEASE MS{1rms_A,0.6997}|RIBONUCLE…	RNase T1{d1i0va_,0.7477}|RNase U2{d3agna_,0.5336}	EpCSEP009|AVRA22_PDB_8OXJ_A|AVRA10_PDB_8OXK_A|CSEP0081|CSEP0027|BgtE-5843|CSEP087|BEC1054(CSEP0064)|BEC1011(CSEP0264)|BEC1054(CSEP0064)_PDB_6FMB_A|AVRPM2(BgtE-5845)_PDB_8PHY_A|CSEP0105|AVRPM2(BgtE-5845)_PDB_8OXI_A|CSEP0128|AVRPM2(BgtE-5845)|AVRPM3D3|CSEP0025|CSEP0247|BgtE-20069a|BEC5(CSEP0004)|CSEP080	NA
CHVD042201-00579	RPAPRKSYTEMFKCKLNFISMDEAQKAVQLGCKQMELAPPTSRFPASFIESELFDLTNIVLFTWPVFTSENVLREDYGINRVVFDSSCRIVGLIQIEPNGPKPCLHLMEAEELEIAYNLKIYNVPWKSLPLYGYRFEDEIYLKNAVEEFVESNFRKFYHATNRKNLLSHYPIHMMNVKAGVLAQTIHLGSRGIEMSTERCRRRLIVNPNKEVIGISRKGFLGWKPLSELRSLDDAHRMKVFLEREPDIGNEPLNDINYKGVHLSAAMLKSNLQIACKVFTEKQMGANLNMGYPMLTTFETMPHKPILSWPLRMPENFVRGGISIWLVLDAECNLMGVTT	Blumeria graminis f. sp. tritici CHVD042201	Bgt CHVD042201	Wheat	Monocot	86.2	0.846	1	Microbial ribonucleases{3.10.450.30,0.7409}	RIBONUCLEASE T1 ISOZYME{1rn1_A,0.747}|RIBONUCLEASE T1{5bir_B,0.7453}|RNase T1{1tto_C,0.7443}|PROTEIN (RIBONUCLEASE T1){3hoh_D,0.7437}|GUANYL-SPECIFIC RIBONUCLEASE T1{1i2f_A,0.7435}|CSEP0141 putative effector protein{8oxk_A,0.7405}|AVRA22{8oxj_B,0.7392}|Guanyl-specific ribonuclease Po1{3who_A,0.7371}|Guanyl-specific ribonuclease T1 precursor{1q9e_C,0.7335}|RIBONUCLEASE MS{1rms_A,0.7326}|RIBONUCLEA…	RNase T1{d1i0va_,0.7461}|RNase U2{d3agna_,0.6211}	AVRA10_PDB_8OXK_A|AVRA22_PDB_8OXJ_A|EpCSEP009|BgtE-5843|CSEP0027|CSEP0081|CSEP087|BEC1054(CSEP0064)|CSEP0128|BEC1011(CSEP0264)|BEC1054(CSEP0064)_PDB_6FMB_A|AVRPM2(BgtE-5845)_PDB_8OXI_A|AVRPM2(BgtE-5845)_PDB_8PHY_A|CSEP0025|AVRPM2(BgtE-5845)|BgtE-20069a|CSEP0105|AVRPM3D3|CSEP0247	NA
CHVD042201-00582	ENPSSREFFKCRNDFIPKSEADDAVRLGCERMGYVHYLSYSAASFPDSDMFGIKDAVYFTWPVYKKENRDVQVKTSPNRVVMDSTCQLVGVIRVTSDVHERCLHLIDNEGSPETSMKEIYHVAWTALPHFGFRFYNEIYVMSQIKEFLKSNKKTCRTYHQKWLLYATLFLRKEYTHAAKVMSYRYLLVGSDFEVHGIIRKSGKDWKILAELRSLDAAYNAAFLSFRREARHHEELSSINNQGLYFSASTLRSHLNMACMALESKLKGTTSRAVYPMLYDSNDTNRLDTWAWPLRLPEISRNVGNYVILFDNHCNFISIIRHTAGPHLPCTRIIQRPGLAKYTHLSTSQFEDKQTLNLIANFGNYGNSKEQMLPPPKRQRKIDPETKV	Blumeria graminis f. sp. tritici CHVD042201	Bgt CHVD042201	Wheat	Monocot	66.2	0.668	1	Microbial ribonucleases{3.10.450.30,0.5797}	CSEP0141 putative effector protein{8oxk_A,0.7012}|RIBONUCLEASE T1 ISOZYME{1rn1_B,0.6605}|RNase T1{1tto_C,0.6447}|Guanyl-specific ribonuclease T1{1loy_A,0.6431}|PROTEIN (RIBONUCLEASE T1){3hoh_D,0.6368}|RIBONUCLEASE T1{1bir_B,0.6363}|RIBONUCLEASE MS{1rms_A,0.5797}|Guanyl-specific ribonuclease T1 precursor{1q9e_C,0.5767}	RNase T1{d1i0va_,0.6417}|RNase U2{d3agna_,0.538}	EpCSEP009|AVRA10_PDB_8OXK_A|BgtE-5843|CSEP0081|AVRPM2(BgtE-5845)_PDB_8PHY_A|CSEP0105|BgtE-20069a|CSEP0027|CSEP0025	NA
CCU75872.1	DNVSPEGHKEVFKCNLNFIAMDEAQKAVRLGCRQMELAPPTSPFPASFPEPELFDLTNIGLFTWPVFSYKNILREDHGQNRVVFDSSCRLVGLIHTKSSGNEPCLHLMEVADQRKSHEIRIYGTQLNEIPLYGYRFQQEVYVKTAVEEFVRSNYHHFYLNKNNQEIFDLYPSALMNSNHNIWTRTILLGSKGIQSSITKKNRRLIINSRNDIIGICRKLEKVWKPLAELRKLDDVYRSNIVLKRRPEVGFKKLHSMIHNGIQLPVSMLRSHLIMACNVLLQKYQGLDLNLGYPIQTNVEAIQDQPVFTWPLRMPENFVHEERDIRLVLDQRCNLLGVTSKI	Blumeria hordei DH14	Bh DH14	Barley	Monocot	83	0.833	1	Microbial ribonucleases{3.10.450.30,0.7292}	AVRA22{8oxj_B,0.7428}|Guanyl-specific ribonuclease Po1{3who_A,0.7356}|PROTEIN (RIBONUCLEASE T1){3hoh_D,0.7273}|RIBONUCLEASE T1{5bir_B,0.7253}|RIBONUCLEASE T1 ISOZYME{1rn1_A,0.725}|RNase T1{1tto_C,0.7245}|GUANYL-SPECIFIC RIBONUCLEASE T1{1i2f_A,0.7231}|CSEP0141 putative effector protein{8oxk_A,0.718}|Guanyl-specific ribonuclease T1 precursor{1q9e_C,0.7152}|RIBONUCLEASE F1{1rck_A,0.6813}|RIBONUCLEAS…	RNase T1{d1i0va_,0.7261}|RNase U2{d3agna_,0.6172}	AVRA22_PDB_8OXJ_A|EpCSEP009|AVRA10_PDB_8OXK_A|BgtE-5843|CSEP0027|BEC1011(CSEP0264)|CSEP0081|BEC1054(CSEP0064)|AVRPM2(BgtE-5845)_PDB_8OXI_A|AVRPM2(BgtE-5845)_PDB_8PHY_A|AVRPM2(BgtE-5845)|CSEP0128|BEC1054(CSEP0064)_PDB_6FMB_A|CSEP0105|CSEP0247|CSEP0025|AVRPM3D3|BgtE-20069a|CSEP080	NA
CCU75873.1	KPASRKSHTEVFKCRDEFISMVQAQKAVDIGCRKMQFAPPTSPFPASFSESELFGLTNIGLFTWPVFPSDSTSSEDYGLNRVVFDSSCQLIGLIHLSPNGPEPCLHLMEGEDLETAYKLEIYNAPWKNLPLYGYKFENEIYLNNEVEDFVKSNLEKFHRGTYKQSILDNFPSEVNEKKASIWTCLIRRGPTGIEIPKNFFNRRLIINSVNQIVGIARKAWKGWRPFGELRSLDDAYRTKIFQQRKPEMGNDNWNDVNFRGIHLSGAMLKSNLQIACKIITERMIGINSIEGYPSWTNLETISDQPVLTWPLRMPETFFHEDSNSNAAEMKYSSSAEKSDTLFYEEIERPHTKMNEKFSTVNLQLSTGPSKMIIPLNLSNKFIKRDVDVQLV	Blumeria hordei DH14	Bh DH14	Barley	Monocot	73.2	0.744	1	Microbial ribonucleases{3.10.450.30,0.6966}	RNase T1{1tto_C,0.7583}|RIBONUCLEASE T1{5bir_B,0.7576}|PROTEIN (RIBONUCLEASE T1){3hoh_D,0.7568}|Guanyl-specific ribonuclease T1{1loy_A,0.7331}|AVRA22{8oxj_B,0.7293}|Guanyl-specific ribonuclease T1 precursor{1q9e_C,0.729}|RIBONUCLEASE T1 ISOZYME{1rn1_A,0.7119}|CSEP0141 putative effector protein{8oxk_A,0.7081}|Guanyl-specific ribonuclease Po1{3who_A,0.6739}|Ribonuclease U2{3ahs_B,0.6543}|CSEP0064 p…	RNase T1{d1i0va_,0.6643}|RNase U2{d3agna_,0.5307}	AVRA22_PDB_8OXJ_A|CSEP0081|BgtE-5843|EpCSEP009|AVRA10_PDB_8OXK_A|BEC1054(CSEP0064)|CSEP0027|BEC1054(CSEP0064)_PDB_6FMB_A|BEC1011(CSEP0264)|AVRPM2(BgtE-5845)|CSEP0128|AVRPM3D3|AVRPM2(BgtE-5845)_PDB_8PHY_A|AVRPM2(BgtE-5845)_PDB_8OXI_A|BgtE-20069a|Bcg1|CSEP0025|CSEP0105|CSEP0247|SVRPM3A1/F1	NA
CCU75876.1	KPAPRKSHTEVFKCGREFISMVQAQKAVKLGCNQMEVASPASLFPASFSESELFDLIGVVFFTWPVFRSENILRGVFYNLLTFTLEDYGLNRVVFDSSCQLIGLIQKKPTGPEPCLHLMEAEDLEKAYELEIYNVQWKYLPIYGYKFENEIYLKNVVDEFVKSNIKKFYKATNRKNVLSYYPSDIINLDAGILALSIKPGPQGIQICKLRPHHYKIISNKAKAGKKSIRRLIINGRHEIIGISRKAFLTWRPLAEIRNLDDAYKMKLILEREPDIGNEPLDDINFRGIHLSGAMLKSNLQIACKVFTEKKMGTNLNMGHPSWTNLETISNQPVLTWPLRMPETYFRDGINIWLVLDAECNLLGVTT	Blumeria hordei DH14	Bh DH14	Barley	Monocot	81.4	0.812	1	Microbial ribonucleases{3.10.450.30,0.6549}	CSEP0141 putative effector protein{8oxk_A,0.7175}|AVRA22{8oxj_B,0.7129}|Guanyl-specific ribonuclease T1 precursor{1q9e_C,0.6932}|PROTEIN (RIBONUCLEASE T1){3hoh_D,0.693}|RIBONUCLEASE T1{5bir_B,0.6752}|RNase T1{1tto_C,0.6729}|GUANYL-SPECIFIC RIBONUCLEASE T1{1fzu_A,0.6717}|Guanyl-specific ribonuclease Po1{3who_A,0.6713}|RIBONUCLEASE T1 ISOZYME{1rn1_A,0.6651}|RIBONUCLEASE MS{1rms_A,0.6549}|Ribonuclea…	RNase T1{d1i0va_,0.6868}|RNase U2{d3agna_,0.5135}	AVRA22_PDB_8OXJ_A|AVRA10_PDB_8OXK_A|CSEP0081|EpCSEP009|BgtE-5843|CSEP087|AVRPM2(BgtE-5845)_PDB_8PHY_A|BEC1054(CSEP0064)|BEC1054(CSEP0064)_PDB_6FMB_A|AVRPM2(BgtE-5845)|AVRPM2(BgtE-5845)_PDB_8OXI_A|CSEP0105|AVRPM3D3|CSEP0128|BgtE-20069a|Bgt_Bcg-6|CSEP0025	NA
CCU75877.1	KPALRKSHTELFRCNLKYISMVQAQEAVKLGCNQMEVAPPASLFPASFSGSELFGLVGVGLFTWPVFPSKNVLREDYGLNRVVFDSSCRLVGLIHIKPTGPECCLHLMEIEDLKMTHELKVYDTRWDSLQLYGYRFDDELYLKNSVEEFVKFNFQSFRRNPSIKNALSMYPNLEQFTKFEIRTRPIELGPNGIQQAAVRFNRRLIINSNKEIIGICRKSDNVWKPFAELRILNDVYKLKVISARGPERGYEGLHGMNHNGIQVSTAMLRSHLLMACKVLMERNMGTNTNDENSMLAKMESTSDRLIFTWPLRMPENFVHGM	Blumeria hordei DH14	Bh DH14	Barley	Monocot	83.4	0.83	1	Microbial ribonucleases{3.10.450.30,0.7169}	RIBONUCLEASE T1{5bir_B,0.7503}|CSEP0141 putative effector protein{8oxk_A,0.7498}|PROTEIN (RIBONUCLEASE T1){3hoh_D,0.749}|GUANYL-SPECIFIC RIBONUCLEASE T1{1i2f_A,0.7484}|AVRA22{8oxj_B,0.7412}|RNase T1{1tto_C,0.718}|Guanyl-specific ribonuclease T1 precursor{1q9e_C,0.7179}|RIBONUCLEASE MS{1rms_A,0.7169}|RIBONUCLEASE T1 ISOZYME{1rn1_A,0.7118}|RIBONUCLEASE F1{1rck_A,0.692}|Guanyl-specific ribonuclease …	RNase T1{d1i0va_,0.7523}|RNase U2{d3agna_,0.5416}	AVRA10_PDB_8OXK_A|AVRA22_PDB_8OXJ_A|CSEP0081|BgtE-5843|BEC1054(CSEP0064)|BEC1011(CSEP0264)|BEC1054(CSEP0064)_PDB_6FMB_A|CSEP0027|CSEP0128|AVRPM2(BgtE-5845)|CSEP0025|AVRPM2(BgtE-5845)_PDB_8PHY_A|AVRPM2(BgtE-5845)_PDB_8OXI_A|CSEP0105|BgtE-20069a|CSEP0247|CSEP0254|AVRPM3D3	NA
CAD6498728.1	SEPKSEFSGYVCDGNYFSNEHITRKINTAWFGLFNGKPGSGVVSHFEDTRIFCGTSKPLFAGPVPIDHYIPGRDNVENIRVIFDIERNLVGLVMIHDTDIRLCREILDSTASADFNPNLHALLGYKCGHQIYELEYIEKSYNAARAELQEHGLQQPRMFPMLRNKIGSIYHNFIIWPLLISRIVFENGDLRGRDFIAFQDGLHSLSVFHTEDNVDNICPLIWTNITPFHSTPGFLKKHFVAPGNNEREIDCYGEVFKHDYIINNIKIVIKTHKYQLENKLDFKYPMHTGKSPTKFKSKGWLWPLQTQEKPRGVPRSEFQYFLHVDELFQYLGVYYMKNSNYLLCIPRILEKFSNFTPQYCEL	Blumeria graminis f. sp. triticale THUN-12	Bgtl THUN-12	Triticale	Monocot	74	0.687	1	Microbial ribonucleases{3.10.450.30,0.7033}	RIBONUCLEASE T1{1rn4_A,0.7017}|RIBONUCLEASE T1 ISOZYME{1trp_B,0.6759}|CSEP0141 putative effector protein{8oxk_A,0.6432}|RNase T1{1tto_C,0.638}|PROTEIN (RIBONUCLEASE T1){3hoh_D,0.6372}|Guanyl-specific ribonuclease T1 precursor{1q9e_C,0.6204}|Guanyl-specific ribonuclease T1{1loy_A,0.6122}|Guanyl-specific ribonuclease Po1{3who_A,0.6041}|RIBONUCLEASE MS{1rms_A,0.5609}	RNase T1{d1i0va_,0.6146}|RNase U2{d3agna_,0.6096}	Bcg1|Bgt_Bcg-6|EpCSEP009|AVRA10_PDB_8OXK_A|SVRPM3A1/F1|CSEP0105|CSEP0027|CSEP0081|AVRPM2(BgtE-5845)_PDB_8PHY_A|CSEP087|AVRPM2(BgtE-5845)|BEC1054(CSEP0064)_PDB_6FMB_A|BgtE-5843|AVRA7|CSEP0247|BEC1018(CSEP0135)|CSEP0025|CSEP0182|AVRPM2(BgtE-5845)_PDB_8OXI_A|CSEP0139|AVRPM17|BEC1016(CSEP0491)	NA
CAD6498730.1	SPTALVSSPPEVKYSDYICDDNYLRGKYLKLNIEAAWIALYNSEPTHSLPAHVGDSWPFASSFGSLFVWPILMENESLGTAAVSNVRIIINFRATLVGIVTVHQSELRYCQEVFSPMNSDIFDPNLHSIIGFKCDKQVFEYDYVYNSYSAALKSLQTSGLKHSEIYPRMIIQRDSPYHNFAIWPLLSRNKIYTPNDENLENFVAFKNSPDSLNVFHLADGKEFACPIIWKNFVPTLSIPSSLINGILDPKDSQIAVDCNGQMFKHKYIEDNLQAAIRGIKHQQAGGRPYLYPQFAGDDIQIFGSRVWKWPLRHPSNFFEVRQPTVVFFLTIKESKEFHGVYFFKDGRYSACKFR	Blumeria graminis f. sp. triticale THUN-12	Bgtl THUN-12	Triticale	Monocot	64.1	0.485	1	Microbial ribonucleases{3.10.450.30,0.6179}	RIBONUCLEASE T1{1bir_B,0.7323}|RIBONUCLEASE T1 ISOZYME{1rn1_A,0.7165}|Guanyl-specific ribonuclease T1 precursor{1q9e_C,0.6811}|AVRA22{8oxj_B,0.6723}|RIBONUCLEASE F1{1rck_A,0.6721}|PROTEIN (RIBONUCLEASE T1){4hoh_A,0.6456}|RIBONUCLEASE MS{1rms_A,0.6179}|BgtE-5845_p{8phy_A,0.6102}|RNase T1{1tto_C,0.5875}|GUANYL-SPECIFIC RIBONUCLEASE T1{1i3f_A,0.5839}|AVRA6{8oxh_A,0.5738}|Guanyl-specific ribonuclease…	RNase T1{d1i0va_,0.7307}|RNase U2{d3agna_,0.5002}	CSEP0139|EpCSEP009|CSEP0027|BEC1018(CSEP0135)|AVRPM2(BgtE-5845)_PDB_8PHY_A|SVRPM3A1/F1|CSEP0254|CSEP087|AVRPM8|AVRA6|CSEP0081|AVRA9(CSEP0174)|AVRPM2(BgtE-5845)_PDB_8OXI_A|AVRPM2(BgtE-5845)|BgtE-5843|Bcg1|AVRA6_PDB_8OXH_A|AVRA7|AVRPM17|BEC1054(CSEP0064)_PDB_6FMB_A|BEC1054(CSEP0064)|CSEP0105|Bgt_Bcg-7|BgtE-20069a|CSEP0247|Bgt_Bcg-6|CSEP080|CSEP0025|AVRPM60_1|AVRPM60_2|CSEP0182	NA
CAD6498731.1	SPTLMLPSGPEVKYGDYICDDNYLSGEYLKRNIIIAWDALYNSEPTHSLPAHVGDSWPFGNSHRTLFVWPILMKNKLQGTAIVSNIRIIIDFQATLVGIVTVHQSELRYCREVFSPMNSDLFDPNIHSIIGFKCDKQVFEFEYVQNSYLAALKSLQTSGINYPDMYPRMILQHDSPYHNFVVWPLLSRNKIYTPDDKNMENFIAFKKSPDSLNVFHLVDGKEVACPMIWKNFVPALSIPSSLINGILDPKDSQIAVDCNGQMFKHKYIEDNLQAAIRGIKHQQAGGRPYLYPQFAGDDIQIFGSRVWKWPLRHPSNFFEVRQPTVVFFLTIKESKEFHGVYFFKDGRYSACKFR	Blumeria graminis f. sp. triticale THUN-12	Bgtl THUN-12	Triticale	Monocot	71.5	0.643	1	Microbial ribonucleases{3.10.450.30,0.5947}	CSEP0141 putative effector protein{8oxk_A,0.6787}|PROTEIN (RIBONUCLEASE T1){5hoh_D,0.677}|Guanyl-specific ribonuclease T1{1low_A,0.6754}|RIBONUCLEASE T1{1bir_B,0.673}|Guanyl-specific ribonuclease T1 precursor{1q9e_C,0.6729}|AVRA22{8oxj_B,0.6644}|RIBONUCLEASE T1 ISOZYME{1rn1_A,0.6288}|RIBONUCLEASE F1{1rck_A,0.6261}|Guanyl-specific ribonuclease Po1{3who_A,0.5979}|RIBONUCLEASE MS{1rms_A,0.5947}|BgtE…	RNase T1{d1i0va_,0.6767}|RNase U2{d3agna_,0.5752}	EpCSEP009|CSEP0027|AVRA10_PDB_8OXK_A|CSEP0081|AVRA22_PDB_8OXJ_A|BgtE-5843|BEC1018(CSEP0135)|BEC5(CSEP0004)|AVRPM2(BgtE-5845)|CSEP0247|CSEP0105|AVRPM2(BgtE-5845)_PDB_8PHY_A|AVRA7|BEC1054(CSEP0064)_PDB_6FMB_A|CSEP0139|AVRPM8|CSEP0128|CSEP0182|AVRA9(CSEP0174)|BEC1054(CSEP0064)|AVRA6_PDB_8OXH_A|CSEP0025|AVRA7_PDB_8OXL_A|BEC1011(CSEP0264)|Bgt_Bcg-6|BgtE-20069a|AVRPM3D3|AVRPM17|AVRPM60_1|AVRPM60_2|SVRP…	NA
CAD6502401.1	SASQVDPPIGATERNLNDYVCHDQYFTGATVKESVGLACANLHTLSRQKIFPALLEESELFGRDSGTLLTWPILYESIAFVHGVKGKTRVVINMECELVGVVLRHEDNIELCLELLHDDNKVSHEGNSLDSEEFVGYQCSQATFRDSHVLESFRRALTQRTTKYPRLYRAGLTAKKADDAPIIWPLFETHQAPLRRKNIENNGRCFLVFTRKQGVLKVIQLRRGLEKKCEQIRKTIVPFVSRPNIPESPKTLDRINEMGHNCNGQIFTGRYIEMNRKKAMTAIADYISGKHTVGIYRHEARRNGISPGSWKWPIRGWETNRKGPKKIRFYALIFGPEAQFLGVHILEKAGYTKCERIYDSKPASKDKKELGFDLNMPNFCQQEMGSGEDC	Blumeria graminis f. sp. triticale THUN-12	Bgtl THUN-12	Triticale	Monocot	72.6	0.726	1	Microbial ribonucleases{3.10.450.30,0.7004}	Guanyl-specific ribonuclease Po1{3who_A,0.7181}|AVRA22{8oxj_B,0.7157}|GUANYL-SPECIFIC RIBONUCLEASE T1{1i3i_A,0.7143}|Guanyl-specific ribonuclease T1 precursor{1q9e_C,0.704}|RIBONUCLEASE T1{5bir_B,0.7018}|PROTEIN (RIBONUCLEASE T1){5hoh_D,0.7015}|RIBONUCLEASE MS{1rms_A,0.7004}|CSEP0141 putative effector protein{8oxk_A,0.7002}|RIBONUCLEASE T1 ISOZYME{1rn1_A,0.6981}|RNase T1{1tto_C,0.6973}|BgtE-5845_…	RNase T1{d1i0va_,0.7041}|RNase U2{d3agna_,0.5386}	CSEP0105|CSEP0081|AVRA22_PDB_8OXJ_A|BEC1054(CSEP0064)|AVRPM2(BgtE-5845)|AVRA10_PDB_8OXK_A|EpCSEP009|BgtE-5843|BEC1011(CSEP0264)|AVRPM2(BgtE-5845)_PDB_8OXI_A|CSEP0027|AVRPM2(BgtE-5845)_PDB_8PHY_A|BEC1054(CSEP0064)_PDB_6FMB_A|AVRA13(CSEP0372)_PDB_9FYC_B|BEC1018(CSEP0135)|BgtE-20069a|AVRPM3D3|CSEP0182|CSEP0128|CSEP0247|AVRA13(CSEP0372)|CSEP0025|AVRA7_PDB_8OXL_A|Bcg1|CSEP0139|CSEP080	NA
EPQ64774.1	SPTLMLPSGPEVKYGDYICDDNYLSGEYLKRNIIIAWDALYNSEPTHSLPAHVGDSWPFGNSHRTLFVWPILMKNKLQGTAIVSNIRIIIDFQATLVGIVTVHQSELRYCREVFSPMNSDLFDPNIHSIIGFKCDKQVFEFEYVQNSYLAALKSLQTSGINYPDMYPRMILQHDSPYHNFVVWPLLSRNKIYTPDGKIYSY	Blumeria graminis f. sp. tritici 96224	Bgt 96224	Wheat	Monocot	70.6	0.598	1	Microbial ribonucleases{3.10.450.30,0.7637}	RIBONUCLEASE MS{1rms_A,0.7637}|PROTEIN (RIBONUCLEASE T1){5hoh_D,0.7386}|RIBONUCLEASE T1 ISOZYME{1rn1_B,0.7383}|Guanyl-specific ribonuclease T1{1low_A,0.736}|RIBONUCLEASE T1{1bir_B,0.7353}|Guanyl-specific ribonuclease T1 precursor{1q9e_C,0.7169}|RNase T1{1tto_C,0.7136}|AVRA22{8oxj_B,0.6894}|RIBONUCLEASE F1{1rck_A,0.6777}|Guanyl-specific ribonuclease Po1{3who_A,0.6566}|Ribonuclease U2{3ahs_C,0.6452…	RNase T1{d1i0va_,0.7416}|RNase U2{d3agna_,0.6613}	CSEP0081|BgtE-5843|AVRA22_PDB_8OXJ_A|AVRA10_PDB_8OXK_A|EpCSEP009|CSEP087|CSEP0027|CSEP0105|AVRPM2(BgtE-5845)_PDB_8PHY_A|AVRPM2(BgtE-5845)|CSEP0128|BEC1018(CSEP0135)|BgtE-20069a|AVRPM3D3|AVRPM60_1|AVRPM60_2|CSEP080|CSEP0182	NA
EPQ66793.1	SEPKSEFSGYVCDGNYFSNEYITRKINTAWFGLFNGKPGSGVVSHFEDTRIFCGTSKPLFAGPVPIDHYIPGRDNVENIRVIFDIERNLVGLVMIHDTDIRLCREILDSTASADFNPNLHALLGYKCGHQIYELEYIEKSYNAARAELQEHGLQQPRMFPMLRNKIGSIYHNFIIWPLLISRIVFENGDLRGRDFIAFQDDLHSLSVFHTEDNVDNICPLIWTNITPFHSTPGFLKKHFVAPGNNEREIDCYGEVFKHDYIINNIKIVIKTHKYQLEIKRLVVATANSRETPWR	Blumeria graminis f. sp. tritici 96224	Bgt 96224	Wheat	Monocot	66.1	0.578	1	Microbial ribonucleases{3.10.450.30,0.6464}	GUANYL-SPECIFIC RIBONUCLEASE T1{1i3i_A,0.693}|RIBONUCLEASE T1{1bir_B,0.6924}|PROTEIN (RIBONUCLEASE T1){1rhl_A,0.6919}|RIBONUCLEASE T1 ISOZYME{1trp_B,0.6902}|RIBONUCLEASE MS{1rms_A,0.6464}|Ribonuclease U2{3agn_A,0.6399}|RNase T1{1tto_C,0.6398}|Guanyl-specific ribonuclease T1 precursor{1q9e_C,0.6398}	RNase T1{d1i0va_,0.6929}|RNase U2{d3agna_,0.6403}	CSEP0081|CSEP0027|AVRPM2(BgtE-5845)_PDB_8OXI_A|CSEP0105|CSEP087|BEC1054(CSEP0064)_PDB_6FMB_A|AVRA6|AVRA22_PDB_8OXJ_A|EpCSEP009|BEC1018(CSEP0135)|Bcg1|CSEP0254|AVRA10_PDB_8OXK_A|CSEP0182|AVRPM60_2|CSEP0139|AVRPM60_1|BgtE-20069a|BgtE-5843|AVRPM3D3|BEC1011(CSEP0264)	NA
BGHR1_11185	SPKLILDSEPELLFSGYLCDGNYISSEYIIQSINSAWQGLFNSKTGSGVVSHFEDTRIFGDTSKPLFAGPVPIDHSQHGRDHAENIRVVFDIERKFIGLITIHDTDIRHCREILDTTSIADFNPNLHVILGYKCAHQVYELEYVEKSYIAASSELHEYGLNQPHMFPMLRDRPGSAYHSYMIWPLLIGKKVFANGNTCARDFIAFQHDFGSLSVFHNEDNEDYICPLVWTNITPFHSTLRFLKEHIIAPGNIEKEINCQDQVFKYDYLMYNIKYVIAAHKYRQALNVEFKYPLYTKINSKSKKRGWLWPLQTQESPRGVPQSNLQYFLHVDELFQYLGVYSMKDNNYSLCIPRVVEKFSNFTPQYCELGL	Blumeria hordei RACE1	Bh RACE1	Barley	Monocot	69.6	0.518	1	Microbial ribonucleases{3.10.450.30,0.7396}	RIBONUCLEASE MS{1rms_A,0.7396}|GUANYL-SPECIFIC RIBONUCLEASE T1{1i3i_A,0.736}|RIBONUCLEASE T1 ISOZYME{1trp_B,0.7334}|RIBONUCLEASE T1{1lra_A,0.7322}|PROTEIN (RIBONUCLEASE T1){4hoh_A,0.7312}|RNase T1{1tto_C,0.7246}|Guanyl-specific ribonuclease T1 precursor{1q9e_C,0.7241}|Guanyl-specific ribonuclease Po1{3who_A,0.6847}|RIBONUCLEASE F1{1rck_A,0.6639}|Ribonuclease U2{3agn_A,0.6561}|BgtE-5845_p{8phy_A,0…	RNase T1{d1i0va_,0.7351}|RNase U2{d3agna_,0.6565}	CSEP0027|SVRPM3A1/F1|CSEP0105|BEC1018(CSEP0135)|BEC1054(CSEP0064)|AVRA9(CSEP0174)|CSEP0081|EpCSEP009|BEC5(CSEP0004)|AVRPM2(BgtE-5845)_PDB_8PHY_A|AVRPM3D3|AVRA10_PDB_8OXK_A|BEC1016(CSEP0491)|AVRA22_PDB_8OXJ_A|CSEP0182|Bcg1|BEC1011(CSEP0264)|CSEP0254|AVRA7_PDB_8OXL_A|AVRA6_PDB_8OXH_A|AVRA7|AVRPM8|AVRPM17|CSEP0139|Bgt_Bcg-7|AVRA6|BgtE-20069a|AVRPM60_2|AVRPM60_1	NA
BGHR1_11188	SPIILLPSRPEVKYSDYICDDNYLTGEYLKRNIITAWNALYNSEPTHSLPAHVGDSWLFYSTHRTLFVWPILMKNKLRETAAVSKIRIIIDFQATLVAIVTVHQSELRYCREVFNLTNSDLFDPNLHTIIGFRCANQVFEYHYVHNSHSAALKSLQTSGINHPDMYPKIVTRYDSPYQNFLVWPLLSGNKIYTLDDKSMMNFVAFKNSPDSLSVFHVADGKEVSCPLIWMNSVPALSIPSSLINSNLDPKDSQIAVDCNGQMFKQSYIEDNLQAAIRGIKHQQSEGKPYLYPQFTGNDNQTFGSRVWKWPLRHPSNFFEVREPTVVFFLTIKESHEYHGVYFLKDGRYSACKSYR	Blumeria hordei RACE1	Bh RACE1	Barley	Monocot	75.6	0.71	1	Microbial ribonucleases{3.10.450.30,0.5911}	Guanyl-specific ribonuclease T1 precursor{1q9e_C,0.7043}|RIBONUCLEASE T1{1lra_A,0.6973}|CSEP0141 putative effector protein{8oxk_A,0.6858}|RIBONUCLEASE T1 ISOZYME{1rn1_A,0.6791}|AVRA22{8oxj_B,0.6436}|GUANYL-SPECIFIC RIBONUCLEASE T1{1i2g_A,0.6414}|PROTEIN (RIBONUCLEASE T1){2hoh_D,0.6362}|RIBONUCLEASE F1{1rck_A,0.6298}|RNase T1{1tto_C,0.6155}|BgtE-5845_p{8phy_A,0.6066}|CSEP0064 putative effector pro…	RNase T1{d1i0va_,0.6254}|RNase U2{d3agna_,0.5346}	AVRA10_PDB_8OXK_A|CSEP0081|CSEP0027|EpCSEP009|CSEP087|AVRA22_PDB_8OXJ_A|CSEP0105|AVRPM2(BgtE-5845)_PDB_8PHY_A|CSEP0254|BEC1054(CSEP0064)_PDB_6FMB_A|Bcg1|SVRPM3A1/F1|CSEP0247|AVRA13(CSEP0372)|BEC1018(CSEP0135)|BgtE-20069a|AVRPM2(BgtE-5845)|CSEP0128|AVRA7|CSEP0139|AVRA6_PDB_8OXH_A|BEC1054(CSEP0064)|AVRPM3D3|CSEP0025|AVRA6|CSEP0182|AVRPM2(BgtE-5845)_PDB_8OXI_A|AVRA9(CSEP0174)|AVRPM17|AVRPM8|AVRPM60_…	NA
BGHR1_14227	FPNDSNPKEVSNDFICAGSYFSAQVLEENIKTTCDKFTNASPSSRYPSRLEDTGIFGSISDSLITGLLSYKDNQYAKGITGNNRIVIDMDCNFFGVVIYKNKKQPIPCLELSYPAGNSETGTDSNYFEGYNCTGAVFSDEYIKRSMTIASGKKKRKPENYPREFILKNGRSVLSWPILATFYYSGTKYFLLITETGQMVGVRELRGDEELECQPIKVGLVPHTTRMKSLPIPDNVDQENAVRYNCDGQIFKGHYIKKNLQKAADAHKHNRLTKLTRFNYPCQILISKSECPSGRWQWPLRNHAGAKKATVSVSSTVLVFSQNFDFLGVYYIKNKKHIKCAKYFVQRRPDKASMILFPDLNVSASCCLDCMDDSGCCPETNEASDRDTSMKICCESVHCV…	Blumeria hordei RACE1	Bh RACE1	Barley	Monocot	69.1	0.68	1	Microbial ribonucleases{3.10.450.30,0.5899}	AVRA22{8oxj_B,0.71}|CSEP0141 putative effector protein{8oxk_A,0.7063}|RIBONUCLEASE T1 ISOZYME{1rn1_B,0.6834}|RIBONUCLEASE MS{1rms_A,0.6795}|RIBONUCLEASE F1{1rck_A,0.6717}|RIBONUCLEASE T1{1lra_A,0.6604}|Guanyl-specific ribonuclease T1 precursor{1q9e_C,0.6569}|PROTEIN (RIBONUCLEASE T1){1ch0_C,0.6552}|Guanyl-specific ribonuclease T1{1low_A,0.6539}|RNase T1{1tto_C,0.6498}|CSEP0064 putative effector p…	RNase T1{d1i0va_,0.6521}|RNase U2{d3agna_,0.5103}	EpCSEP009|CSEP0081|CSEP0027|AVRA22_PDB_8OXJ_A|AVRA10_PDB_8OXK_A|BEC1054(CSEP0064)|AVRPM2(BgtE-5845)_PDB_8OXI_A|AVRPM2(BgtE-5845)|BEC1011(CSEP0264)|BgtE-20069a|BEC1054(CSEP0064)_PDB_6FMB_A|BgtE-5843|AVRPM3D3|CSEP0128|AVRA6_PDB_8OXH_A|CSEP0105|CSEP0254|CSEP0182|CSEP080|CSEP087|AVRA13(CSEP0372)|AVRPM60_2|AVRPM60_1|CSEP0247	NA
BgISR7-00100	SEPKSEFSGYVCDGNYFSNEYITRKINTAWFGLFNGKPGSGVVSHFEDTRIFCGTSKPLFAGPVAIDHYIPGRDNVENIRVIFDIERNLVGLVMIHDTDIRLCREILDSTASADFNPNLHALLGYKCGHQIYELEYIEKSYNAARAELQEHGLQQPRMFPMLRNKIGSIYHNFIIWPLLISRIVFENGDLRGRDFIAFQDGLHSLSVFHTEDNVDNICPLIWTNITPFHSTPGFLKKHFVAPGNNEREIDCYGEVFKHDYIINNIKIVIKTHKYQLENKLDFKYPMHTGKSPSKFKSKGWLWPLQTQEKPRGVPRSEFQYFLHVDELFQYLGVYYMKNSNYLLCIPRILEKFSNFTPQYCEL	Blumeria graminis f. sp. tritici ISR_7	Bgt ISR_7	Wheat	Monocot	68.8	0.571	1	Microbial ribonucleases{3.10.450.30,0.6298}	Guanyl-specific ribonuclease Po1{3who_A,0.6387}|RIBONUCLEASE F1{1rck_A,0.6384}|GUANYL-SPECIFIC RIBONUCLEASE T1{1i2g_A,0.6316}|PROTEIN (RIBONUCLEASE T1){1bvi_A,0.6294}|Ribonuclease T1{7w05_A,0.6181}|Guanyl-specific ribonuclease T1 precursor{1q9e_C,0.5654}|RNase T1{1tto_C,0.5652}|RIBONUCLEASE T1 ISOZYME{1rn1_A,0.5256}	RNase T1{d1i0va_,0.6194}	BEC1054(CSEP0064)_PDB_6FMB_A|CSEP0081|CSEP0027|AVRPM2(BgtE-5845)_PDB_8PHY_A|CSEP0105|CSEP0247|BgtE-5843|BEC1054(CSEP0064)|CSEP0139|CSEP0025|BEC1018(CSEP0135)|AVRA9(CSEP0174)|CSEP0182|AVRPM17|CSEP0254|Bgt_Bcg-7	NA
BgISR7-00101	SPTALVSSPPEVKYSDYICDDNYLRGKYLKLNIEAAWIALYNSEPTHSLPAHVGDSWPFASSFGSLFVWPILMENESLGTAAVSNVRIIINFRATLVGIVTVHQSELRYCQEVFSPMNSDIFDPNLHSIIGFKCDKQVFEYDYVYNSYSAALKSLQTSGLKHSEIYPRMIIQRDSPYHNFAIWPLLSRNKIYTPNDENLENFVAFKNSPDSLNVFHLADGKEFACPIIWKNFVPTLSIPSSLINGILDPKDSQIAVDCNGQMFKHKYIEDNLQAAIRGIKHQQAGGRPYLYPQFAGDDIQIFGSRVWKWPLRHPSNFFEVRQPTVVFFLTIKESKEFHGVYFFKDGRYSACKFR	Blumeria graminis f. sp. tritici ISR_7	Bgt ISR_7	Wheat	Monocot	64.7	0.494	1	Microbial ribonucleases{3.10.450.30,0.6258}	RIBONUCLEASE F1{1rck_A,0.6744}|PROTEIN (RIBONUCLEASE T1){4hoh_A,0.644}|AVRA22{8oxj_B,0.6354}|RIBONUCLEASE MS{1rms_A,0.6258}|RNase T1{1tto_C,0.6155}|RIBONUCLEASE T1 ISOZYME{1trp_B,0.6115}|BgtE-5845_p{8phy_A,0.6103}|GUANYL-SPECIFIC RIBONUCLEASE T1{1g02_A,0.6069}|Guanyl-specific ribonuclease Po1{3who_A,0.6043}|Guanyl-specific ribonuclease T1 precursor{1q9e_C,0.6041}|CSEP0064 putative effector protei…	RNase T1{d1i0va_,0.7267}|RNase U2{d3agna_,0.5267}	BgtE-5843|CSEP0139|EpCSEP009|CSEP0027|AVRPM2(BgtE-5845)_PDB_8PHY_A|CSEP087|CSEP0254|AVRPM2(BgtE-5845)|AVRPM8|BEC1054(CSEP0064)_PDB_6FMB_A|CSEP0081|BEC1018(CSEP0135)|AVRA6|AVRA9(CSEP0174)|SVRPM3A1/F1|Bgt_Bcg-7|Bcg1|AVRA6_PDB_8OXH_A|AVRA7|AVRPM2(BgtE-5845)_PDB_8OXI_A|AVRPM17|CSEP0105|CSEP0247|BgtE-20069a|BEC1054(CSEP0064)|AVRPM3D3|CSEP0025|CSEP080|Bgt_Bcg-6|CSEP0182	NA
BgISR7-00103	SPTLMLPSGPEVKYGDYICDDNYLSGEYLKRNIIIAWDALYNSEPTHSLPAHVGDSWPFGNSHRTLFVWPILMKNKLQGTAIVSNIRIIIDFQATLVGIVTVHQSELRYCREVFSPMNSDLFDPNIHSIIGFKCDKQVFEFEYVQNSYLAALKSLQTSGINYPDMYPRMILQHDSPYHNFVVWPLLSRNKIYTPDDKNMENFIAFKKSPDSLNVFHLVDGKEVACPMIWKNFVPALSIPSSLINGILDPKDSQIAVDCNGQMFKHKYIEDNLQAAIRGIKHQQAGGRPYLYPQFAGDDIQIFGSRVWKWPLRHPSNFFEVRQPTVVFFLTIKESKEFHGVYFFKDGRYSACKFR	Blumeria graminis f. sp. tritici ISR_7	Bgt ISR_7	Wheat	Monocot	71.7	0.648	1	Microbial ribonucleases{3.10.450.30,0.5955}	CSEP0141 putative effector protein{8oxk_A,0.6659}|Guanyl-specific ribonuclease T1{1low_A,0.664}|Guanyl-specific ribonuclease T1 precursor{1q9e_C,0.662}|RNase T1{1tto_C,0.6608}|PROTEIN (RIBONUCLEASE T1){5hoh_D,0.6596}|AVRA22{8oxj_B,0.6456}|RIBONUCLEASE T1 ISOZYME{1rn1_A,0.6279}|RIBONUCLEASE F1{1rck_A,0.6021}|Guanyl-specific ribonuclease Po1{3who_A,0.5978}|RIBONUCLEASE MS{1rms_A,0.5955}|RIBONUCLEAS…	RNase T1{d1i0va_,0.6582}|RNase U2{d3agna_,0.5749}	EpCSEP009|CSEP0081|AVRA10_PDB_8OXK_A|BEC1018(CSEP0135)|CSEP0139|AVRA22_PDB_8OXJ_A|CSEP0027|CSEP0247|CSEP0105|BgtE-20069a|AVRPM2(BgtE-5845)|CSEP0128|BEC1054(CSEP0064)_PDB_6FMB_A|AVRA9(CSEP0174)|CSEP0182|AVRA7|CSEP0025|BEC1054(CSEP0064)|AVRPM8|Bgt_Bcg-6|BEC1011(CSEP0264)|AVRA6_PDB_8OXH_A|AVRPM3D3|Bgt_Bcg-7|AVRPM60_1|Bcg1|AVRA13(CSEP0372)|AVRPM60_2|SVRPM3A1/F1|AVRPM17	NA
BgISR7-04822	SASQVDPPIGATERNLNDYVCHDQYFTGATVKESVGLACANLHTLSRQKIFPALLEESELFGRDSGTLLTWPILYESIAFVHGVKGKTRVVINMECELVGVVLRHEDNIELCLELLHDDNKVSHEGNSLDSEEFVGYQCSQATFRDSHVLESFRRALTQRTTKYPRLYRAGLTAKKADDAPNIWPLFETHQAPLRRKNIENNGRCFLVFTRKQGVLKVIQLRRGLEKKCEQIRKTIVPFVSRPNIPESPKTLDRINEMGHNCNGQIFTGRYIEMNRKKAMTAIADYISGKHTVGIYRHEARRNGISPGSWKWPIRGWETNRKGPKKIRFYALIFGPEAQFLGVHILEKAGYTKCERIYDSKPASKDKKELGFDLNMPNFCQQEMGSGEDC	Blumeria graminis f. sp. tritici ISR_7	Bgt ISR_7	Wheat	Monocot	72.8	0.73	1	Microbial ribonucleases{3.10.450.30,0.721}	CSEP0141 putative effector protein{8oxk_A,0.7713}|GUANYL-SPECIFIC RIBONUCLEASE T1{1i3i_A,0.7545}|Guanyl-specific ribonuclease Po1{3who_A,0.7479}|PROTEIN (RIBONUCLEASE T1){5hoh_D,0.735}|RIBONUCLEASE MS{1rms_A,0.721}|RIBONUCLEASE T1 ISOZYME{1rn1_B,0.7196}|Guanyl-specific ribonuclease T1 precursor{1q9e_C,0.7021}|RNase T1{1tto_C,0.7001}|RIBONUCLEASE T1{1lra_A,0.6942}|Ribonuclease U2{3ahs_C,0.6559}|Bg…	RNase T1{d1i0va_,0.7309}	CSEP0081|AVRA10_PDB_8OXK_A|CSEP0027|CSEP0105|EpCSEP009|AVRPM2(BgtE-5845)|BgtE-5843|BEC1054(CSEP0064)|BEC1054(CSEP0064)_PDB_6FMB_A|AVRPM2(BgtE-5845)_PDB_8PHY_A|AVRPM3D3|AVRA9(CSEP0174)|CSEP0182|CSEP0247|AVRA6|BgtE-20069a|AVRA7|CSEP0025|AVRA7_PDB_8OXL_A|CSEP0139|AVRPM8|BEC1018(CSEP0135)|CSEP087	NA
CHVD042201-00099	SEPKSEFSGYVCDGNYFSNEHITRKINTAWFGLFNGKPGSGVVSHFEDTRIFCGTSKPLFAGPVPIDHYIPGRDNVENIRVIFDIERNLVGLVMIHDTDIRLCREILDSTASADFNPNLHALLGYKCGHQIYELEYIEKSYNAARAELQEHGLQQPRMFPMLRNKIGSIYHNFIIWPLLISRIVFENGDLRGRDFIAFQDGLHSLSVFHTEDNVDNICPLIWTNITPFHSTPGFLKKHFVAPGNNEREIDCYGEVFKHDYIINNIKIVIKTHKYQLENKLDFKYPMHTGKSPTKFKSKGWLWPLQTQEKPRGVPRSEFQYFLHVDELFQYLGVYYMKNSNYLLCIPRILEKFSNFTPQYCEL	Blumeria graminis f. sp. tritici CHVD042201	Bgt CHVD042201	Wheat	Monocot	73.8	0.709	1	Microbial ribonucleases{3.10.450.30,0.6447}	RIBONUCLEASE T1{1rn4_A,0.7462}|PROTEIN (RIBONUCLEASE T1){2hoh_D,0.6956}|GUANYL-SPECIFIC RIBONUCLEASE T1{1i3i_A,0.694}|RNase T1{1tto_C,0.6555}|CSEP0141 putative effector protein{8oxk_A,0.643}|Guanyl-specific ribonuclease T1 precursor{1q9e_C,0.6379}|RIBONUCLEASE T1 ISOZYME{1rn1_A,0.6366}|Guanyl-specific ribonuclease Po1{3who_A,0.6223}|RIBONUCLEASE MS{1rms_A,0.6005}|AVRA22{8oxj_B,0.5893}|RIBONUCLEAS…	RNase T1{d1i0va_,0.6935}|RNase U2{d3agna_,0.6323}	EpCSEP009|CSEP0081|Bcg1|Bgt_Bcg-6|AVRPM2(BgtE-5845)|CSEP0027|BgtE-5843|CSEP0105|CSEP0247|Bgt_Bcg-7|SVRPM3A1/F1|BEC1054(CSEP0064)|AVRA22_PDB_8OXJ_A|AVRPM2(BgtE-5845)_PDB_8PHY_A|BEC1054(CSEP0064)_PDB_6FMB_A|CSEP087|CSEP0025|AVRA10_PDB_8OXK_A|AVRA7|AVRA9(CSEP0174)|BEC1018(CSEP0135)|CSEP0182|AVRPM2(BgtE-5845)_PDB_8OXI_A|CSEP0139	NA
CHVD042201-00102	SPTALVSSPPEVKYSDYICDDNYLRGKYLKLNIEAAWIALYNSEPTHSLPAHVGDSWPFASSFGSLFVWPILMENESLGTAAVSNVRIIINFRATLVGIVTVHQSELRYCQEVFSPMNSDIFDPNLHSIIGFKCDKQVFEYDYVYNSYSAALKSLQTSGLKHSEIYPRMIIQRDSPYHNFAIWPLLSRNKIYTPNDENLENFVAFKNSPDSLNVFHLADGKEFACPIIWKNFVPTLSIPSSLINGILDPKDSQIAVDCNGQMFKHKYIEDNLQAAIRGIKHQQAGGRPYLYPQFAGDDIQIFGSRVWKWPLRHPSNFFEVRQPTVVFFLTIKESKEFHGVYFFKDGRYSACKFR	Blumeria graminis f. sp. tritici CHVD042201	Bgt CHVD042201	Wheat	Monocot	64.4	0.492	1	Microbial ribonucleases{3.10.450.30,0.6175}	RIBONUCLEASE F1{1rck_A,0.6724}|CSEP0141 putative effector protein{8oxk_A,0.6636}|PROTEIN (RIBONUCLEASE T1){4hoh_A,0.6455}|AVRA22{8oxj_B,0.6272}|RIBONUCLEASE MS{1rms_A,0.6175}|RNase T1{1tto_C,0.6155}|BgtE-5845_p{8phy_A,0.61}|Guanyl-specific ribonuclease Po1{3who_A,0.6043}|RIBONUCLEASE T1 ISOZYME{1trp_B,0.5956}|GUANYL-SPECIFIC RIBONUCLEASE T1{1g02_A,0.5892}|Guanyl-specific ribonuclease T1 precursor…	RNase T1{d1i0va_,0.5936}|RNase U2{d3agna_,0.5002}	CSEP0027|EpCSEP009|BgtE-5843|SVRPM3A1/F1|BEC1018(CSEP0135)|AVRPM2(BgtE-5845)_PDB_8PHY_A|CSEP0254|CSEP087|Bcg1|AVRA6|CSEP0081|CSEP0139|AVRPM2(BgtE-5845)|AVRA6_PDB_8OXH_A|AVRPM8|AVRPM2(BgtE-5845)_PDB_8OXI_A|AVRPM17|AVRA9(CSEP0174)|BEC1054(CSEP0064)|Bgt_Bcg-6|CSEP0105|BEC1054(CSEP0064)_PDB_6FMB_A|BgtE-20069a|Bgt_Bcg-7|CSEP0247|CSEP0182|CSEP080|AVRA7|AVRPM60_1|AVRPM60_2|CSEP0025	NA
CHVD042201-00104	SPTLMLPSGPEVKYGDYICDDNYLSGEYLKRNIIIAWDALYNSEPTHSLPAHVGDSWPFGNSHRTLFVWPILMKNKLQGTAIVSNIRIIIDFQATLVGIVTVHQSELRYCREVFSPMNSDLFDPNIHSIIGFKCDKQVFEFEYVQNSYLAALKSLQTSGINYPDMYPRMILQHDSPYHNFVVWPLLSRNKIYTPDDKNMENFIAFKKSPDSLNVFHLVDGKEVACPMIWKNFVPALSIPSSLINGILDPKDSQIAVDCNGQMFKHKYIEDNLQAAIRGIKHQQAGGRPYLYPQFAGDDIQIFGSRVWKWPLRHPSNFFEVRQPTVVFFLTIKESKEFHGVYFFKDGRYSACKFR	Blumeria graminis f. sp. tritici CHVD042201	Bgt CHVD042201	Wheat	Monocot	70.2	0.556	1	Microbial ribonucleases{3.10.450.30,0.6915}	RIBONUCLEASE MS{1rms_A,0.6915}|PROTEIN (RIBONUCLEASE T1){3hoh_D,0.6838}|GUANYL-SPECIFIC RIBONUCLEASE T1{1fzu_A,0.6813}|RIBONUCLEASE T1{1bir_B,0.6797}|RIBONUCLEASE T1 ISOZYME{1rn1_A,0.6735}|AVRA22{8oxj_B,0.6622}|CSEP0141 putative effector protein{8oxk_A,0.6589}|Guanyl-specific ribonuclease T1 precursor{1q9e_C,0.6348}|RNase T1{1tto_C,0.6337}|RIBONUCLEASE F1{1rck_A,0.6317}|CSEP0064 putative effector…	RNase T1{d1i0va_,0.6808}	CSEP0081|AVRA22_PDB_8OXJ_A|CSEP0027|BgtE-5843|AVRA10_PDB_8OXK_A|EpCSEP009|CSEP0128|BEC1011(CSEP0264)|AVRPM2(BgtE-5845)_PDB_8OXI_A|BEC1054(CSEP0064)_PDB_6FMB_A|CSEP0105|CSEP0254|BEC1018(CSEP0135)|AVRPM2(BgtE-5845)_PDB_8PHY_A|CSEP0139|Bcg1|AVRA7|CSEP0182|AVRPM8|SVRPM3A1/F1|BgtE-20069a|AVRPM17|AVRPM3D3|BEC5(CSEP0004)|AVRPM60_2|AVRA6|AVRPM60_1|BEC1016(CSEP0491)|Bgt_Bcg-6	NA
CCU77516.1	SPKLILDSEPELLFSGYLCDGNYISSEYIIQSINSAWQGLFNSKTGSGVVSHFEDTRIFGDTSKPLFAGPVPIDHSQHGRDHAENIRVVFDIERKFIGLITIHDTDIRHCREILDTTSIADFNPNLHVILGYKCAHQVYELEYVEKSYIAASSELHEYGLNQPHMFPMLRDRPGSAYHSYMIWPLLIGKKVFANGNTCARDFIAFQHDFGSLGVFHNEDNEDYICPLVWTNITPFHSTLRFLKEHIIAPGNIEKEINCQDQVFKYDYLMYNIKYVIAAHKYRQALNRLVMATANSREPPWR	Blumeria hordei DH14	Bh DH14	Barley	Monocot	57.1	0.5	1	Microbial ribonucleases{3.10.450.30,0.6564}	RIBONUCLEASE MS{1rms_A,0.6564}|GUANYL-SPECIFIC RIBONUCLEASE T1{1i2f_A,0.6524}|PROTEIN (RIBONUCLEASE T1){2hoh_D,0.6509}|RIBONUCLEASE T1{3bir_A,0.6507}|CSEP0141 putative effector protein{8oxk_A,0.6477}|RIBONUCLEASE T1 ISOZYME{1rn1_B,0.6424}|RNase T1{1tto_C,0.6393}|Guanyl-specific ribonuclease T1 precursor{1q9e_C,0.6385}|CSEP0064 putative effector protein{6fmb_A,0.6155}|BgtE-5845_p{8oxi_A,0.5944}|Ri…	RNase T1{d1i0va_,0.6476}|RNase U2{d3agna_,0.6088}	AVRA22_PDB_8OXJ_A|BEC1018(CSEP0135)|AVRA10_PDB_8OXK_A|CSEP0081|CSEP0027|BgtE-5843|AVRPM2(BgtE-5845)|CSEP0128|AVRA6|Bgt_Bcg-6|BEC1054(CSEP0064)_PDB_6FMB_A|BEC1054(CSEP0064)|EpCSEP009|BEC1011(CSEP0264)|AVRPM2(BgtE-5845)_PDB_8PHY_A|SVRPM3A1/F1|AVRPM2(BgtE-5845)_PDB_8OXI_A|Bgt_Bcg-7|Bcg1|CSEP0105|AVRA9(CSEP0174)|CSEP0247|BEC5(CSEP0004)|CSEP087|AVRA6_PDB_8OXH_A	NA
CCU77519.1	SPIILLPSRPEVKYSDYICDDNYLTGEYLKRNIITAWNALYNSEPTHSLPAHVGDSWLFYSTHRTLFVWPILMKNKLRETAAVSKIRIIIDFQATLVAIVTVHQSELRYCREVFNLTNSDLFDPNLHTIIGFRCANQVFEYHYVHNSHSAALKSLQTSGINHPDMYPKIVTRYDSPYQNFLVWPLLSGNKIYTLDGKIFSMMNFVAFKNSPDSLSVFHVADGKEVSCPLIWMNSVPALSIPSSLINSNLDPKDSQIAVDCNGQMFKQSYIEDNLQAAIRGIKHQQSEGKPYLYPQFTGNDNQTFGSRASLICYSTFGFTNLLVREPTVVFFLTIKESHEYHGVYFLKDGRYSACKSYR	Blumeria hordei DH14	Bh DH14	Barley	Monocot	58	0.469	1	Microbial ribonucleases{3.10.450.30,0.7211}	RIBONUCLEASE T1{1rn4_A,0.7228}|RIBONUCLEASE MS{1rms_A,0.7211}|RIBONUCLEASE T1 ISOZYME{1rn1_A,0.7153}|PROTEIN (RIBONUCLEASE T1){5hoh_D,0.7107}|CSEP0141 putative effector protein{8oxk_A,0.7035}|Guanyl-specific ribonuclease T1 precursor{1q9e_C,0.6921}|AVRA22{8oxj_B,0.689}|GUANYL-SPECIFIC RIBONUCLEASE T1{1i2g_A,0.6238}|RIBONUCLEASE F1{1rck_A,0.6174}|RNase T1{1tto_C,0.5992}|Ribonuclease U2{3ahs_C,0.55…	RNase U2{d3agna_,0.6435}|RNase T1{d1i0va_,0.6281}	EpCSEP009|BgtE-5843|AVRA22_PDB_8OXJ_A|AVRA10_PDB_8OXK_A|CSEP0128|CSEP0027|BEC1054(CSEP0064)_PDB_6FMB_A|CSEP0254|CSEP087|Bgt_Bcg-6|BEC1018(CSEP0135)|AVRPM2(BgtE-5845)_PDB_8PHY_A|CSEP0081|CSEP0139|CSEP0105|AVRPM17|AVRA6|AVRPM8|AVRA7|AVRPM3D3|SVRPM3A1/F1|AVRPM60_1|AVRPM60_2|BEC1016(CSEP0491)|AVRA6_PDB_8OXH_A|CSEP080|AVRA9(CSEP0174)|AVRA13(CSEP0372)	NA
CAD6504343.1	STPVLQTREIEAEEFDYNCQNFIILRKDVNSHVKDACTALKFSPEFNTFPAYFEESYLFPAYNDRVLFSWPVYLGTKRFQPGSTGNYRLVLTHLCELVGLVVVKPSKLIAGQRTVSLCPHVSKAASQPGPISDFSETEDELDRIRCGDQVMFTRKFIIDATYQLCRRKATFRKSNWKPAPRRLFGSDQFWISPLLAMCKVFNKGLRSDIFTVVDEDCKLKGFLYSKGVNLHHCTEAKITKTYQYDPDDHLDHQEIDDYEGHPLKKTDTFRCYNILLGNEMIIKNLKAASKKRKKNGAYENKSEDDEEDEMEKDFPHPKQTLEGDIWLWPLRFPETSIPGVGKRKHEVYFMLGLNSSNKLTGVYFSFTRVNRKRKFKRCLGRHETKNGSHRDVSLGPNHN…	Blumeria graminis f. sp. triticale THUN-12	Bgtl THUN-12	Triticale	Monocot	60.3	0.463	1	Microbial ribonucleases{3.10.450.30,0.6729}	RIBONUCLEASE T1{1lra_A,0.7094}|RIBONUCLEASE T1 ISOZYME{1rn1_B,0.7008}|Guanyl-specific ribonuclease T1{1low_A,0.6954}|CSEP0141 putative effector protein{8oxk_A,0.6927}|PROTEIN (RIBONUCLEASE T1){1ch0_C,0.6924}|AVRA22{8oxj_B,0.6923}|Guanyl-specific ribonuclease Po1{3who_A,0.6741}|RIBONUCLEASE MS{1rms_A,0.6729}|RNase T1{1tto_C,0.6671}|RIBONUCLEASE F1{1rck_A,0.6622}|Guanyl-specific ribonuclease T1 pre…	RNase T1{d1i0va_,0.7019}|RNase U2{d3agna_,0.5981}	AVRA22_PDB_8OXJ_A|AVRA10_PDB_8OXK_A|EpCSEP009|BEC1054(CSEP0064)|BgtE-5843|AVRPM2(BgtE-5845)_PDB_8PHY_A|CSEP0128|AVRPM2(BgtE-5845)|CSEP0081|CSEP0027|CSEP0139|AVRA6_PDB_8OXH_A|AVRPM8|BEC1054(CSEP0064)_PDB_6FMB_A|CSEP0105|AVRA6|CSEP087|BEC1018(CSEP0135)|Bgt_Bcg-6|Bgt_Bcg-7	NA
EPQ67264.1	STPVLQTREIEAEEFDYNCQNFIILRKDVNSHVKDACTALKFSPEFNTFPAYFEESYLFPAYNDRVLFSWPVYLGTKRFQPGSTGNYRLVLTHLCELVGLVVVKPSKLIAGQRTVSLCPHVSKAASQPGPISDFSETEDELDRIRCGDQVMFTRKFIIDATYQLCRRKATFRKSNWKPAPRRLFGSDQFWISPLLAMCKVFNKGLRSDIFTVVDEDCKLKGFLYSKGVNLHHCTEAKITKTYQYDPDDHLDHQEIDDYEGHPLKKTDTFRCYNILLGNEMIIKNLKAANDNFVINSMASKKRKKNGAYENKSEDDEEDEMEKDFPHPKQTLEGDIWLWPLRFPETSIPGVGKRKHEVYFMLGLNSSNKLTGVYFSFTRVNRKRKFKRCLGRHETKNGSH…	Blumeria graminis f. sp. tritici 96224	Bgt 96224	Wheat	Monocot	68.9	0.698	1	Microbial ribonucleases{3.10.450.30,0.6651}	CSEP0141 putative effector protein{8oxk_A,0.751}|AVRA22{8oxj_B,0.7419}|RIBONUCLEASE T1 ISOZYME{1rn1_B,0.7163}|PROTEIN (RIBONUCLEASE T1){5hoh_D,0.7002}|RIBONUCLEASE T1{5bir_B,0.6889}|GUANYL-SPECIFIC RIBONUCLEASE T1{1fzu_A,0.6841}|RNase T1{1tto_C,0.6837}|Guanyl-specific ribonuclease T1 precursor{1q9e_C,0.6692}|RIBONUCLEASE MS{1rms_A,0.6651}	RNase T1{d1i0va_,0.6853}|RNase U2{d3agna_,0.5664}	CSEP0081|AVRA10_PDB_8OXK_A|AVRA22_PDB_8OXJ_A|CSEP087|AVRA6_PDB_8OXH_A|CSEP0027|Bcg1|SVRPM3A1/F1|AVRPM17|CSEP0105|CSEP0139|AVRPM8|AVRA6|CSEP0128|AVRA7_PDB_8OXL_A|AVRPM60_1|AVRPM60_2|BEC1018(CSEP0135)	NA
BGHR1_13663	STTGLQTSNIGAEEYDFNCQNFIFLAKDVKLNLKDACTALKYSPEFNTFPAYFKESYLFPAYSDRVLFSWPVYSGTKRFRPGSIGNYRIVFTHFCELVELVIVKPNKLTTGKRTVSLCPRVSKVASLPGPISNFYEIKDELDRIRCGDQVMFTRESIIEATYRACRRRVALSKSRWKPAPKRLLNSDHLWISPLYAMSKIHNKGLRSDIFIVVDNGCKLQGLLYSKGVNLHHCTEAKITKPYQYGPDDHLEHQEIDDYEGRLLKKSDTFGCCNILLDNEIITKNLKAANDNFVVNSIEIKKRKKYGANENKNKDDEEDEVGNDLQYPQQTLGGDIWLWPLRLPESSIFGVVKKKNQVYFMLGLNSSNKLTGVYYSRVKFNRKRKFRRCLGRHETMSESH…	Blumeria hordei RACE1	Bh RACE1	Barley	Monocot	58.8	0.524	1	NA	CSEP0141 putative effector protein{8oxk_A,0.7191}|PROTEIN (RIBONUCLEASE T1){1rhl_A,0.6237}|Guanyl-specific ribonuclease T1 precursor{1q9e_C,0.6069}|RNase T1{1tto_C,0.6042}|RIBONUCLEASE T1{1rgl_A,0.6015}|GUANYL-SPECIFIC RIBONUCLEASE T1{1i3f_A,0.5937}|RIBONUCLEASE T1 ISOZYME{1trp_B,0.5897}	RNase T1{d1i0va_,0.592}	AVRA10_PDB_8OXK_A|AVRA22_PDB_8OXJ_A|CSEP087|CSEP0081|AVRA6|CSEP0105|AVRPM8|BEC1018(CSEP0135)|AVRPM17|BEC1016(CSEP0491)|CSEP0128|AVRA7|SVRPM3A1/F1	NA
BGHR1_13666	STPELQAREIEAHGHGFNCGNFIFTRKDINLHMKDGCTALRYSPEFNVFPSFFEKSYLFPEYSDSVLFSWPVYFGSKRFQTGPTGYNRIVFTHLCELVGLVIVIPPKFNFDGEALTVCRQYEDVASQPGSSLDISDIKDELDRVNCSDQIMITKEFIMDATKRACSIKNLKYRATWKHAPRNLFASNELLIVPIPLLRKFTRKGLHIDTFIVVNTSCELQAVIYSDRDGDDYNFQHCTKAKILESPQHDADDHFSHQDVDEYDGSLLRESKKFKCHGIILDSRMIRDNLRAAKHYFRQNLSEINKITKESNKKERNYLPYPQKTLEGHIWLWPLRVPGSLFASMGKRKDQVYFLIGLNESNELTGVYHSIARNKRRRSFGRCIGAHETKNGSHRKVSLG…	Blumeria hordei RACE1	Bh RACE1	Barley	Monocot	75.9	0.785	1	Microbial ribonucleases{3.10.450.30,0.6345}	AVRA22{8oxj_B,0.8173}|RIBONUCLEASE T1 ISOZYME{1rn1_B,0.7688}|PROTEIN (RIBONUCLEASE T1){5hoh_D,0.7634}|RIBONUCLEASE T1{1lra_A,0.7616}|GUANYL-SPECIFIC RIBONUCLEASE T1{1fzu_A,0.7611}|RNase T1{1tto_C,0.7581}|CSEP0141 putative effector protein{8oxk_A,0.7393}|Guanyl-specific ribonuclease T1 precursor{1q9e_C,0.7391}|Guanyl-specific ribonuclease Po1{3who_A,0.641}|RIBONUCLEASE MS{1rms_A,0.6171}	RNase T1{d1i0va_,0.7622}|RNase U2{d3agna_,0.5536}	AVRA22_PDB_8OXJ_A|AVRA10_PDB_8OXK_A|BEC1054(CSEP0064)|CSEP0081|Bcg1|BEC1054(CSEP0064)_PDB_6FMB_A|CSEP0128|EpCSEP009|Bgt_Bcg-6|SVRPM3A1/F1|CSEP087|CSEP0105|Bgt_Bcg-7|BEC1018(CSEP0135)|CSEP0247|CSEP0025	NA
BGHR1_13669	STTGLQTSNIGAEEYDFNCQNFIFLAKDVKLNLKDACTALKYSPEFNTFPAYFKESYLFPAYSDRVLFSWPVYLGTKRFRPGSIGNYRLVFTHFCELVELVIVKPNKLTTGKRTVSLCPRVSKVATLPGPISDFSETKDELDRIRCGDQVMFTREFIIEATYRACRRRVALSKSRWKPAPKRLLNSDHLWISPLYAMSKIHNKGLRSDIFIVVDNGCKLQGLLYSKGVNLHHCTEAKITKPYQYGPDDRLEHQEIDDYEGRLLKKSDTFGCCNILLDNEMITKNLKAANDNFVVNSIEIKKRKKDGADENKTKDDEEDEVGYDLQYPQHTLEGDIWLWPLRLPESSILGVGKKKNQVYFMLGLNSSNKLTGVYYSHARVNRKRKFRRCLGRHETKSESH…	Blumeria hordei RACE1	Bh RACE1	Barley	Monocot	67.4	0.701	1	Microbial ribonucleases{3.10.450.30,0.7557}	AVRA22{8oxj_B,0.7934}|CSEP0141 putative effector protein{8oxk_A,0.7772}|RIBONUCLEASE MS{1rms_A,0.7557}|PROTEIN (RIBONUCLEASE T1){5hoh_D,0.7399}|RIBONUCLEASE T1 ISOZYME{1rn1_A,0.7307}|RIBONUCLEASE T1{5bir_B,0.7295}|GUANYL-SPECIFIC RIBONUCLEASE T1{1fzu_A,0.7259}|RNase T1{1tto_C,0.7173}|Guanyl-specific ribonuclease T1 precursor{1q9e_C,0.7091}|Guanyl-specific ribonuclease Po1{3who_A,0.698}	RNase T1{d1i0va_,0.7556}|RNase U2{d3agna_,0.5556}	AVRA22_PDB_8OXJ_A|AVRA10_PDB_8OXK_A|CSEP0081|BEC1054(CSEP0064)|AVRPM2(BgtE-5845)|BEC1054(CSEP0064)_PDB_6FMB_A|EpCSEP009|CSEP0027|CSEP087|AVRPM8|CSEP0105|AVRPM17|AVRA6_PDB_8OXH_A|AVRA7_PDB_8OXL_A|BEC1018(CSEP0135)|CSEP0139|AVRPM60_1|AVRPM60_2|AVRA6|AVRA7|CSEP0128|CSEP0247|CSEP0254|BEC5(CSEP0004)|Bcg1|SVRPM3A1/F1	NA
BGHR1_13670	STTGLQTSNIGAEEYDFNCQNFIFLAKDVKLNLKDACTALKYSPEFNTFPAYFKESYLFPAYSDRVLFSWPVYLGTKRFRPGSTGNYRIVFTHFCELVGLVIVKPNKLTTDKRTVSLCPRVSKVASLPGPISNFYETKDELDRIRCGDQVMFTREFIIEATYRACRRRVALSKSRWKPAPKRLLNSDHLWISPLYVMSKIHTKGLRSDIFIVVDNGCKLQGLLYSKGVNLHHCTEAKITKPYQYGPDDHLEHQEIDDYEGRLLKKSDTFGCCNILLDNEMITKNLKAANDNFGVNSIEIKKRKKDGANENKTKDDEEDEVGYDLQYPQHTLEGDIWLWPLRLPESSILGVGKRKNQVYFMLGLNSSNKLTGVYYSHARFNRKRKFRRCLGRHETKSGSH…	Blumeria hordei RACE1	Bh RACE1	Barley	Monocot	68.2	0.704	1	Microbial ribonucleases{3.10.450.30,0.6724}	PROTEIN (RIBONUCLEASE T1){5hoh_D,0.7079}|RIBONUCLEASE T1{1bir_B,0.6958}|Guanyl-specific ribonuclease T1{1loy_A,0.695}|Guanyl-specific ribonuclease Po1{3who_A,0.6933}|RNase T1{1tto_C,0.6901}|RIBONUCLEASE T1 ISOZYME{1rn1_B,0.6881}|Guanyl-specific ribonuclease T1 precursor{1q9e_C,0.6831}|RIBONUCLEASE MS{1rms_A,0.6724}|AVRA22{8oxj_B,0.6387}|CSEP0141 putative effector protein{8oxk_A,0.5813}	RNase T1{d1i0va_,0.6985}|RNase U2{d3agna_,0.5342}	Bgt_Bcg-7|CSEP0081|AVRA22_PDB_8OXJ_A|SVRPM3A1/F1|EpCSEP009|CSEP0027|AVRA10_PDB_8OXK_A|BEC1054(CSEP0064)_PDB_6FMB_A|AVRPM2(BgtE-5845)_PDB_8OXI_A|Bcg1|CSEP087|BEC1018(CSEP0135)|CSEP0128|BEC5(CSEP0004)|AVRA6_PDB_8OXH_A	NA
BgISR7-07392	STPVLQTREIEAEEFDYNCQNFIILRKDVNSHVKDACTALKFSPEFNTFPAYFEESYLFPAYNDRVLFSWPVYLGTKRFQPGSTGNYRLVLTHLCELVGLVVVKPSKLIAGQRTVSLCPHVSKAASQPGPISDFSETEDELDRIRCGDQVMFTRKFIIDATYQLCRRKATFRKSNWKPAPRRLFGSDQFWISPLLAMCKVFNKGLRSDIFTVVDEDCKLKGFLYSKGVNLHHCTEAKITKTYQYDPDDHLDHQEIDDYEGHPLKKTDTFRCYNILLGNEMIIKNLKAANDNFVINSMASKKRKKNGAYENKSEDDEEDEMEKDFPHPKQTLEGDIWLWPLRFPETSIPGVGKRKHEVYFMLGLNSSNKLTGVYFSFTRVNRKRKFKRCLGRHETKNGSH…	Blumeria graminis f. sp. tritici ISR_7	Bgt ISR_7	Wheat	Monocot	68.9	0.698	1	Microbial ribonucleases{3.10.450.30,0.6651}	CSEP0141 putative effector protein{8oxk_A,0.751}|AVRA22{8oxj_B,0.7419}|RIBONUCLEASE T1 ISOZYME{1rn1_B,0.7163}|PROTEIN (RIBONUCLEASE T1){5hoh_D,0.7002}|RIBONUCLEASE T1{5bir_B,0.6889}|GUANYL-SPECIFIC RIBONUCLEASE T1{1fzu_A,0.6841}|RNase T1{1tto_C,0.6837}|Guanyl-specific ribonuclease T1 precursor{1q9e_C,0.6692}|RIBONUCLEASE MS{1rms_A,0.6651}	RNase T1{d1i0va_,0.6853}|RNase U2{d3agna_,0.5664}	CSEP0081|AVRA10_PDB_8OXK_A|AVRA22_PDB_8OXJ_A|CSEP087|AVRA6_PDB_8OXH_A|CSEP0027|Bcg1|SVRPM3A1/F1|AVRPM17|CSEP0105|CSEP0139|AVRPM8|AVRA6|CSEP0128|AVRA7_PDB_8OXL_A|AVRPM60_1|AVRPM60_2|BEC1018(CSEP0135)	NA
BgISR7-07402	STPVLRTREIGAHGFDFNCENYIFLRKDVNLHMKDACIGLKYSPEFNIYPSFFEESYLFPEYSDRVLFSWPVYLGSKKFRSGPTGYNRVVFTHLCELVALVIVKSPRFKIDGEAVTVCHQYDDVASQPSSILDISEMKDELDRVKCGDQVMVTKEFIMDATNRACSNKFMHSSTWKIAPRGLFASNDLMIVPTPGLRKSTRKGLRIDTFLVVDNK	Blumeria graminis f. sp. tritici ISR_7	Bgt ISR_7	Wheat	Monocot	71.5	0.627	1	Microbial ribonucleases{3.10.450.30,0.7016}	AVRA22{8oxj_B,0.8077}|CSEP0141 putative effector protein{8oxk_A,0.7888}|PROTEIN (RIBONUCLEASE T1){5hoh_D,0.7709}|RIBONUCLEASE T1 ISOZYME{1rn1_B,0.7624}|RIBONUCLEASE T1{5bir_B,0.7595}|GUANYL-SPECIFIC RIBONUCLEASE T1{1fzu_A,0.7542}|RNase T1{1tto_C,0.75}|Guanyl-specific ribonuclease T1 precursor{1q9e_C,0.716}|RIBONUCLEASE MS{1rms_A,0.7036}|Guanyl-specific ribonuclease Po1{3who_A,0.6943}|RIBONUCLEASE…	RNase T1{d1i0va_,0.7564}|RNase U2{d3agna_,0.6277}	AVRA22_PDB_8OXJ_A|AVRA10_PDB_8OXK_A|CSEP0081|BgtE-5843|BEC1054(CSEP0064)|AVRPM2(BgtE-5845)|AVRPM2(BgtE-5845)_PDB_8OXI_A|CSEP0128|Bgt_Bcg-6|BEC1054(CSEP0064)_PDB_6FMB_A|EpCSEP009|CSEP0105|CSEP087|CSEP080	NA
BgISR7-07403	STSVLQTRETNGQGFDYNCQNSIFKREDVNIHMKYGCKALRYSLEFNVFPSFFEESYLFPEYSHRVLFSWPINLGTNKFRHGPTGYNRVVFTHLCEFVALVVVKPAKLTTDRRTVSLCPQILKDASLPGPIPSMYMIRDELDRIRCGDQIMVTKEYVIDATNRACKRKFRLKNSSWIPAPKGLFPSDNFWLIPLTMFKMSYNKGLRDESVSIVDDNCKLQGMLYGKADNWHHCTEARVTNPTRYDADNHIGYQTDDHEERLLKKTDRFKCSGVSLDNEVIIKNFKVAKDFFKINLMESKKIKDDEENENENTEKKVKDLPFPRQSLQGHVWLWPLRLPETPTQSARKRNHPAYFMLGLNSSKKLTGIYFSNTRANRKRELKRCLARHETNNRSHDEVTL…	Blumeria graminis f. sp. tritici ISR_7	Bgt ISR_7	Wheat	Monocot	71.9	0.739	1	Microbial ribonucleases{3.10.450.30,0.7157}	AVRA22{8oxj_B,0.7908}|CSEP0141 putative effector protein{8oxk_A,0.7657}|RIBONUCLEASE T1{1lra_A,0.7456}|Guanyl-specific ribonuclease T1{1low_A,0.737}|RIBONUCLEASE T1 ISOZYME{1rn1_B,0.7356}|PROTEIN (RIBONUCLEASE T1){1ch0_C,0.7301}|RIBONUCLEASE MS{1rms_A,0.7157}|Guanyl-specific ribonuclease Po1{3who_A,0.6958}|Guanyl-specific ribonuclease T1 precursor{1q9e_C,0.5741}|RNase T1{1tto_C,0.5712}	RNase T1{d1i0va_,0.7342}|RNase U2{d3agna_,0.578}	AVRA22_PDB_8OXJ_A|AVRA10_PDB_8OXK_A|AVRPM2(BgtE-5845)_PDB_8PHY_A|CSEP0081|AVRA13(CSEP0372)|Bcg1|Bgt_Bcg-6|CSEP0254|SVRPM3A1/F1|CSEP0128|EpCSEP009|CSEP0105|AVRA6|CSEP0025|Bgt_Bcg-7|AVRPM60_1|AVRPM60_2|AVRA6_PDB_8OXH_A|BEC1016(CSEP0491)|CSEP0182	NA
BgISR7-07419	QSLQTRTSKAEVFDYNCVHVIFKADHVRLRVNDACSALKNSPELSQYPAYLKENYMFGEENYGRLISWPLFLRDMRYQGGNAGPFRIIITTSCDLVAVAVIVKPRNGNKEASLVSCPQFITIGSQPGPIPSNGEAVDEFARFKCGENVMFTKNFASELVNRGCKREIIKHKFVTPPHQKNIFSSSKLLMFPPKSTEQHLGMGQSKYYGAVFDNECNLYGMIYSEDGGVKRCSEARVIQFNPNNAEKRLNDANDESILLHKKNTIPCAGQNLNLRMVMDNLNVVRPLLEEKLRNPPTASNYPMMTQEGRVWLWPIRSQENISEKYKKNHLFFMLGVDSAGKMIDIYYTTSRRPDLRKYTRCTKKHKIEEQIDSHVSLKLPVVINNLDSEEE	Blumeria graminis f. sp. tritici ISR_7	Bgt ISR_7	Wheat	Monocot	62.7	0.538	1	Microbial ribonucleases{3.10.450.30,0.7385}	AVRA22{8oxj_B,0.7619}|PROTEIN (RIBONUCLEASE T1){5hoh_D,0.7597}|Guanyl-specific ribonuclease Po1{3who_A,0.7587}|RIBONUCLEASE T1 ISOZYME{1rn1_B,0.757}|CSEP0141 putative effector protein{8oxk_A,0.7559}|RIBONUCLEASE T1{5bir_B,0.7476}|Guanyl-specific ribonuclease T1{1loy_A,0.7433}|RNase T1{1tto_C,0.7433}|RIBONUCLEASE MS{1rms_A,0.7385}|Guanyl-specific ribonuclease T1 precursor{1q9e_C,0.6856}	RNase T1{d1i0va_,0.7443}|RNase U2{d3agna_,0.5972}	AVRA22_PDB_8OXJ_A|AVRA10_PDB_8OXK_A|CSEP0081|CSEP0128|CSEP087|EpCSEP009|BgtE-20069a|CSEP0254|AVRA6_PDB_8OXH_A|CSEP0105|AVRA6|AVRA9(CSEP0174)|AVRPM17|CSEP0247|AVRPM60_1|AVRPM60_2|Bcg1	NA
CHVD042201-07216	STPVLQTREIEAEEFDYNCQNFIILRKDVNSHVKDACTALKFSPEFNTFPAYFEESYLFPAYNDRVLFSWPVYLGTKRFQPGSTGNYRLVLTHLCELVGLVVVKPSKLIAGQRTVSLCPHVSKAASQPGPISDFSETEDELDRIRCGDQVMFTRKFIIDATYQLCRRKATFRKSNWKPAPRRLFGSDQFWISPLLAMCKVFNKGLRSDIFTVVDEDCKLKGFLYSKGVNLHHCTEAKITKTYQYDPDDHLDHQEIDDYEGHPLKKTDTFRCYNILLGNEMIIKNLKAANDNFVINSMASKKRKKNGAYENKSEDDEEDEMEKDFPHPKQTLEGDIWLWPLRFPETSIPGVGKRKHEVYFMLGLNSSNKLTGVYFSFTRVNRKRKFKRCLGRHETKNGSH…	Blumeria graminis f. sp. tritici CHVD042201	Bgt CHVD042201	Wheat	Monocot	68.9	0.698	1	Microbial ribonucleases{3.10.450.30,0.6651}	CSEP0141 putative effector protein{8oxk_A,0.751}|AVRA22{8oxj_B,0.7419}|RIBONUCLEASE T1 ISOZYME{1rn1_B,0.7163}|PROTEIN (RIBONUCLEASE T1){5hoh_D,0.7002}|RIBONUCLEASE T1{5bir_B,0.6889}|GUANYL-SPECIFIC RIBONUCLEASE T1{1fzu_A,0.6841}|RNase T1{1tto_C,0.6837}|Guanyl-specific ribonuclease T1 precursor{1q9e_C,0.6692}|RIBONUCLEASE MS{1rms_A,0.6651}	RNase T1{d1i0va_,0.6853}|RNase U2{d3agna_,0.5664}	CSEP0081|AVRA10_PDB_8OXK_A|AVRA22_PDB_8OXJ_A|CSEP087|AVRA6_PDB_8OXH_A|CSEP0027|Bcg1|SVRPM3A1/F1|AVRPM17|CSEP0105|CSEP0139|AVRPM8|AVRA6|CSEP0128|AVRA7_PDB_8OXL_A|AVRPM60_1|AVRPM60_2|BEC1018(CSEP0135)	NA
CHVD042201-07225	STPVLRTREIGAHGFDFNCENYIFLRKDVNLHMKDACIGLKYSPEFNIYPSFFEESYLFPEYSDRVLFSWPVYLGSKKFRSGPTGYNRVVFTHLCELVALVIVKSPRFKIDGEAVTVCHQYDDVASQPSSILDISEMKDELDRVKCGDQVMVTKEFIMDATNRACSNKFMHSSTWKIAPRGLFASNDLMIVPTPGLRKSTRKGILPETIQTISFRSNSHCEDEGDSHNYKHCTNAKILKSPQHDSDDHFSYQDVDDYDGSLLRESNKFKCHGILLDSRMIRDNLRAAKDYFKINLSEVNKRSKELKNKKKERKDLPFPQKTLEGHIWLWPLRVPENLFASMGKRTDQVYFLSGLNKSNELTGVYYSLARSKKRRSFGRCIGAHETINVSHIRVTLGPVY…	Blumeria graminis f. sp. tritici CHVD042201	Bgt CHVD042201	Wheat	Monocot	58.3	0.553	1	Microbial ribonucleases{3.10.450.30,0.7055}	AVRA22{8oxj_B,0.8164}|CSEP0141 putative effector protein{8oxk_A,0.7966}|Guanyl-specific ribonuclease T1{1low_A,0.761}|RIBONUCLEASE T1{1bir_B,0.758}|RIBONUCLEASE T1 ISOZYME{1rn1_A,0.7376}|PROTEIN (RIBONUCLEASE T1){3hoh_D,0.7346}|RNase T1{1tto_C,0.7307}|RIBONUCLEASE MS{1rms_A,0.7242}|Guanyl-specific ribonuclease T1 precursor{1q9e_C,0.7132}|Guanyl-specific ribonuclease Po1{3who_A,0.6987}|RIBONUCLEAS…	RNase T1{d1i0va_,0.7386}	AVRA22_PDB_8OXJ_A|AVRA10_PDB_8OXK_A|CSEP0027|CSEP0081|BEC1054(CSEP0064)|BgtE-5843|AVRPM2(BgtE-5845)|BEC1011(CSEP0264)|BEC1054(CSEP0064)_PDB_6FMB_A|AVRPM2(BgtE-5845)_PDB_8OXI_A|EpCSEP009|AVRPM2(BgtE-5845)_PDB_8PHY_A|Bcg1|CSEP0105|BEC1018(CSEP0135)|CSEP080|CSEP087	NA
CHVD042201-07226	STSVLQTRETNGQGFDYNCQNSIFKREDVNIHMKYGCKALRYSLEFNVFPSFFEESYLFPEYSHRVLFSWPINLGTNKFRHGPTGYNRVVFTHLCEFVALVVVKPAKLTTDRRTVSLCPQILKDASLPGPIPSMYMIRDELDRIRCGDQIMVTKEYVIDATNRACKRKFRLKNSSWIPAPKGLFPSDNFWLIPLTMFKMSYNKGLRDESVSIVDDNCKLQGMLYGKADNWHHCTEARVTNPTRYDADNHIGYQTDDHEERLLKKTDRFKCSGVSLDNEVIIKNFKVAKDFFKINLMESKKIKDDEENENENTEKKVKDLPFPRQSLQGHVWLWPLRLPETPTQSARKRNHPAYFMLGLNSSKKLTGIYFSNTRANRKRELKRCLARHETNNRSHDEVTL…	Blumeria graminis f. sp. tritici CHVD042201	Bgt CHVD042201	Wheat	Monocot	71.6	0.735	1	Microbial ribonucleases{3.10.450.30,0.7159}	AVRA22{8oxj_B,0.7911}|CSEP0141 putative effector protein{8oxk_A,0.7836}|RIBONUCLEASE T1{1lra_A,0.746}|Guanyl-specific ribonuclease T1{1low_A,0.7372}|RIBONUCLEASE T1 ISOZYME{1rn1_B,0.7358}|PROTEIN (RIBONUCLEASE T1){1ch0_C,0.7304}|RNase T1{1tto_C,0.7256}|RIBONUCLEASE MS{1rms_A,0.7159}|Guanyl-specific ribonuclease Po1{3who_A,0.6961}|Guanyl-specific ribonuclease T1 precursor{1q9e_C,0.5735}	RNase T1{d1i0va_,0.7345}|RNase U2{d3agna_,0.5782}	AVRA22_PDB_8OXJ_A|AVRA10_PDB_8OXK_A|AVRPM2(BgtE-5845)_PDB_8PHY_A|CSEP0081|AVRA13(CSEP0372)|Bcg1|Bgt_Bcg-6|CSEP0254|CSEP0128|EpCSEP009|SVRPM3A1/F1|CSEP0105|AVRA6|CSEP0025|Bgt_Bcg-7|AVRPM60_1|AVRPM60_2|AVRA6_PDB_8OXH_A|BEC1016(CSEP0491)|CSEP0182	NA
ERP2429910	FPSNNHLERGDSSIDLQSRDERLVDTNFGHASDKSKRGLSRSVAGQGPGFQCGRTFYKQSKVDAVVAKACRNANNGGFGSIRKTLPKLFRASALPYTGPAALFPGESASNLSMLPISNHFAPTDKAGRLLKLSGNDFMVFAGQCRPVGVVRNTSGKDFTRCTSAGNRAAVAPSGPPPPYTA	Erysiphe pisi Palampur-1	Epi Palampur-1	Pea	Dicot	60.6	0.537	1	Microbial ribonucleases{3.10.450.30,0.5802}	GUANYL-SPECIFIC RIBONUCLEASE T1{1i2f_A,0.6569}|RIBONUCLEASE T1{1bir_B,0.6564}|PROTEIN (RIBONUCLEASE T1){3hoh_D,0.655}|RIBONUCLEASE T1 ISOZYME{1rn1_A,0.6214}|CSEP0141 putative effector protein{8oxk_A,0.5913}|Guanyl-specific ribonuclease T1 precursor{1q9e_C,0.5848}|RIBONUCLEASE MS{1rms_A,0.5802}|RNase T1{1tto_C,0.5801}|RIBONUCLEASE F1{1rck_A,0.5665}|Guanyl-specific ribonuclease Po1{3who_A,0.5135}	RNase T1{d1i0va_,0.6568}	AVRA9(CSEP0174)|CSEP0105|AVRPM2(BgtE-5845)_PDB_8OXI_A|BEC5(CSEP0004)|BEC1054(CSEP0064)|AVRPM3D3|AVRPM2(BgtE-5845)_PDB_8PHY_A|CSEP0128|CSEP080|BEC1011(CSEP0264)	NA
ERP2430685	FPSNNHLERGDSSIDLQSRDERLVDTNFGHASNKSKRGFSRSAVGQGPGFQCGRTFYKQSKVDAVVAKACRNANNGGFGSVRKTLPKLFRASALPYTGPAALFPGESASNLSMLPISNHFAPTDKAGRLLKLSGNDFMVFAGQCRPVGVVRNTSGKDFTRCTSAGNRAAVAPSGPPPPYTA	Erysiphe pisi Palampur-1	Epi Palampur-1	Pea	Dicot	60.8	0.553	1	NA	RIBONUCLEASE T1{7rnt_A,0.5869}|GUANYL-SPECIFIC RIBONUCLEASE T1{1i3i_A,0.5817}	RNase T1{d1i0va_,0.6636}	CSEP0105|AVRA9(CSEP0174)|CSEP080	NA
ERP2629845	LPNTNDLKDRSDSSAILSKQGNLYSRGSNIDFFSTVRKRLSHRSKKIVRPGVKCGGTFYKESKVKAIAKKACEDSFRRAGFAPPKSAISRMFIRHQRPFTGSHSLFPEEADRLTMLPITNFFSLPHMIAAFSRQQKEDYVVFANQCRVVGIVRRVSGNDFIICSITENVSQLPQKIPSHQS	Erysiphe pisi Palampur-1	Epi Palampur-1	Pea	Dicot	65.2	0.559	1	NA	AVRA22{8oxj_B,0.6926}|RIBONUCLEASE T1 ISOZYME{1rn1_B,0.6681}|RIBONUCLEASE T1{3bir_A,0.663}|Guanyl-specific ribonuclease T1 precursor{1q9e_C,0.6533}|RNase T1{1tto_C,0.6499}|GUANYL-SPECIFIC RIBONUCLEASE T1{1fzu_A,0.6479}|PROTEIN (RIBONUCLEASE T1){3hoh_D,0.6476}|CSEP0141 putative effector protein{8oxk_A,0.6192}	RNase T1{d1i0va_,0.6489}|RNase U2{d3agna_,0.5952}	NA	NA
RKF83883.1	NDPVENPQHLDAFGNTFRGARCIRNAFLNHQIYPQVEFACEGGKMNQTLVNDPRVIAGFTDYEKSIKSALGSNWSDQLHLAPLFREPIHAHQGAFARQEKVKMGYYRLLINESCDVVAIIQVVERTNRDGVSTFSAYEICNYFN	Golovinomyces cichoracearum UMSG3	Gc UMSG3	Tobacco	Dicot	84.8	0.784	1	Microbial ribonucleases{3.10.450.30,0.641}	Ribonuclease T1{6ls1_B,0.6563}|Guanyl-specific ribonuclease Po1{3who_A,0.6407}|RIBONUCLEASE T1 ISOZYME{1rn1_B,0.6198}|AVRA22{8oxj_B,0.5962}|CSEP0141 putative effector protein{8oxk_A,0.5958}|PROTEIN (RIBONUCLEASE T1){1bvi_A,0.5633}|Guanyl-specific ribonuclease T1 precursor{1q9e_C,0.5504}|RIBONUCLEASE F1{1rck_A,0.5497}|RNase T1{1tto_C,0.5263}|GUANYL-SPECIFIC RIBONUCLEASE T1{1fys_A,0.5224}	RNase U2{d3agna_,0.6089}|RNase T1{d1i0va_,0.56}	CSEP0081|CSEP087	NA
Go4300314	MEQHNDAFGLTYSGVNCGGHIYSNSQIYMQASFVCKDGKLLHVIDSKVWSDFVESDLRDSRIVGTSLVAPLFREDIEENQEAFSRKEKIYIGPDRIIFNRDCEVVTLMTRIGNNVDPSLNFKTCDYLQ	Golovinomyces orontii MGH1	Go MGH1	Arabidopsis thaliana	Dicot	76	0.711	1	Microbial ribonucleases{3.10.450.30,0.657}	AVRA22{8oxj_B,0.7357}|CSEP0141 putative effector protein{8oxk_A,0.719}|Guanyl-specific ribonuclease Po1{3who_A,0.7066}|Ribonuclease T1{6ls1_B,0.6886}|PROTEIN (RIBONUCLEASE T1){1bvi_A,0.6596}|Ribonuclease U2{3ahs_B,0.6518}|RIBONUCLEASE T1 ISOZYME{1trp_B,0.6424}|RIBONUCLEASE MS{1rms_A,0.6366}|RIBONUCLEASE F1{1rck_A,0.6359}|GUANYL-SPECIFIC RIBONUCLEASE T1{1i2f_A,0.6346}|RNase T1{1tto_C,0.632}|Guanyl…	RNase T1{d1i0va_,0.6473}|RNase U2{d3agna_,0.6387}	AVRA22_PDB_8OXJ_A|AVRA10_PDB_8OXK_A|CSEP0081|BEC1011(CSEP0264)|BgtE-20069a|AVRPM3D3|BEC1054(CSEP0064)|AVRPM2(BgtE-5845)|BEC1054(CSEP0064)_PDB_6FMB_A|CSEP0027|Bgt_Bcg-7|CSEP0128	NA
Go4465085	MEPHNDAFGLTYSDVNCGGHIHSNFQIYMQASFSCKDGKLLHDINSKVWSDFVESKLRDSRIMGTLLVAPIFRENIEKIKETFSRRERMYIGPDRLILNKDCDVVTVMTRNGNNADPSLNFKICDYLQ	Golovinomyces orontii MGH1	Go MGH1	Arabidopsis thaliana	Dicot	76.3	0.703	1	Microbial ribonucleases{3.10.450.30,0.6254}	Ribonuclease T1{7w05_A,0.664}|PROTEIN (RIBONUCLEASE T1){1ch0_C,0.6439}|RIBONUCLEASE F1{1rck_A,0.6287}|AVRA22{8oxj_B,0.6267}|Guanyl-specific ribonuclease Po1{3who_A,0.6261}|Ribonuclease U2{3ahs_C,0.6254}|CSEP0141 putative effector protein{8oxk_A,0.6215}|RIBONUCLEASE MS{1rms_A,0.6139}|RIBONUCLEASE T1 ISOZYME{1trp_B,0.6138}|RNase T1{1tto_C,0.6036}|GUANYL-SPECIFIC RIBONUCLEASE T1{1i2f_A,0.5981}|Guany…	RNase T1{d1i0va_,0.6}|RNase U2{d3agna_,0.5822}	AVRA22_PDB_8OXJ_A|AVRA10_PDB_8OXK_A|CSEP0081|BgtE-5843|BEC5(CSEP0004)|CSEP0128	NA
CAD6498787.1	SPNLQSPFYCGKRIIPYEVVERAKIHACVSLGDSDWLNEFPAALDGSKIFDIKDATLFSWPLDWISTSEAGESSARNVRVVIDSMCRLIGVLNRIENSYQKCIQSLNPQAISAHSLELSLGNPIKKYGIGCNEYLFLYGDLQKAYESLSRYHFTLRSSGHVHSQDGLLQSHTLVSGGEKVWSWPIEFIPDEFSPQSNHQTRFRVVLDSSGNNRGLIQSNGGDWSWCQDIQFIDKKPARSLNKHKTSVGEDYFNVNRDFMCGDQLITAVTINSHMQAACIRVQALLKLGGKKKLRYPWSPPNVEYKSKPIWYWPIRLSELHDEK	Blumeria graminis f. sp. triticale THUN-12	Bgtl THUN-12	Triticale	Monocot	78.6	0.779	1	Microbial ribonucleases{3.10.450.30,0.5528}	RNase T1{1tto_C,0.7108}|RIBONUCLEASE T1{1bir_B,0.7078}|PROTEIN (RIBONUCLEASE T1){2hoh_D,0.7075}|Guanyl-specific ribonuclease T1{1low_A,0.7051}|RIBONUCLEASE T1 ISOZYME{1rn1_A,0.6987}|Guanyl-specific ribonuclease T1 precursor{1q9e_C,0.6836}|Ribonuclease U2{3agn_A,0.642}|RIBONUCLEASE F1{1rck_A,0.6236}|CSEP0141 putative effector protein{8oxk_A,0.6031}|AVRA22{8oxj_B,0.5926}|RIBONUCLEASE MS{1rms_A,0.55…	RNase T1{d1i0va_,0.7082}|RNase U2{d3agna_,0.6428}	EpCSEP009|BEC1011(CSEP0264)|CSEP0027|CSEP0081|AVRA22_PDB_8OXJ_A|AVRA10_PDB_8OXK_A|CSEP0105|BgtE-20069a|CSEP0247|BgtE-5843|BEC5(CSEP0004)|CSEP0025|AVRPM3D3|BEC1054(CSEP0064)|CSEP087|AVRA9(CSEP0174)|BEC1018(CSEP0135)|CSEP080|BEC1054(CSEP0064)_PDB_6FMB_A|AVRPM2(BgtE-5845)_PDB_8OXI_A	NA
CAD6498794.1	DPSLENYYCGKNIIESEVVERGRNNACLSLGGSPWWVEFPASLDGSKIFGIKDATLFSWPLGWDSVKEVAGHDDIISDHSAGKAGNLRVVIDSTCNLIGVIHKIDNTYQKCIQPLNPSAIPTFSLELSLRNPIKTYGIDCNGFIFFEKELDGAYDSLHHYSATGALSDHFKEPSGFLQSHTLSELDNERVWSWPVQFTMERQTSESTRESVFRTTINRTGNKRGMIYKKGDSWRRCSDIRYTDNNPSALKKHKTSVGKNFLYRGGDFQCGDQTIDTITINSHQQAACPRVRELVKSGNMNELLYPWSPPDSSYKSRKVWYWPIRKPELSIGQELDNSKHQLISLGSDCEFLNVYYLVDKRKTECQKLNKSVLPLGLQTKSATVDLNPLKRKHIEFD	Blumeria graminis f. sp. triticale THUN-12	Bgtl THUN-12	Triticale	Monocot	76.2	0.77	1	Microbial ribonucleases{3.10.450.30,0.5406}	RIBONUCLEASE T1{1bir_B,0.6907}|Guanyl-specific ribonuclease T1{1low_A,0.6889}|RNase T1{1tto_C,0.6852}|PROTEIN (RIBONUCLEASE T1){3hoh_D,0.6811}|RIBONUCLEASE T1 ISOZYME{1rn1_A,0.6803}|Guanyl-specific ribonuclease T1 precursor{1q9e_C,0.6569}|AVRA22{8oxj_B,0.5893}|Ribonuclease U2{3agn_A,0.562}|CSEP0141 putative effector protein{8oxk_A,0.561}|RIBONUCLEASE MS{1rms_A,0.5406}|RIBONUCLEASE F1{1rck_A,0.528…	RNase T1{d1i0va_,0.6744}|RNase U2{d3agna_,0.562}	EpCSEP009|CSEP0105|CSEP087|CSEP0027|AVRA22_PDB_8OXJ_A|BEC1018(CSEP0135)|CSEP0081|AVRA9(CSEP0174)|CSEP0182|BgtE-5843|Bgt_Bcg-7|AVRA10_PDB_8OXK_A|BEC1054(CSEP0064)_PDB_6FMB_A|SVRPM3A1/F1|CSEP080|CSEP0247|BEC1054(CSEP0064)|CSEP0025|Bcg1|Bgt_Bcg-6|AVRPM2(BgtE-5845)_PDB_8OXI_A|AVRPM3B2/C2|BEC5(CSEP0004)	NA
EPQ61734.1	DPSLENYYCGKNIIESEVVERGRNNACLSLGGSPWWVEFPASLDGSKIFGIKDATLFSWPLGWDSVKEVAGHDDIISDHSAGKAGNLRVVIDSTCNLIGVIHKIDNTYQKCIQPLNPSAIPTFSLELSLRNPIKTYGIDCNGFIFFEKELDGAYDSLHHYSATGALSDHFKEPSGFLQSHTLSELDNERVWSWPVQFTMERQTSESTRESVFRTTINRTGNKRGMIYKKGDSWRRCSDIRYTDNNPSALKKHKTSVGKNFLYRGGDFQCGDQTIDTITINSHQQAACPRVRELVKSGNMNELLYPWSPPDSSYKSRKVWYWPIRKPELSIGQELDNSKHQLISLGSDCEFLNVYYLVDKRKTECQKLNKSVLPLGLQTKSATVDLNPLKRKHIEFD	Blumeria graminis f. sp. tritici 96224	Bgt 96224	Wheat	Monocot	76.2	0.769	1	Microbial ribonucleases{3.10.450.30,0.6226}	RNase T1{1tto_C,0.6875}|PROTEIN (RIBONUCLEASE T1){3hoh_D,0.6839}|RIBONUCLEASE T1{1bir_B,0.682}|RIBONUCLEASE T1 ISOZYME{1rn1_A,0.6802}|Guanyl-specific ribonuclease T1{1low_A,0.6796}|Guanyl-specific ribonuclease T1 precursor{1q9e_C,0.6585}|RIBONUCLEASE MS{1rms_A,0.6226}|CSEP0141 putative effector protein{8oxk_A,0.6122}|AVRA22{8oxj_B,0.5798}|RIBONUCLEASE F1{1rck_A,0.5768}|Ribonuclease U2{3agn_A,0.56…	RNase T1{d1i0va_,0.6847}|RNase U2{d3agna_,0.562}	EpCSEP009|CSEP0105|CSEP087|AVRA10_PDB_8OXK_A|AVRA22_PDB_8OXJ_A|BEC1018(CSEP0135)|CSEP0081|AVRA9(CSEP0174)|CSEP0182|BgtE-5843|Bgt_Bcg-7|BEC1054(CSEP0064)_PDB_6FMB_A|SVRPM3A1/F1|CSEP080|CSEP0247|BEC1054(CSEP0064)|CSEP0025|Bcg1|CSEP0027|Bgt_Bcg-6|BEC1011(CSEP0264)|AVRPM2(BgtE-5845)_PDB_8OXI_A|AVRPM3B2/C2|BEC5(CSEP0004)	NA
EPQ63904.1	SPNLQSPFYCGKRIIPYEVVERAKIHACVSLGDSDWLNEFPAALDGSKIFDIKDATLFSWPLDWISTSEAAESSARNVRVVIDSMCRLIGVLNRIENTYQKCIQSLNPQAISAHSLELSLGNPIKKYGIGCNEYLFLYGDLQKAYESLSRYHFTLRSSGHVHSQDGLLQSHTLVSGGEKVWSWPIEFIPDEFSPQINPQTRFRVVLDSSGNNRGLIQSNGGDWSWCQDIQFIDKKPARSLNKHKTSVGEDYFNVNRDFMCGDQLITAVTINSHMQAACIRVQALLKLGGKKKLRYPWSPPNVEYKSKPIWYWPIRLSELHDEKLFRKHQLIILTSNCEFLGIYYLVGAQKVECQKLQAPLLSLGLQAEDATS	Blumeria graminis f. sp. tritici 96224	Bgt 96224	Wheat	Monocot	78.7	0.774	1	Microbial ribonucleases{3.10.450.30,0.5548}	PROTEIN (RIBONUCLEASE T1){2hoh_D,0.7305}|RIBONUCLEASE T1{1bir_B,0.6996}|Guanyl-specific ribonuclease T1 precursor{1q9e_C,0.6994}|GUANYL-SPECIFIC RIBONUCLEASE T1{1i3i_A,0.6982}|RIBONUCLEASE T1 ISOZYME{1rn1_A,0.6122}|RNase T1{1tto_C,0.5674}|RIBONUCLEASE MS{1rms_A,0.5548}	RNase T1{d1i0va_,0.5668}|RNase U2{d3agna_,0.5594}	EpCSEP009|BEC1018(CSEP0135)|CSEP0027|CSEP087|CSEP080|CSEP0081|Bgt_Bcg-7|CSEP0247|Bgt_Bcg-6|AVRPM8|BgtE-20069a|BgtE-5843|AVRA9(CSEP0174)|CSEP0025|AVRA22_PDB_8OXJ_A|CSEP0182|CSEP0105|BEC1016(CSEP0491)	NA
BGHR1_11245	SPTLEDPFYCGKRIIPYAAVKSTRINACISLGDSDWLNEFPAALDGSKMFNIKDATLFSWPLDWISKTERAEGDATSVRVVIDSMCRLIGVLNIVGDSYLKCIQPLNPQAISTQSLELSLGNPIKNYGIGCNEYLFLHDDLQRARESLNRYHLTFKTLGNLHPQNGLLQSHTLLSGGEKVWSWPIEFIAEEFSPKISPKTMFRVVLDSTGKSRGLIQSHGGDWSWCQDIQFIDTKPTKSLNKHKNSVGENYYNVNGDVLCGDQTITAITINSHMQAACIRVQALLKSGGTRKLRYPWSPPNVEYQSKPIWYWPIRLPEIYGQKCKDAQKPVVRDADCACTETVSRMHQLILLTSNCEYLGIFYFLGAQKMECQKLQAPLLSLGLQTEAATSESHPTGRY…	Blumeria hordei RACE1	Bh RACE1	Barley	Monocot	73.4	0.735	1	Microbial ribonucleases{3.10.450.30,0.6802}	RIBONUCLEASE MS{1rms_A,0.6881}|Guanyl-specific ribonuclease T1 precursor{1q9e_C,0.6824}|RNase T1{1tto_C,0.6816}|Guanyl-specific ribonuclease Po1{3who_A,0.6804}|Guanyl-specific ribonuclease T1{1low_A,0.6794}|RIBONUCLEASE T1{1lra_A,0.6792}|PROTEIN (RIBONUCLEASE T1){3hoh_D,0.6787}|RIBONUCLEASE T1 ISOZYME{1rn1_A,0.6478}	RNase T1{d1i0va_,0.6823}|RNase U2{d3agna_,0.5174}	CSEP0081|CSEP0027|CSEP0105|BEC1018(CSEP0135)|AVRPM3D3|CSEP0254|CSEP087|CSEP080|AVRA9(CSEP0174)|CSEP0247|SVRPM3A1/F1|Bgt_Bcg-7|CSEP0139|CSEP0182|Bcg1|AVRA6|Bgt_Bcg-6|CSEP0025	NA
BGHR1_11251	PRHGTNYYCGKKIIESEIVERGKSDACLSLSGSPWWVEFPASLDGSKIFGIVDATLFSWPLYWQSVNEVAGRKAGNLRVIIDSTCRLIGVLNRIDNTYQKCIQPLNPNSISTSLELSLRNPIKTYGIDCNGFIFFEEELDGAYDSLHRYFVAGAISDQSKEPNGSLQSHILSEFGNEMIWSWPVQFVMEKKTYESTRKILFRATINRFGNKMGMIYKTEDSWRRCSVISYMDKIQKTAIKKHKTAVDKELLYEDNDFQCGDQIINAITINSHLRAACPRVWALVKSGNMNEYLYPWSLSGLSHNSNLIWYWPIRKPELSNGQELDNSKHQLISLGNKCEFLGVYYLVDDRRTECRKLNKSLLSLELRTKSANLELNPLKRKYINFA	Blumeria hordei RACE1	Bh RACE1	Barley	Monocot	74.2	0.741	1	Microbial ribonucleases{3.10.450.30,0.7225}	RIBONUCLEASE MS{1rms_A,0.7225}|PROTEIN (RIBONUCLEASE T1){5hoh_D,0.6707}|RIBONUCLEASE T1 ISOZYME{1rn1_A,0.6672}|Ribonuclease U2{3ahs_C,0.6669}|RNase T1{1tto_C,0.66}|GUANYL-SPECIFIC RIBONUCLEASE T1{1i3i_A,0.6575}|RIBONUCLEASE T1{1bir_B,0.6568}|Guanyl-specific ribonuclease T1 precursor{1q9e_C,0.6393}|AVRA22{8oxj_B,0.597}|RIBONUCLEASE F1{1rck_A,0.5645}|CSEP0141 putative effector protein{8oxk_A,0.5609…	RNase T1{d1i0va_,0.6533}|RNase U2{d3agna_,0.5587}	CSEP0081|BEC1011(CSEP0264)|AVRPM3D3|AVRA22_PDB_8OXJ_A|AVRPM17|CSEP0105|BEC1018(CSEP0135)|CSEP087|BgtE-20069a|AVRA9(CSEP0174)|CSEP0027|CSEP080|CSEP0247|AVRA10_PDB_8OXK_A|SVRPM3A1/F1|BEC1054(CSEP0064)|CSEP0025|AVRPM2(BgtE-5845)_PDB_8OXI_A|BEC5(CSEP0004)|CSEP0182|AVRPM3A2/F2|AVRPM3B2/C2	NA
[truncated: 7,196 more rows]

## Sheet: Table S2
Table S2: Known powdery mildew effectors used as reference structures in this study.
[truncated: 85 more rows]

[truncated: 4 more sheets: Table S3, Table S4, Table S5, Table S6]
